# Supplementary material for: Bis(azido-κN)bis­(quinolin-8-amine-κ2N,N′)iron(II) monohydrate
Source: IUCrdata. 2025 Mar 19;10(Pt 3):x250235. doi: 10.1107/S2414314625002354 (PMC11969394; doi:10.1107/S2414314625002354)
Supplement: Supplementary file 1 [file x-10-x250235-sup1.cif]

##############################################################################
#                                                                            #
# This CIF contains the data for a data article accepted for                 #
# publication in IUCrData. It conforms to the requirements of                #
# Notes for Authors for IUCrData, and has been                               #
# peer reviewed under the auspices of IUCrData.                              #
#                                                                            #
# Full details of the Crystallographic Information File format               #
# are given in the paper "The Crystallographic Information File (CIF):       #
# a New Standard Archive File for Crystallography" by S. R. Hall, F. H.      #
# Allen and I. D. Brown [Acta Cryst. (1991), A47, 655-685].                  #
#                                                                            #
# The current version of the core CIF dictionary is obtainable from          #
# ftp://ftp.iucr.org/pub/cif_core.dic.                                       #
#                                                                            #
# Software is freely available for graphical display of the structure(s)     #
# in this CIF. For information consult the CIF software page                 #
# http://www.iucr.org/resources/cif/software.                                #
#                                                                            #
# This file may be used for bona fide research purposes within the           #
# scientific community so long as proper attribution is given to the data    # 
# article from which it was obtained.                                        #
#                                                                            #
##############################################################################
data_I
_audit_creation_method     'SHELXL-2014/7'
_journal_date_recd_electronic     2025-03-03
_journal_date_accepted     2025-03-15
_journal_name_full     'IUCrData'
_journal_year     2025
_journal_volume     10
_journal_issue      1
_journal_page_first     0
_journal_page_last     0
_journal_paper_category     HM
_journal_paper_doi     10.1107/S2414314625002354
_journal_coeditor_code     ZL4079
_publ_contact_author_name     'Fatima Setifi'
_publ_contact_author_address
;
Laboratoire de Chimie,
Ing\'enierie Mol\'eculaire et Nanostructures (LCIMN),
Universit\'e Ferhat Abbas S\'etif 1,
S\'etif 19000,
Algeria
;
_publ_contact_author_email
;
fatima.setifi@univ-setif.dz, hreuter@uos.de
;
_publ_contact_author_fax     '+213(0)7-9033-4930'
_publ_contact_author_phone     '+213(0)7-9033-4930'
_publ_section_title
;
Bis(azido-\k<i>N</i>)bis(quinolin-8-amine-\k^2^<i>N</i>,<i>N</i>')iron(II)
monohydrate
;
_publ_section_title_footnote     .
loop_
    _publ_author_name
    _publ_author_footnote
    _publ_author_address
    'Setifi, Fatima' .
;
Laboratoire de Chimie, Ing\'enierie Mol\'eculaire et Nanostructures (LCIMN)
Universit\'e Ferhat Abbas S\'etif 1
S\'etif 19000
Algeria
;
    'Setifi, Zouaoui' .
;
D\'epartement de Technologie
Facult\'e de Technologie
Universit\'e 20 Ao\^ut 1955-Skikda
BP 26, Route d'El-Hadaiek
Skikda 21000
Algeria
Laboratoire de Chimie, Ing\'enierie Mol\'eculaire et Nanostructures (LCIMN),
Universit\'e Ferhat Abbas S\'etif 1,
S\'etif 19000,
Algeria
;
    'Reuter, Hans' .
;
Chemistry
Osnabr\"uck University
Barabarstr. 7
49069 Osnabr\"uck
Germany
;
    'Al-Douh, Mohammad Hadi' .
;
Chemistry Department
Faculty of Science
Hadhramout University
Mukalla, Hadhramout
Yemen
;
    'Addala, Abderezak' .
;
Laboratoire de Chimie, Ing\'enierie Mol\'eculaire et Nanostructures (LCIMN)
Universit\'e Ferhat Abbas S\'etif 1
S\'etif 19000
Algeria
;
_publ_section_synopsis
;
In the title compound, [Fe(N~3~)~2~(C~9~H~8~N~2~)~2~].H~2~O or
[Fe(N~3~)~2~(AQ)~2~]\\cdotH~2~O, the Fe^II^ ion is distorted octahedrally
coordinated by two azide ions in a <i>cis</i> position with a <i>syn</i>
orientation, while the two amino groups of the AQ ligands are in a <i>cis</i>
and the two pyridiyl N atoms are in a <i>trans</i> position. Distortions are
described in terms of bond length and angle variations alongside  the
different kind of intermolecular hydrogen bonds between the azide ions, the
amino groups of the AQ-ligands of the complex molecules and the water molecule,
respectively.
;
_chemical_name_systematic
;
Bis(azido-\k<i>N</i>)bis(quinolin-8-amine-\k^2^<i>N</i>,<i>N</i>')iron(II)
monohydrate
;
_chemical_name_common     ?
_chemical_formula_moiety     'C18 H16 Fe N10, H2 O'
_chemical_formula_sum     'C18 H18 Fe N10 O'
_chemical_formula_iupac     '[Fe (N3)2 (C9 H8 N2)2], H2 O'
_chemical_formula_weight     446.27
_chemical_melting_point     ?
_space_group_crystal_system     orthorhombic
_space_group_name_H-M_alt     'P b c n'
_space_group_name_Hall     '-P 2n 2ab'
loop_
    _space_group_symop_operation_xyz
    'x, y, z'
    '-x+1/2, -y+1/2, z+1/2'
    'x+1/2, -y+1/2, -z'
    '-x, y, -z+1/2'
    '-x, -y, -z'
    'x-1/2, y-1/2, -z-1/2'
    '-x-1/2, y-1/2, z'
    'x, -y, z-1/2'
_cell_length_a     32.5164(15)
_cell_length_b     8.8531(5)
_cell_length_c     13.5952(6)
_cell_angle_alpha     90
_cell_angle_beta     90
_cell_angle_gamma     90
_cell_volume     3913.7(3)
_cell_formula_units_Z     8
_cell_measurement_reflns_used     5258
_cell_measurement_theta_min     2.432
_cell_measurement_theta_max     28.541
_cell_measurement_temperature     293(2)
_exptl_crystal_description     plate
_exptl_crystal_colour     'red'
_exptl_crystal_size_max     0.270
_exptl_crystal_size_mid     0.110
_exptl_crystal_size_min     0.050
_exptl_crystal_density_diffrn     1.515
_exptl_crystal_density_meas     ?
_exptl_crystal_density_method     ?
_exptl_crystal_F_000     1840
_exptl_absorpt_coefficient_mu     0.805
_exptl_absorpt_correction_type     multi-scan
_exptl_absorpt_process_details
;
(SADABS; Krause <i>et al.</i>,  2015)
;
_exptl_absorpt_correction_T_min     0.789
_exptl_absorpt_correction_T_max     0.913
_diffrn_ambient_temperature     293(2)
_diffrn_source     'sealed X-ray tube'
_diffrn_radiation_type     MoK\a
_diffrn_radiation_wavelength     0.71073
_diffrn_radiation_monochromator     graphite
_diffrn_measurement_device_type     'Bruker APEXII CCD'
_diffrn_measurement_device     'three-circle diffractometer'
_diffrn_measurement_method     '\f and \w scans'
_diffrn_detector     'charge-coupled device (CCD) area detector'
_diffrn_reflns_number     20186
_diffrn_reflns_av_R_equivalents     0.0499
_diffrn_reflns_av_unetI/netI     0.0648
_diffrn_reflns_theta_min     2.816
_diffrn_reflns_theta_max     29.999
_diffrn_reflns_theta_full     25.242
_diffrn_measured_fraction_theta_max     0.995
_diffrn_measured_fraction_theta_full     0.999
_diffrn_reflns_limit_h_min     -45
_diffrn_reflns_limit_h_max     45
_diffrn_reflns_limit_k_min     -12
_diffrn_reflns_limit_k_max     8
_diffrn_reflns_limit_l_min     -19
_diffrn_reflns_limit_l_max     13
_refine_special_details
;
The positions of all H atoms were clearly identified in difference
Fourier syntheses. Those of the organic ligands were refined with calculated
positions (--CH-- = 0.93 \%A, --NH~2~-- = 0.89 \%A) and isotropic displacement
parameters depending on the equivalent isotropic temperature factor of the
parent atoms. The position of the H atom of the water molecule were refined
with fixed O---H distances of 0.96 \%A and a bond angle of 104.95\% before
they were fixed and allowed to ride on the parent O atom with isotropic
displacement parameters.
;
_reflns_number_total     5690
_reflns_number_gt     3470
_reflns_threshold_expression     'I > 2\s(I)'
_refine_ls_structure_factor_coef     Fsqd
_refine_ls_matrix_type     full
_refine_ls_R_factor_all     0.0926
_refine_ls_R_factor_gt     0.0473
_refine_ls_wR_factor_gt     0.0900
_refine_ls_wR_factor_ref     0.0995
_refine_ls_goodness_of_fit_ref     0.932
_refine_ls_restrained_S_all     0.932
_refine_ls_number_reflns     5690
_refine_ls_number_parameters     273
_refine_ls_number_restraints     0
_refine_ls_hydrogen_treatment     constr
_refine_ls_weighting_scheme     calc
_refine_ls_weighting_details
                      'w=1/[\s^2^(Fo^2^)+(0.0476P)^2^] where P=(Fo^2^+2Fc^2^)/3'
_atom_sites_solution_hydrogens     mixed
_atom_sites_solution_primary     direct
_atom_sites_solution_secondary     ?
_refine_ls_shift/su_max     0.001
_refine_ls_shift/su_mean     0.000
_refine_diff_density_max     0.500
_refine_diff_density_min     -0.459
_refine_ls_extinction_method     none
_refine_ls_extinction_coef     .
loop_
    _atom_type_symbol
    _atom_type_description
    _atom_type_scat_dispersion_real
    _atom_type_scat_dispersion_imag
    _atom_type_scat_source
    'C' 'C' 0.0033 0.0016
                         'International Tables Vol C Tables 4.2.6.8 and 6.1.1.4'
    'H' 'H' 0.0000 0.0000
                         'International Tables Vol C Tables 4.2.6.8 and 6.1.1.4'
    'Fe' 'Fe' 0.3463 0.8444
                         'International Tables Vol C Tables 4.2.6.8 and 6.1.1.4'
    'N' 'N' 0.0061 0.0033
                         'International Tables Vol C Tables 4.2.6.8 and 6.1.1.4'
    'O' 'O' 0.0106 0.0060
                         'International Tables Vol C Tables 4.2.6.8 and 6.1.1.4'
_computing_data_collection
;
APEX2 Ver. 2019.11-0. (Bruker, 2019)
;
_computing_cell_refinement
;
SAINT-Plus V8.40b (Bruker, 2019)
;
_computing_data_reduction
;
SAINT-Plus V8.40b (Bruker, 2019)
;
_computing_structure_solution
;
<i>SHELXT</i> (Sheldrick, 2015a)
;
_computing_structure_refinement
;
SHELXL (Sheldrick, 2015b)
;
_computing_molecular_graphics
;
DIAMOND (Brandenburg, 2006), Mercury (Macrae <i>et al.</i>,
2020)
;
_computing_publication_material
;
publCIF (Westrip, 2010)
;
loop_
    _atom_site_type_symbol
    _atom_site_label
    _atom_site_fract_x
    _atom_site_fract_y
    _atom_site_fract_z
    _atom_site_U_iso_or_equiv
    _atom_site_adp_type
    _atom_site_calc_flag
    _atom_site_occupancy
    _atom_site_disorder_assembly
    _atom_site_disorder_group
    Fe Fe1 0.38035(2) 0.21817(4) 0.56455(2) 0.02331(9) Uani d 1 . .
    O O1 0.35856(5) 0.4514(2) 0.82039(12) 0.0403(4) Uani d 1 . .
    H H1 0.3663 0.5464 0.8490 0.046(8) Uiso d 1 . .
    H H2 0.3573 0.3822 0.8747 0.080(11) Uiso d 1 . .
    N N1 0.38357(7) -0.0156(3) 0.52450(17) 0.0498(6) Uani d 1 . .
    N N2 0.37150(5) -0.1342(2) 0.50298(13) 0.0265(4) Uani d 1 . .
    N N3 0.36072(7) -0.2560(2) 0.48292(19) 0.0475(6) Uani d 1 . .
    N N4 0.38371(6) 0.2776(2) 0.41435(13) 0.0298(4) Uani d 1 . .
    N N5 0.40034(5) 0.1988(2) 0.35437(13) 0.0259(4) Uani d 1 . .
    N N6 0.41626(6) 0.1243(2) 0.29588(15) 0.0382(5) Uani d 1 . .
    N N1A 0.31339(5) 0.2393(2) 0.57831(13) 0.0268(4) Uani d 1 . .
    C C1A 0.28792(7) 0.3007(3) 0.51410(17) 0.0325(5) Uani d 1 . .
    H H1A 0.2989 0.3567 0.4626 0.039 Uiso calc 1 . .
    C C2A 0.24486(7) 0.2857(3) 0.51992(18) 0.0383(6) Uani d 1 . .
    H H2A 0.2280 0.3338 0.4744 0.046 Uiso calc 1 . .
    C C3A 0.22820(7) 0.2004(3) 0.59249(18) 0.0363(6) Uani d 1 . .
    H H3A 0.1998 0.1876 0.5960 0.044 Uiso calc 1 . .
    C C4A 0.25394(7) 0.1311(3) 0.66260(16) 0.0301(5) Uani d 1 . .
    C C5A 0.23947(7) 0.0367(3) 0.73857(18) 0.0374(6) Uani d 1 . .
    H H5A 0.2115 0.0178 0.7448 0.045 Uiso calc 1 . .
    C C6A 0.26660(8) -0.0267(3) 0.80300(19) 0.0401(6) Uani d 1 . .
    H H6A 0.2570 -0.0923 0.8512 0.048 Uiso calc 1 . .
    C C7A 0.30896(7) 0.0055(3) 0.79768(17) 0.0333(5) Uani d 1 . .
    H H7A 0.3268 -0.0367 0.8434 0.040 Uiso calc 1 . .
    C C8A 0.32400(6) 0.0983(2) 0.72585(15) 0.0258(5) Uani d 1 . .
    C C9A 0.29669(6) 0.1584(2) 0.65421(15) 0.0243(5) Uani d 1 . .
    N N2A 0.36646(5) 0.1420(2) 0.71743(13) 0.0271(4) Uani d 1 . .
    H H11 0.3825 0.0640 0.7328 0.033 Uiso calc 1 . .
    H H12 0.3718 0.2166 0.7595 0.033 Uiso calc 1 . .
    N N1B 0.44530(5) 0.2273(2) 0.60288(14) 0.0283(4) Uani d 1 . .
    C C1B 0.47090(7) 0.1127(3) 0.60427(19) 0.0395(6) Uani d 1 . .
    H H1B 0.4602 0.0158 0.5973 0.047 Uiso calc 1 . .
    C C2B 0.51386(7) 0.1293(3) 0.61585(19) 0.0441(7) Uani d 1 . .
    H H2B 0.5308 0.0446 0.6181 0.053 Uiso calc 1 . .
    C C3B 0.53032(7) 0.2701(3) 0.62365(18) 0.0380(6) Uani d 1 . .
    H H3B 0.5586 0.2825 0.6297 0.046 Uiso calc 1 . .
    C C4B 0.50415(7) 0.3966(3) 0.62245(15) 0.0298(5) Uani d 1 . .
    C C5B 0.51836(7) 0.5466(3) 0.62898(17) 0.0377(6) Uani d 1 . .
    H H5B 0.5464 0.5656 0.6338 0.045 Uiso calc 1 . .
    C C6B 0.49145(8) 0.6632(3) 0.62832(17) 0.0392(6) Uani d 1 . .
    H H6B 0.5013 0.7617 0.6319 0.047 Uiso calc 1 . .
    C C7B 0.44891(7) 0.6373(3) 0.62234(16) 0.0302(5) Uani d 1 . .
    H H7B 0.4308 0.7187 0.6230 0.036 Uiso calc 1 . .
    C C8B 0.43379(6) 0.4934(3) 0.61555(14) 0.0238(5) Uani d 1 . .
    C C9B 0.46122(6) 0.3697(3) 0.61423(14) 0.0236(5) Uani d 1 . .
    N N2B 0.39027(5) 0.4594(2) 0.61037(13) 0.0251(4) Uani d 1 . .
    H H21 0.3782 0.5207 0.5672 0.030 Uiso calc 1 . .
    H H22 0.3788 0.4749 0.6689 0.030 Uiso calc 1 . .
loop_
    _atom_site_aniso_label
    _atom_site_aniso_U_11
    _atom_site_aniso_U_22
    _atom_site_aniso_U_33
    _atom_site_aniso_U_12
    _atom_site_aniso_U_13
    _atom_site_aniso_U_23
    Fe1 0.02297(14) 0.02148(16) 0.02548(15) -0.00273(14) -0.00115(13)
                                                                    -0.00175(15)
    O1 0.0536(11) 0.0335(10) 0.0338(10) -0.0087(8) -0.0002(8) -0.0067(9)
    N1 0.0737(16) 0.0235(12) 0.0521(14) -0.0043(12) -0.0006(12) -0.0056(11)
    N2 0.0255(9) 0.0261(12) 0.0279(10) 0.0029(8) 0.0000(7) 0.0004(9)
    N3 0.0475(13) 0.0320(14) 0.0631(16) -0.0089(11) -0.0041(12) -0.0109(12)
    N4 0.0368(10) 0.0269(10) 0.0257(10) 0.0016(9) 0.0013(8) -0.0001(9)
    N5 0.0241(9) 0.0263(11) 0.0273(10) -0.0077(8) -0.0012(8) 0.0022(9)
    N6 0.0432(12) 0.0336(13) 0.0377(12) -0.0038(10) 0.0089(9) -0.0066(10)
    N1A 0.0256(9) 0.0272(11) 0.0276(10) -0.0035(8) -0.0023(7) 0.0017(8)
    C1A 0.0333(12) 0.0334(15) 0.0308(12) 0.0009(11) -0.0029(10) 0.0028(11)
    C2A 0.0309(12) 0.0454(16) 0.0386(13) 0.0035(12) -0.0093(10) 0.0010(13)
    C3A 0.0225(11) 0.0443(17) 0.0420(14) -0.0027(11) -0.0023(9) -0.0069(13)
    C4A 0.0279(11) 0.0295(14) 0.0328(12) -0.0033(10) 0.0015(10) -0.0077(11)
    C5A 0.0322(13) 0.0398(17) 0.0401(14) -0.0115(12) 0.0090(11) -0.0048(12)
    C6A 0.0456(14) 0.0380(17) 0.0369(14) -0.0093(12) 0.0102(12) 0.0035(13)
    C7A 0.0385(13) 0.0283(13) 0.0332(13) 0.0006(11) 0.0025(10) 0.0028(12)
    C8A 0.0291(11) 0.0220(12) 0.0263(11) -0.0025(9) 0.0018(9) -0.0045(10)
    C9A 0.0266(11) 0.0195(11) 0.0269(11) -0.0031(9) -0.0005(9) -0.0031(10)
    N2A 0.0273(9) 0.0244(11) 0.0295(10) -0.0010(8) -0.0048(7) -0.0021(9)
    N1B 0.0283(9) 0.0254(10) 0.0312(10) 0.0048(9) -0.0004(8) -0.0008(9)
    C1B 0.0365(14) 0.0353(16) 0.0467(15) 0.0071(12) 0.0001(11) 0.0025(13)
    C2B 0.0319(14) 0.0491(19) 0.0513(16) 0.0178(13) -0.0006(12) 0.0036(15)
    C3B 0.0214(11) 0.0588(18) 0.0337(13) 0.0030(12) -0.0001(9) 0.0034(13)
    C4B 0.0250(11) 0.0462(16) 0.0183(11) -0.0046(11) -0.0018(8) 0.0017(11)
    C5B 0.0281(12) 0.0561(18) 0.0288(13) -0.0189(12) -0.0016(10) 0.0007(12)
    C6B 0.0449(15) 0.0380(15) 0.0349(14) -0.0177(13) -0.0025(11) -0.0014(12)
    C7B 0.0382(13) 0.0256(13) 0.0268(12) -0.0056(11) -0.0002(9) -0.0026(11)
    C8B 0.0258(11) 0.0287(12) 0.0170(10) -0.0054(9) 0.0011(8) -0.0012(9)
    C9B 0.0236(10) 0.0299(13) 0.0174(10) -0.0044(10) -0.0009(8) -0.0002(10)
    N2B 0.0230(9) 0.0261(11) 0.0260(10) -0.0005(8) 0.0006(7) 0.0005(8)
_geom_special_details
;
 All esds (except the esd in the dihedral angle between two l.s. planes)
 are estimated using the full covariance matrix.  The cell esds are taken
 into account individually in the estimation of esds in distances, angles
 and torsion angles; correlations between esds in cell parameters are only
 used when they are defined by crystal symmetry.  An approximate (isotropic)
 treatment of cell esds is used for estimating esds involving l.s. planes.
;
loop_
    _geom_bond_atom_site_label_1
    _geom_bond_atom_site_label_2
    _geom_bond_site_symmetry_2
    _geom_bond_distance
    _geom_bond_publ_flag
    Fe1 N1 . 2.142(2) yes
    Fe1 N1B . 2.177(2) ?
    Fe1 N1A . 2.193(2) ?
    Fe1 N2A . 2.231(2) ?
    Fe1 N2B . 2.248(2) ?
    O1 H1 . 0.9600 ?
    O1 H2 . 0.9600 ?
    N1 N2 . 1.159(3) yes
    N2 N3 . 1.166(3) yes
    Fe1 N4 . 2.112(2) yes
    N4 N5 . 1.202(2) yes
    N5 N6 . 1.156(3) yes
    N1A C1A . 1.321(3) ?
    N1A C9A . 1.368(3) ?
    C1A C2A . 1.409(3) ?
    C1A H1A . 0.9300 ?
    C2A C3A . 1.356(3) ?
    C2A H2A . 0.9300 ?
    C3A C4A . 1.409(3) ?
    C3A H3A . 0.9300 ?
    C4A C5A . 1.409(3) ?
    C4A C9A . 1.415(3) ?
    C5A C6A . 1.364(3) ?
    C5A H5A . 0.9300 ?
    C6A C7A . 1.409(3) ?
    C6A H6A . 0.9300 ?
    C7A C8A . 1.367(3) ?
    C7A H7A . 0.9300 ?
    C8A C9A . 1.421(3) ?
    C8A N2A . 1.438(3) ?
    N2A H11 . 0.8900 ?
    N2A H12 . 0.8900 ?
    N1B C1B . 1.313(3) ?
    N1B C9B . 1.372(3) ?
    C1B C2B . 1.413(3) ?
    C1B H1B . 0.9300 ?
    C2B C3B . 1.361(4) ?
    C2B H2B . 0.9300 ?
    C3B C4B . 1.407(3) ?
    C3B H3B . 0.9300 ?
    C4B C5B . 1.409(3) ?
    C4B C9B . 1.421(3) ?
    C5B C6B . 1.353(4) ?
    C5B H5B . 0.9300 ?
    C6B C7B . 1.405(3) ?
    C6B H6B . 0.9300 ?
    C7B C8B . 1.369(3) ?
    C7B H7B . 0.9300 ?
    C8B C9B . 1.412(3) ?
    C8B N2B . 1.449(2) ?
    N2B H21 . 0.8900 ?
    N2B H22 . 0.8900 ?
loop_
    _geom_angle_atom_site_label_1
    _geom_angle_atom_site_label_2
    _geom_angle_atom_site_label_3
    _geom_angle_site_symmetry_1
    _geom_angle_site_symmetry_3
    _geom_angle
    _geom_angle_publ_flag
    N4 Fe1 N1 . . 89.57(8) ?
    N4 Fe1 N1B . . 99.91(7) ?
    N1 Fe1 N1B . . 92.82(8) ?
    N4 Fe1 N1A . . 96.47(7) ?
    N1 Fe1 N1A . . 98.77(8) ?
    N1B Fe1 N1A . . 159.98(7) ?
    N4 Fe1 N2A . . 170.62(7) ?
    N1 Fe1 N2A . . 87.41(8) ?
    N1B Fe1 N2A . . 89.12(7) ?
    N1A Fe1 N2A . . 75.25(6) ?
    N4 Fe1 N2B . . 91.37(7) ?
    N1 Fe1 N2B . . 168.84(8) ?
    N1B Fe1 N2B . . 76.06(7) ?
    N1A Fe1 N2B . . 92.18(6) ?
    N2A Fe1 N2B . . 93.32(7) ?
    H1 O1 H2 . . 105.0 ?
    N1 N2 N3 . . 177.3(3) yes
    N2 N1 Fe1 . . 157.4(2) yes
    N4 N5 N6 . . 179.2(2) yes
    N5 N4 Fe1 . . 122.3(2) yes
    C1A N1A C9A . . 117.74(19) ?
    C1A N1A Fe1 . . 126.96(16) ?
    C9A N1A Fe1 . . 114.43(13) ?
    N1A C1A C2A . . 123.2(2) ?
    N1A C1A H1A . . 118.4 ?
    C2A C1A H1A . . 118.4 ?
    C3A C2A C1A . . 119.4(2) ?
    C3A C2A H2A . . 120.3 ?
    C1A C2A H2A . . 120.3 ?
    C2A C3A C4A . . 119.8(2) ?
    C2A C3A H3A . . 120.1 ?
    C4A C3A H3A . . 120.1 ?
    C5A C4A C3A . . 123.7(2) ?
    C5A C4A C9A . . 119.2(2) ?
    C3A C4A C9A . . 117.0(2) ?
    C6A C5A C4A . . 119.9(2) ?
    C6A C5A H5A . . 120.0 ?
    C4A C5A H5A . . 120.0 ?
    C5A C6A C7A . . 121.1(2) ?
    C5A C6A H6A . . 119.5 ?
    C7A C6A H6A . . 119.5 ?
    C8A C7A C6A . . 120.6(2) ?
    C8A C7A H7A . . 119.7 ?
    C6A C7A H7A . . 119.7 ?
    C7A C8A C9A . . 119.4(2) ?
    C7A C8A N2A . . 124.2(2) ?
    C9A C8A N2A . . 116.40(19) ?
    N1A C9A C4A . . 122.67(19) ?
    N1A C9A C8A . . 117.69(18) ?
    C4A C9A C8A . . 119.6(2) ?
    C8A N2A Fe1 . . 110.46(12) ?
    C8A N2A H11 . . 109.6 ?
    Fe1 N2A H11 . . 109.6 ?
    C8A N2A H12 . . 109.6 ?
    Fe1 N2A H12 . . 109.6 ?
    H11 N2A H12 . . 108.1 ?
    C1B N1B C9B . . 118.0(2) ?
    C1B N1B Fe1 . . 126.16(17) ?
    C9B N1B Fe1 . . 115.29(14) ?
    N1B C1B C2B . . 123.2(3) ?
    N1B C1B H1B . . 118.4 ?
    C2B C1B H1B . . 118.4 ?
    C3B C2B C1B . . 119.5(2) ?
    C3B C2B H2B . . 120.2 ?
    C1B C2B H2B . . 120.2 ?
    C2B C3B C4B . . 119.4(2) ?
    C2B C3B H3B . . 120.3 ?
    C4B C3B H3B . . 120.3 ?
    C3B C4B C5B . . 123.5(2) ?
    C3B C4B C9B . . 117.5(2) ?
    C5B C4B C9B . . 119.0(2) ?
    C6B C5B C4B . . 120.4(2) ?
    C6B C5B H5B . . 119.8 ?
    C4B C5B H5B . . 119.8 ?
    C5B C6B C7B . . 120.9(2) ?
    C5B C6B H6B . . 119.6 ?
    C7B C6B H6B . . 119.6 ?
    C8B C7B C6B . . 120.6(2) ?
    C8B C7B H7B . . 119.7 ?
    C6B C7B H7B . . 119.7 ?
    C7B C8B C9B . . 119.7(2) ?
    C7B C8B N2B . . 123.2(2) ?
    C9B C8B N2B . . 117.08(19) ?
    N1B C9B C8B . . 118.40(18) ?
    N1B C9B C4B . . 122.3(2) ?
    C8B C9B C4B . . 119.3(2) ?
    C8B N2B Fe1 . . 110.56(13) ?
    C8B N2B H21 . . 109.5 ?
    Fe1 N2B H21 . . 109.5 ?
    C8B N2B H22 . . 109.5 ?
    Fe1 N2B H22 . . 109.5 ?
    H21 N2B H22 . . 108.1 ?
loop_
    _geom_torsion_atom_site_label_1
    _geom_torsion_atom_site_label_2
    _geom_torsion_atom_site_label_3
    _geom_torsion_atom_site_label_4
    _geom_torsion_site_symmetry_1
    _geom_torsion_site_symmetry_2
    _geom_torsion_site_symmetry_3
    _geom_torsion_site_symmetry_4
    _geom_torsion
    _geom_torsion_publ_flag
    C9A N1A C1A C2A . . . . -0.6(3) ?
    Fe1 N1A C1A C2A . . . . 168.09(18) ?
    N1A C1A C2A C3A . . . . -2.2(4) ?
    C1A C2A C3A C4A . . . . 1.6(4) ?
    C2A C3A C4A C5A . . . . -177.9(2) ?
    C2A C3A C4A C9A . . . . 1.5(3) ?
    C3A C4A C5A C6A . . . . 179.5(2) ?
    C9A C4A C5A C6A . . . . 0.1(3) ?
    C4A C5A C6A C7A . . . . 2.8(4) ?
    C5A C6A C7A C8A . . . . -1.8(4) ?
    C6A C7A C8A C9A . . . . -2.1(3) ?
    C6A C7A C8A N2A . . . . 177.4(2) ?
    C1A N1A C9A C4A . . . . 4.0(3) ?
    Fe1 N1A C9A C4A . . . . -166.08(17) ?
    C1A N1A C9A C8A . . . . -177.1(2) ?
    Fe1 N1A C9A C8A . . . . 12.9(2) ?
    C5A C4A C9A N1A . . . . 175.0(2) ?
    C3A C4A C9A N1A . . . . -4.5(3) ?
    C5A C4A C9A C8A . . . . -3.9(3) ?
    C3A C4A C9A C8A . . . . 176.6(2) ?
    C7A C8A C9A N1A . . . . -174.1(2) ?
    N2A C8A C9A N1A . . . . 6.4(3) ?
    C7A C8A C9A C4A . . . . 4.9(3) ?
    N2A C8A C9A C4A . . . . -174.59(19) ?
    C7A C8A N2A Fe1 . . . . 158.94(18) ?
    C9A C8A N2A Fe1 . . . . -21.6(2) ?
    C9B N1B C1B C2B . . . . -0.6(4) ?
    Fe1 N1B C1B C2B . . . . 170.49(18) ?
    N1B C1B C2B C3B . . . . -1.7(4) ?
    C1B C2B C3B C4B . . . . 1.5(4) ?
    C2B C3B C4B C5B . . . . -179.3(2) ?
    C2B C3B C4B C9B . . . . 0.8(3) ?
    C3B C4B C5B C6B . . . . -179.4(2) ?
    C9B C4B C5B C6B . . . . 0.6(3) ?
    C4B C5B C6B C7B . . . . 0.8(4) ?
    C5B C6B C7B C8B . . . . -1.0(3) ?
    C6B C7B C8B C9B . . . . -0.2(3) ?
    C6B C7B C8B N2B . . . . 179.2(2) ?
    C1B N1B C9B C8B . . . . -178.3(2) ?
    Fe1 N1B C9B C8B . . . . 9.6(2) ?
    C1B N1B C9B C4B . . . . 3.1(3) ?
    Fe1 N1B C9B C4B . . . . -168.97(15) ?
    C7B C8B C9B N1B . . . . -177.09(19) ?
    N2B C8B C9B N1B . . . . 3.4(3) ?
    C7B C8B C9B C4B . . . . 1.6(3) ?
    N2B C8B C9B C4B . . . . -177.91(17) ?
    C3B C4B C9B N1B . . . . -3.2(3) ?
    C5B C4B C9B N1B . . . . 176.8(2) ?
    C3B C4B C9B C8B . . . . 178.22(19) ?
    C5B C4B C9B C8B . . . . -1.7(3) ?
    C7B C8B N2B Fe1 . . . . 166.65(17) ?
    C9B C8B N2B Fe1 . . . . -13.9(2) ?
loop_
    _geom_hbond_atom_site_label_D
    _geom_hbond_atom_site_label_H
    _geom_hbond_atom_site_label_A
    _geom_hbond_site_symmetry_A
    _geom_hbond_distance_DH
    _geom_hbond_distance_HA
    _geom_hbond_distance_DA
    _geom_hbond_angle_DHA
    O1 H1 N4 8_566 0.96 1.88 2.838(3) 174.8
    O1 H2 N3 8_556 0.96 1.85 2.807(3) 173.5
    N2A H11 N6 8_556 0.89 2.17 3.052(3) 169.7
    N2A H12 O1 . 0.89 2.28 3.086(3) 150.9
    N2B H21 N3 1_565 0.89 2.35 3.206(3) 160.0
    N2B H22 O1 . 0.89 2.17 3.037(2) 163.8
_shelx_space_group_comment
;
The symmetry employed for this shelxl refinement is uniquely defined
by the following loop, which should always be used as a source of
symmetry information in preference to the above space-group names.
They are only intended as comments.
;
_shelx_estimated_absorpt_T_min     0.812
_shelx_estimated_absorpt_T_max     0.961
_shelx_hkl_file
;
  -6   0   0 1152.22 18.0613   0
  -7   0   0 134.567 18.0302   0
  -8   0   0 52983.1 442.376   0
  -9   0   0 1622.71 30.5791   0
 -10   0   0 473.230 21.4755   0
 -11   0   0 237.484 22.1721   0
 -12   0   0 19305.8 84.4796   0
 -13   0   0 1120.78 32.8167   0
 -14   0   0 3857.64 45.3487   0
 -15   0   0 580.669 29.8754   0
 -16   0   0 19427.1 99.4750   0
  16   0   0 18982.6 94.2746   2
 -17   0   0 1275.40 39.0853   0
  17   0   0 1009.02 31.9867   2
 -18   0   0 278.718 28.4872   0
  18   0   0 206.224 24.4140   2
 -19   0   0 63.4555 28.5877   0
  19   0   0 46.8093 21.7821   2
 -20   0   0 1522.18 40.8584   0
  20   0   0 1517.31 36.5635   2
  21   0   0 110.843 25.8811   2
 -21   0   0 122.159 32.6386   0
 -22   0   0 539.840 39.1674   0
  22   0   0 551.179 30.9712   2
  23   0   0 50.0925 27.6463   2
 -23   0   0 38.5296 33.6551   0
 -24   0   0 545.900 40.7750   0
  24   0   0 547.733 34.3239   2
 -25   0   0 35.2312 37.7298   0
  25   0   0 38.0849 28.7768   2
  26   0   0 474.301 35.3975   2
 -26   0   0 491.013 41.4419   0
  27   0   0 23.8883 31.5317   2
 -27   0   0 3.55374 39.0752   0
  28   0   0 220.373 33.2088   2
 -28   0   0 211.293 38.6349   0
  29   0   0 35.3092 29.5461   2
 -29   0   0 33.9113 34.9368   0
 -30   0   0 704.143 43.6958   0
  30   0   0 716.936 38.6446   2
 -31   0   0 49.6451 35.7244   0
  31   0   0 20.8913 30.2446   2
  32   0   0 99.6231 31.2444   2
 -32   0   0 123.615 36.2164   0
 -33   0   0 67.9758 36.3114   0
  33   0   0 30.5591 30.1599   2
  34   0   0 857.723 43.1676   2
 -34   0   0 901.820 47.9334   0
  35   0   0 46.8993 30.3945   2
 -35   0   0 42.3122 38.3182   0
  36   0   0 24.7781 30.7417   2
 -36   0   0 19.2157 36.4990   0
 -37   0   0 9.45395 35.8207   0
  37   0   0 30.9534 33.1315   2
  38   0   0 217.763 36.2866   2
 -38   0   0 238.596 40.0515   0
 -39   0   0 3.03096 36.5539   0
  39   0   0 9.75452 30.1393   2
  40   0   0 14.1707 32.9732   2
 -40   0   0 15.3141 38.6514   0
 -41   0   0 4.54494 37.9612   0
  41   0   0 46.7972 35.1461   2
  42   0   0 135.019 35.6020   2
 -42   0   0 72.8756 40.0193   0
  43   0   0-2.66302 32.2514   2
 -43   0   0 21.5705 40.6538   0
 -44   0   0-15.3262 38.0594   0
  44   0   0 12.8545 37.7402   2
  45   0   0 47.0086 39.4429   2
 -45   0   0-6.48316 41.6412   0
  46   0   0 374.272 42.7347   2
   5   0   1 4.11459 6.29713   2
  -5   0  -1 7.56388 8.34090   0
   5   0  -1 4.13456 3.90541   1
  -6   0  -1 26.0603 11.1947   0
   6   0   1 37.3449 8.63230   2
   6   0  -1 34.1100 4.96241   1
   7   0  -1-0.80820 5.89709   1
  -7   0  -1-3.60733 15.3354   0
   7   0   1 8.56275 10.7516   2
   8   0  -1 6.78042 6.98778   1
  -8   0   1 37.5091 18.4744   0
   8   0   1 2.49853 13.1575   2
  -8   0  -1 6.53820 17.5859   0
  -9   0   1 37.5062 18.9358   0
   9   0  -1 9.86487 7.17559   1
  -9   0  -1-9.09756 17.8541   0
   9   0   1-0.49938 14.2714   2
  10   0   1 17.1874 14.2875   2
 -10   0  -1-13.2697 17.4385   0
 -10   0   1 11.8930 18.5406   0
  10   0  -1 7.18334 6.86538   1
 -11   0   1 7.94117 18.2017   0
 -11   0  -1 2.00860 17.5490   0
  11   0  -1 2.15404 6.64722   1
  11   0   1 6.45790 13.9915   2
  12   0  -1 5.18580 7.53909   1
 -12   0   1 16.4190 18.4207   0
  12   0   1 10.7827 14.2636   2
 -12   0  -1 6.23406 18.0501   0
  13   0   1 8.21257 15.2189   2
  13   0  -1 3.42365 7.31525   1
 -13   0  -1-2.51040 18.9989   0
 -13   0   1 23.4845 19.8022   0
 -14   0  -1 14.1485 19.9771   0
  14   0   1 6.89207 15.3106   2
 -14   0   1 11.9887 20.2979   0
  14   0  -1 4.88596 7.44023   1
  15   0   1 5.82561 16.6641   2
 -15   0  -1-6.18342 22.1854   0
 -15   0   1 11.8838 21.9329   0
 -16   0   1 3.74086 23.1825   0
  16   0   1-1.81132 17.7442   2
 -16   0  -1-7.13781 23.9431   0
 -17   0  -1-14.2040 23.0457   0
 -17   0   1-3.36060 24.3915   0
  17   0   1 1.70124 17.8101   2
  18   0   1 10.5731 19.0637   2
 -18   0   1 17.6547 26.3200   0
 -18   0  -1 5.12694 25.6459   0
 -19   0   1 17.7270 27.8570   0
  19   0   1 18.8227 20.7212   2
 -19   0  -1 2.35729 25.4601   0
  20   0   1-3.13358 21.2947   2
 -20   0  -1-17.0440 27.5202   0
 -20   0   1 9.34260 29.9198   0
  21   0   1 0.48494 22.9696   2
 -21   0  -1 16.4159 30.4997   0
 -21   0   1 2.13010 30.8636   0
 -22   0  -1 0.77270 30.6245   0
  22   0   1 4.25431 25.0231   2
  22   0  -1 17.5075 27.2593   2
 -22   0   1 9.68147 32.5966   0
  23   0   1 9.05287 26.0351   2
 -23   0  -1-9.16929 34.2335   0
 -23   0   1-5.88484 35.9358   0
  23   0  -1-8.09619 28.2065   2
 -24   0   1 1.84495 37.5649   0
 -24   0  -1-8.52715 32.5806   0
  24   0  -1 5.17798 29.7677   2
  24   0   1 5.28745 27.3497   2
  25   0  -1 4.63696 29.6845   2
 -25   0  -1 1.73936 34.9277   0
  25   0   1 14.1151 28.0998   2
 -25   0   1 15.3399 38.0635   0
 -26   0   1-16.6418 36.3832   0
  26   0  -1 7.31838 32.1136   2
  26   0   1 16.3058 27.7053   2
 -26   0  -1-9.12270 34.4014   0
  27   0   1 4.10072 29.2603   2
 -27   0  -1-11.0108 34.9044   0
 -27   0   1-3.93663 37.4710   0
  27   0  -1-2.63918 31.0283   2
  28   0   1 25.3832 29.3272   2
 -28   0  -1 32.6379 35.1928   0
  28   0  -1 3.85937 32.0945   2
 -28   0   1-19.1118 37.6813   0
  29   0  -1-9.38894 30.3285   2
 -29   0  -1-2.00486 32.4862   0
  29   0   1-2.31858 28.4617   2
 -29   0   1-5.99865 36.2272   0
 -30   0  -1 12.2385 34.8045   0
  30   0   1 7.46818 28.1872   2
 -30   0   1 11.4770 35.0872   0
  30   0  -1 5.82051 29.0956   2
 -31   0   1-17.1253 35.9606   0
 -31   0  -1 30.2594 33.8909   0
  31   0  -1-3.57171 28.6346   2
  31   0   1 9.53291 27.8947   2
 -32   0   1-2.52436 37.9959   0
 -32   0  -1 23.9679 35.3175   0
  32   0   1-0.24923 27.8812   2
  32   0  -1 10.6461 31.2479   2
  33   0   1-12.7243 30.5914   2
  33   0  -1 15.2360 31.4870   2
 -33   0   1 16.1611 36.7054   0
 -33   0  -1 6.42164 33.9057   0
 -34   0  -1-9.98299 33.8456   0
  34   0   1 5.79001 28.5663   2
 -34   0   1-1.61448 35.6628   0
  34   0  -1 15.3110 30.6320   2
  35   0   1 9.35425 28.5578   2
 -35   0  -1 13.3116 35.7949   0
 -35   0   1 12.0503 35.1865   0
  35   0  -1 6.57033 31.0148   2
 -36   0   1 2.20900 36.2235   0
 -36   0  -1-2.70377 34.4632   0
  36   0   1-1.59671 30.6869   2
  36   0  -1 12.6895 32.7975   2
  37   0   1-13.4423 28.4385   2
 -37   0  -1 6.00212 35.6797   0
  37   0  -1 15.3243 33.5973   2
 -37   0   1 4.33885 34.4521   0
 -38   0   1 31.9330 36.2092   0
  38   0  -1-4.26968 31.8310   2
  38   0   1-13.8178 30.6878   2
 -38   0  -1-8.21986 34.7620   0
 -39   0   1-1.05353 37.7855   0
  39   0   1 4.69826 32.2215   2
  39   0  -1 15.1110 31.6490   2
 -39   0  -1 9.21237 37.1518   0
 -40   0  -1-11.9650 37.7590   0
  40   0   1-2.01976 30.6829   2
  40   0  -1-6.66303 34.2364   2
 -40   0   1-11.5128 37.2852   0
  41   0   1-31.0349 32.6403   2
 -41   0   1-19.5467 37.0228   0
 -41   0  -1 1.85123 37.5325   0
  41   0  -1 7.44911 35.7119   2
  42   0  -1-20.1564 34.5562   2
 -42   0   1-16.1662 39.8385   0
 -42   0  -1-41.9675 40.3054   0
  42   0   1-20.0647 34.9712   2
  43   0   1-16.2314 32.5216   2
 -43   0  -1-15.5707 37.7689   0
 -43   0   1-7.89420 39.1014   0
  43   0  -1-4.15463 31.8404   2
 -44   0  -1-38.2428 41.1943   0
  44   0  -1-20.2082 32.1674   2
  44   0   1-16.1551 33.4481   2
 -44   0   1-7.95414 39.0173   0
 -45   0  -1 8.26303 42.6824   0
  45   0  -1-27.1906 36.6387   2
 -45   0   1 10.8938 40.5951   0
  45   0   1-24.5395 38.6681   2
  46   0  -1-21.3932 38.5858   2
  46   0   1 8.61389 35.3771   2
   1   0  -2 13714.3 43.8323   1
  -2   0  -2 1268.99 11.7570   0
   2   0  -2 1264.04 14.8319   1
  -3   0  -2 1129.80 12.1052   0
   3   0  -2 1092.43 13.9210   1
  -4   0  -2 7620.45 31.8042   0
   4   0  -2 7745.30 31.9766   1
   5   0  -2 2815.87 20.2790   1
  -5   0  -2 2731.35 22.4580   0
  -6   0  -2 129.350 13.8972   0
   6   0  -2 120.432 9.34520   1
   6   0   2 108.028 10.1811   2
  -7   0  -2 330.601 16.5639   0
   7   0   2 334.233 13.5969   2
   7   0  -2 321.148 10.6319   1
   8   0  -2 8526.34 35.2086   1
   8   0   2 8835.09 42.8727   2
  -8   0  -2 8685.71 47.4739   0
   9   0  -2 19.4976 7.83964   1
   9   0   2 20.2540 11.9576   2
  -9   0  -2 35.7472 14.6952   0
  10   0  -2 659.130 12.2928   1
  10   0   2 682.179 18.0476   2
 -10   0  -2 673.625 21.1008   0
 -11   0   2 506.562 21.7806   0
  11   0   2 464.666 17.5603   2
 -11   0  -2 517.428 20.4022   0
  12   0   2 13781.0 66.3526   2
 -12   0   2 13535.3 73.0702   0
  12   0  -2 14182.0 47.6898   1
  13   0   2 5355.28 44.9969   2
 -13   0  -2 5417.32 50.0219   0
  13   0  -2 5324.43 31.1578   1
 -13   0   2 5380.43 50.5306   0
 -14   0   2 738.246 30.3409   0
 -14   0  -2 785.910 29.8660   0
  14   0   2 764.502 24.5363   2
 -15   0   2 16320.9 89.8176   0
  15   0   2 16060.7 81.3679   2
  15   0  -2 16421.1 55.1390   1
 -15   0  -2 16248.7 86.6330   0
 -16   0  -2 2994.60 44.2174   0
  16   0   2 2563.08 39.0271   2
 -16   0   2 2949.10 45.4369   0
 -17   0  -2 236.465 26.0914   0
  17   0   2 156.465 21.1491   2
 -17   0   2 266.718 27.4449   0
  18   0   2 2595.35 40.1082   2
 -18   0  -2 2589.69 43.9611   0
  18   0  -2 2589.07 24.8131   1
 -18   0   2 2543.81 45.5571   0
 -19   0   2 1938.52 43.3962   0
 -19   0  -2 2006.57 42.3909   0
  19   0   2 1883.29 36.3869   2
  20   0   2 1268.22 33.4686   2
 -20   0  -2 1291.39 38.7890   0
 -20   0   2 1349.81 40.1875   0
 -21   0  -2 179.859 30.7299   0
  21   0   2 107.762 24.7751   2
 -21   0   2 189.921 33.0802   0
  22   0   2 1888.45 41.4325   2
 -22   0  -2 1851.65 45.4046   0
 -22   0   2 1982.43 48.7995   0
 -23   0  -2 2363.73 52.0404   0
 -23   0   2 2447.99 54.2831   0
  23   0   2 2371.08 45.5014   2
 -24   0   2 838.287 44.6398   0
  24   0   2 724.277 34.9307   2
 -24   0  -2 793.639 38.7087   0
 -25   0   2 57.4445 39.4298   0
  25   0   2 62.6144 27.9563   2
 -25   0  -2 80.5775 35.2281   0
  25   0  -2 27.0919 32.8848   2
 -26   0   2 711.969 46.3112   0
 -26   0  -2 702.939 41.7079   0
  26   0  -2 593.904 38.3230   2
  26   0   2 637.172 34.7694   2
 -27   0   2 768.507 46.4489   0
 -27   0  -2 676.985 41.0202   0
  27   0   2 652.258 35.8449   2
  27   0  -2 713.643 41.5678   2
  28   0  -2 156.608 32.8400   2
 -28   0   2 143.367 37.3734   0
 -28   0  -2 162.357 36.3971   0
  28   0   2 143.053 29.0002   2
  29   0  -2 113.739 32.5145   2
 -29   0  -2 91.8513 34.4464   0
 -29   0   2 95.8480 36.8190   0
  29   0   2 123.452 29.1920   2
 -30   0   2 998.596 47.0092   0
  30   0  -2 864.459 42.1317   2
 -30   0  -2 887.652 44.6782   0
  30   0   2 867.370 38.0594   2
 -31   0   2 620.977 45.7070   0
  31   0  -2 661.456 40.6733   2
  31   0   2 599.419 36.1746   2
 -31   0  -2 619.657 40.8087   0
 -32   0  -2 462.844 41.3235   0
  32   0   2 471.982 34.5733   2
  32   0  -2 442.246 39.3708   2
 -32   0   2 446.712 43.6359   0
  33   0  -2 30.8566 31.7475   2
 -33   0  -2 92.8868 36.5888   0
 -33   0   2 21.3958 37.4471   0
  33   0   2 49.9216 30.2992   2
 -34   0  -2 212.755 38.9553   0
  34   0   2 212.053 31.6405   2
  34   0  -2 222.590 34.4877   2
 -34   0   2 242.991 40.9430   0
 -35   0  -2 256.431 39.0155   0
  35   0  -2 273.372 36.6424   2
  35   0   2 219.943 32.6456   2
 -35   0   2 243.838 39.9035   0
 -36   0   2 35.5845 37.6928   0
  36   0   2 39.2668 28.1207   2
  36   0  -2 65.2346 34.5576   2
 -36   0  -2 56.9638 35.4648   0
  37   0   2 126.838 31.5811   2
 -37   0   2 125.318 38.6938   0
  37   0  -2 127.264 36.3926   2
 -37   0  -2 120.608 37.0080   0
  38   0   2 230.402 35.4713   2
  38   0  -2 238.235 37.9199   2
 -38   0   2 258.822 41.3151   0
 -38   0  -2 250.256 39.3079   0
 -39   0  -2 68.5238 37.5946   0
 -39   0   2 115.266 40.5498   0
  39   0  -2 80.8647 32.9292   2
  39   0   2 86.0844 31.8368   2
 -40   0  -2 14.9165 36.8275   0
 -40   0   2 1.10452 38.0420   0
  40   0  -2 25.6101 32.3639   2
  40   0   2-7.34088 32.5891   2
  41   0   2 14.7807 32.3219   2
 -41   0  -2 30.4313 38.8605   0
 -41   0   2 22.6156 40.2658   0
  41   0  -2 12.9410 36.4361   2
 -42   0  -2 123.852 41.9391   0
  42   0  -2 209.358 43.3067   2
 -42   0   2 192.837 42.9862   0
  42   0   2 201.871 34.6166   2
  43   0   2 23.6928 35.4793   2
 -43   0   2 17.5660 41.5506   0
  43   0  -2 53.5437 39.0257   2
 -43   0  -2 1.78492 37.7015   0
  44   0   2 31.4510 35.1625   2
  44   0  -2 12.4888 34.0245   2
 -44   0   2 44.2435 42.9056   0
 -44   0  -2 23.3879 39.3878   0
 -45   0   2 143.268 45.0280   0
  45   0   2 126.097 35.4217   2
 -45   0  -2 90.2917 44.4683   0
  45   0  -2 136.201 36.2416   2
  46   0   2 176.618 40.6465   2
   0   0  -3 10.4288 8.67257   0
   0   0  -3 8.33834 11.2393   1
  -1   0  -3 7.86201 8.34852   0
   1   0  -3 11.9603 12.8192   1
  -2   0  -3 3.27950 9.23604   0
   2   0  -3 8.89958 12.0283   1
  -3   0  -3 1.42039 9.73814   0
   3   0  -3 2.75603 12.2249   1
  -4   0  -3 1.92494 10.9742   0
   4   0  -3-1.68298 12.7733   1
   5   0  -3-1.14602 12.4064   1
  -5   0  -3 1.79701 12.1551   0
  -6   0  -3 2.38611 12.2833   0
   6   0  -3 9.45126 11.0453   1
  -7   0  -3 1.80971 13.2401   0
   7   0  -3-0.04836 10.0824   1
   8   0  -3 3.89243 9.18303   1
  -8   0  -3 4.84975 12.9781   0
   9   0  -3 1.59356 9.24801   1
  -9   0  -3 8.04730 13.8088   0
  10   0  -3 2.54139 9.04611   1
 -10   0  -3 9.77637 14.9236   0
  10   0   3 7.99373 10.9352   2
  11   0   3 2.75028 11.3569   2
  11   0  -3-2.70569 8.66763   1
 -11   0  -3 2.63453 14.5253   0
  12   0  -3 1.09205 8.22352   1
 -12   0  -3 11.7644 15.7732   0
  12   0   3 2.03852 12.6413   2
  13   0  -3 1.68037 8.44054   1
 -13   0  -3 6.59672 16.4266   0
  13   0   3 6.67813 13.6748   2
 -14   0  -3 6.85372 18.0643   0
  14   0   3 9.88536 14.5746   2
 -14   0   3 3.01158 22.0496   0
  14   0  -3-1.81590 8.52011   1
 -15   0  -3 2.81349 20.3754   0
  15   0  -3 2.33862 8.71080   1
  15   0   3 7.14325 15.1821   2
 -15   0   3 25.1169 22.1160   0
 -16   0  -3 1.57940 19.3971   0
  16   0  -3 5.05026 9.07935   1
 -16   0   3 25.0240 23.7120   0
  16   0   3 12.2534 16.4367   2
 -17   0   3 22.3015 26.0803   0
 -17   0  -3 3.59065 20.9965   0
  17   0   3 15.0148 16.4623   2
  17   0  -3 4.35656 9.06870   1
  18   0   3 15.7239 17.5119   2
  18   0  -3 0.46360 9.20506   1
 -18   0  -3 1.75662 23.3822   0
 -18   0   3 8.87141 26.0466   0
  19   0  -3 8.15963 9.19988   1
  19   0   3-1.72779 18.9290   2
 -19   0  -3-3.54612 24.7058   0
 -19   0   3 20.6064 26.5655   0
  20   0   3-4.53704 20.5943   2
 -20   0  -3 6.06271 26.9812   0
  20   0  -3 1.62778 9.60956   1
 -20   0   3 11.8101 28.9968   0
 -21   0   3 17.1031 32.2780   0
  21   0  -3 8.17197 9.83190   1
 -21   0  -3 2.96002 28.5269   0
  21   0   3 4.70034 21.6912   2
  22   0   3-9.63809 22.6089   2
 -22   0   3 2.12295 33.6917   0
  22   0  -3 0.97082 9.67153   1
 -22   0  -3-14.9198 29.3324   0
 -23   0  -3 13.5212 29.6688   0
  23   0  -3-0.52117 9.67920   1
 -23   0   3 10.0044 33.8561   0
  23   0   3-12.5325 23.1960   2
 -24   0  -3-3.72470 29.8498   0
 -24   0   3 17.7557 35.9038   0
  24   0   3 5.22937 25.1816   2
 -25   0  -3 6.44510 30.3877   0
 -25   0   3 10.8957 36.4078   0
  25   0   3 16.4706 24.7463   2
 -26   0  -3 20.0989 33.2676   0
  26   0   3 2.84376 26.2955   2
 -26   0   3-13.1281 37.2574   0
  27   0   3-7.11729 26.1650   2
  27   0  -3-10.8737 31.7950   2
 -27   0  -3 4.97598 33.0679   0
 -27   0   3 3.90247 35.7176   0
  28   0   3 15.0350 25.3544   2
  28   0  -3 3.77367 31.7936   2
 -28   0  -3-3.01955 30.5081   0
 -28   0   3 11.3867 35.9602   0
 -29   0   3 5.13268 35.1766   0
  29   0  -3 1.04163 30.6319   2
 -29   0  -3-1.16846 31.6152   0
  29   0   3 15.0404 25.7727   2
  30   0  -3 8.84090 31.8817   2
 -30   0   3-12.5641 35.8690   0
  30   0   3 9.09852 25.9828   2
 -30   0  -3 0.48753 31.5455   0
 -31   0  -3-3.24195 31.5176   0
  31   0   3-12.9617 25.9887   2
 -31   0   3-4.93797 37.0158   0
  31   0  -3 7.33350 31.1873   2
 -32   0   3 13.3962 38.8144   0
 -32   0  -3-2.38320 34.3342   0
  32   0   3 22.9929 27.1923   2
  32   0  -3 2.67992 32.1646   2
  33   0  -3 17.5874 34.0568   2
  33   0   3-0.94739 27.5427   2
 -33   0  -3 3.58231 33.7430   0
 -33   0   3-20.7899 38.5118   0
  34   0   3-18.2816 26.5863   2
 -34   0  -3-5.08902 33.7419   0
 -34   0   3-23.2324 36.9683   0
  34   0  -3-0.37126 34.3065   2
 -35   0   3-10.6214 38.3814   0
  35   0  -3-6.85350 31.5653   2
 -35   0  -3-2.16016 33.9650   0
  35   0   3 2.31963 27.6064   2
  36   0  -3-9.12862 31.6140   2
 -36   0  -3-2.24322 33.5028   0
  36   0   3-1.27668 27.0307   2
 -36   0   3-9.99528 38.0459   0
 -37   0  -3 7.30609 34.3924   0
 -37   0   3-17.4921 36.7157   0
  37   0   3-3.68163 28.6647   2
  37   0  -3-5.07094 32.1731   2
  38   0   3 11.5424 29.8367   2
 -38   0  -3 10.3401 34.3529   0
  38   0  -3-13.1267 35.1566   2
 -38   0   3 23.3563 39.7399   0
 -39   0   3 14.8915 36.6160   0
  39   0  -3-4.65605 35.5425   2
  39   0   3 20.5337 26.5529   2
 -39   0  -3-7.43455 36.4718   0
  40   0  -3-1.76539 36.4495   2
 -40   0   3 3.44461 37.9323   0
  40   0   3 26.2812 31.6491   2
 -40   0  -3-6.54265 35.0923   0
  41   0   3 4.90612 29.7318   2
 -41   0   3-23.7072 40.0759   0
  41   0  -3 23.3919 34.4129   2
 -41   0  -3 1.02086 37.9060   0
 -42   0   3-11.1629 41.1532   0
 -42   0  -3 26.8713 40.1845   0
  42   0  -3 15.7168 34.0452   2
  42   0   3-24.7818 33.0180   2
 -43   0   3-5.65099 40.6432   0
 -43   0  -3-6.05448 38.8090   0
  43   0  -3-20.4814 35.4807   2
  43   0   3-5.31057 30.1259   2
 -44   0   3-20.8406 41.8504   0
 -44   0  -3 2.35695 38.1390   0
  44   0   3 14.0323 32.4177   2
  44   0  -3 2.93769 41.2310   2
 -45   0  -3 5.70393 40.9506   0
  45   0  -3-5.41893 40.4562   2
   0   0  -4 20068.5 77.8848   1
  -1   0  -4 16765.5 71.5053   1
  -1   0  -4 17039.9 51.3265   0
   1   0  -4 16490.7 69.7909   1
  -2   0  -4 42305.9 321.554   0
   2   0  -4 41565.8 429.002   1
   3   0  -4 8886.40 50.9715   1
  -3   0  -4 8790.95 39.9689   0
  -4   0  -4 11327.2 45.6912   0
   4   0  -4 11208.0 56.1594   1
   5   0  -4 158.150 14.8104   1
  -5   0  -4 147.602 12.2332   0
  -6   0  -4 571.518 15.7370   0
   6   0  -4 573.574 17.4349   1
  -7   0  -4 2924.26 28.6226   0
   7   0  -4 2858.56 29.5087   1
   8   0  -4 669.407 16.9792   1
  -8   0  -4 691.968 18.3690   0
  -9   0  -4 117.034 14.5502   0
   9   0  -4 114.547 11.7833   1
  10   0  -4 941.202 18.8602   1
 -10   0  -4 979.730 22.0961   0
  11   0  -4 3604.69 32.5007   1
 -11   0  -4 3669.09 37.7668   0
 -12   0  -4 24.1306 16.8641   0
  12   0  -4 26.4536 10.6893   1
 -13   0  -4 288.535 20.2672   0
  13   0  -4 295.418 13.9333   1
  14   0  -4 699.136 17.3385   1
 -14   0  -4 657.947 24.3389   0
 -15   0  -4 3066.05 41.6124   0
  15   0   4 3047.24 36.7123   2
  15   0  -4 2960.56 29.9892   1
  16   0  -4 175.031 12.6892   1
 -16   0  -4 206.288 23.2165   0
 -16   0   4 202.019 26.4996   0
  16   0   4 170.778 17.8462   2
 -17   0   4 63.6386 26.4529   0
 -17   0  -4 44.0670 22.9527   0
  17   0   4 45.9378 16.4314   2
  17   0  -4 26.2056 10.5339   1
  18   0  -4 1461.27 22.4655   1
  18   0   4 1506.26 31.5162   2
 -18   0   4 1512.85 38.1318   0
 -18   0  -4 1441.69 36.2076   0
  19   0   4 1585.96 33.4602   2
  19   0  -4 1600.50 23.6339   1
 -19   0   4 1671.37 43.2834   0
 -19   0  -4 1592.13 38.5046   0
  20   0  -4 687.456 17.7713   1
 -20   0  -4 691.939 33.4138   0
  20   0   4 664.192 28.1614   2
 -20   0   4 772.047 38.9022   0
  21   0  -4 266.903 14.2362   1
 -21   0   4 301.814 35.7856   0
  21   0   4 268.494 24.4120   2
 -21   0  -4 266.365 30.2489   0
  22   0  -4 360.911 14.7509   1
 -22   0  -4 340.216 32.1405   0
  22   0   4 328.182 26.3137   2
 -22   0   4 407.816 36.4305   0
  23   0   4 369.716 27.2023   2
  23   0  -4 340.433 14.7663   1
 -23   0   4 392.958 36.9780   0
 -23   0  -4 330.084 33.0064   0
 -24   0   4 753.250 41.7379   0
  24   0   4 683.251 31.9856   2
  24   0  -4 602.676 17.0419   1
 -24   0  -4 681.895 37.7151   0
  25   0   4 704.087 33.5930   2
 -25   0   4 795.291 43.7471   0
 -25   0  -4 700.482 39.5622   0
 -26   0  -4 297.453 35.6120   0
 -26   0   4 296.159 39.0215   0
  26   0   4 279.510 29.4719   2
 -27   0  -4 1951.09 51.4390   0
 -27   0   4 2071.53 55.6501   0
  27   0   4 1891.32 45.1306   2
 -28   0   4 72.1902 36.4481   0
  28   0   4 34.0868 25.3136   2
 -28   0  -4 71.8357 32.9622   0
 -29   0   4 36.5287 35.6113   0
 -29   0  -4 36.9898 31.1056   0
  29   0  -4 13.8586 32.2506   2
  29   0   4 41.1174 25.5007   2
 -30   0   4 53.9823 36.5002   0
  30   0  -4 21.7246 33.1797   2
  30   0   4 19.3146 25.8557   2
 -30   0  -4 25.0929 32.4190   0
 -31   0  -4 1178.63 47.4153   0
 -31   0   4 1242.05 51.3229   0
  31   0   4 1199.69 42.3245   2
  31   0  -4 1168.13 46.7320   2
 -32   0  -4 35.3625 32.0725   0
  32   0   4 19.6316 27.3852   2
 -32   0   4 58.2540 36.8576   0
  32   0  -4 13.1217 32.3507   2
 -33   0   4 55.3584 37.9740   0
  33   0   4 54.2992 28.0339   2
  33   0  -4 71.9165 31.7444   2
 -33   0  -4 66.6131 32.6827   0
 -34   0   4 0.46208 39.1118   0
  34   0   4-1.48022 27.1915   2
  34   0  -4 31.2240 31.4640   2
 -34   0  -4 23.3260 33.9456   0
 -35   0   4 388.057 45.7116   0
  35   0  -4 362.727 40.5480   2
  35   0   4 290.551 31.1860   2
 -35   0  -4 354.001 39.7890   0
  36   0  -4 27.3763 35.3205   2
 -36   0   4 45.0912 39.6278   0
  36   0   4 63.9509 28.9937   2
 -36   0  -4 50.9907 34.9525   0
  37   0  -4 76.7807 36.3904   2
 -37   0   4 65.9465 39.5823   0
  37   0   4 75.9106 27.9724   2
 -37   0  -4 69.0684 35.7739   0
 -38   0  -4 76.5721 36.5043   0
  38   0  -4 94.4743 36.0649   2
 -38   0   4 86.4606 42.1913   0
  38   0   4 37.1202 28.9579   2
 -39   0   4 110.924 42.1151   0
 -39   0  -4 55.5099 37.4492   0
  39   0  -4 65.0392 33.9664   2
 -40   0   4 43.1976 40.7638   0
 -40   0  -4 46.6272 37.8203   0
  40   0  -4 29.3601 34.6110   2
 -41   0   4 223.678 43.0507   0
 -41   0  -4 131.699 39.8828   0
  41   0  -4 220.150 40.5838   2
 -42   0  -4 16.2271 37.1248   0
 -42   0   4 23.2195 40.5179   0
  42   0  -4 51.9837 40.1490   2
  43   0  -4 366.796 47.4160   2
 -43   0  -4 288.850 45.6989   0
 -43   0   4 319.488 44.1153   0
 -44   0  -4 12.7007 40.8897   0
  44   0  -4-6.48373 41.1492   2
 -44   0   4-5.69303 43.0367   0
 -45   0  -4 63.5596 41.3934   0
   0   0  -5 1.43720 14.7034   1
  -1   0  -5-0.52296 10.2556   0
   1   0  -5 4.45482 14.8344   1
  -1   0  -5 0.50348 14.8315   1
   2   0  -5 8.41374 15.7175   1
  -2   0  -5-0.18663 16.8752   1
  -2   0  -5-5.57643 10.1788   0
  -3   0  -5 3.76922 16.3561   1
  -3   0  -5 4.89767 10.3059   0
   3   0  -5 3.14862 14.3275   1
   4   0  -5-2.59011 14.3959   1
  -4   0  -5 3.40821 10.4678   0
   5   0  -5 4.89075 13.7965   1
  -5   0  -5 0.62511 10.9072   0
  -6   0  -5-1.46427 11.3006   0
   6   0  -5-0.31386 13.5430   1
  -7   0  -5-0.72347 11.7084   0
   7   0  -5 1.03535 13.3501   1
   8   0  -5 10.3618 12.7879   1
  -8   0  -5 2.34579 11.6791   0
  -9   0  -5-0.39425 13.2239   0
   9   0  -5 1.62980 12.6712   1
 -10   0  -5 1.72198 14.0186   0
  10   0  -5 9.39881 12.0609   1
 -11   0  -5 5.01164 14.9129   0
  11   0  -5 2.78025 12.9816   1
  12   0  -5 2.44438 11.9570   1
 -12   0  -5 0.40183 16.5120   0
  13   0  -5-3.49609 12.5759   1
 -13   0  -5-14.9534 17.2950   0
 -14   0  -5 4.62169 16.7025   0
  14   0  -5-3.92610 12.7075   1
  15   0  -5 5.96389 12.0959   1
 -15   0  -5-0.08696 19.0783   0
 -16   0  -5-3.82988 20.8982   0
  16   0  -5 7.41237 11.4212   1
 -17   0  -5-1.44448 22.4611   0
  17   0  -5 8.48179 11.6739   1
 -18   0   5 17.9507 27.5405   0
  18   0  -5 7.91580 11.5031   1
 -18   0  -5 11.6335 22.2566   0
 -19   0   5 33.5021 29.0118   0
  19   0  -5 1.33982 11.9599   1
 -19   0  -5 14.5898 24.3844   0
 -20   0  -5 6.22642 24.9734   0
  20   0  -5 8.56821 12.4351   1
 -20   0   5 30.5569 32.4500   0
 -21   0   5 14.3194 32.9108   0
  21   0  -5 3.61108 11.5185   1
 -21   0  -5-13.0418 28.1733   0
  22   0  -5 0.71785 12.4924   1
 -22   0   5 30.0300 32.1661   0
 -22   0  -5-11.1761 26.5354   0
  23   0  -5-1.26062 12.3781   1
 -23   0   5-8.70140 33.1172   0
 -23   0  -5-6.72321 28.1648   0
 -24   0  -5 4.95650 30.1039   0
 -24   0   5 33.8210 35.6644   0
 -25   0   5 14.9141 37.0489   0
 -25   0  -5 9.38797 31.1163   0
 -26   0   5-1.36696 35.9821   0
 -26   0  -5 13.3264 31.1632   0
 -27   0   5-5.88128 36.1658   0
 -27   0  -5 2.84095 29.5512   0
 -28   0   5 3.09757 35.8134   0
 -28   0  -5-10.6126 30.7564   0
 -29   0  -5-2.61938 30.3707   0
 -29   0   5-6.71713 36.7690   0
 -30   0   5 13.6212 37.3454   0
 -30   0  -5-10.9845 29.8934   0
  31   0  -5 18.5653 31.3742   2
 -31   0  -5 1.61603 30.7411   0
 -31   0   5 2.74638 37.9916   0
  32   0  -5 19.8113 33.1935   2
 -32   0  -5 14.0323 31.0387   0
 -32   0   5-18.4717 37.8931   0
  33   0  -5 14.5756 33.3426   2
 -33   0   5-22.5693 37.6448   0
 -33   0  -5-1.88539 32.6933   0
 -34   0  -5-2.24983 31.3041   0
 -34   0   5-22.5148 37.5946   0
  34   0  -5 10.4856 34.6463   2
 -35   0   5-4.39506 37.4856   0
  35   0  -5 14.3605 35.0062   2
 -35   0  -5 4.06857 32.2374   0
  36   0  -5 19.6195 34.7165   2
 -36   0   5-4.54254 37.5542   0
 -36   0  -5 2.65896 32.6641   0
 -37   0   5 0.52320 40.0514   0
 -37   0  -5 6.73325 33.3562   0
  37   0  -5 42.8293 34.2305   2
 -38   0  -5-4.45295 34.6280   0
 -38   0   5-0.35960 40.1469   0
  38   0  -5-10.0555 32.9847   2
 -39   0   5-5.50478 40.6568   0
  39   0  -5 1.87904 32.4111   2
 -39   0  -5-5.83217 36.4418   0
 -40   0  -5 0.81118 35.1888   0
 -40   0   5-19.9355 39.9216   0
  40   0  -5-0.68096 34.7575   2
  41   0  -5-23.1830 40.0794   2
 -41   0  -5-38.0307 36.7816   0
 -41   0   5 1.59878 41.1889   0
 -42   0  -5 4.24135 38.1167   0
 -42   0   5 20.1540 40.6055   0
  42   0  -5 7.71309 41.1124   2
  43   0  -5-4.20695 41.3751   2
 -43   0   5 39.5654 42.1541   0
 -43   0  -5 14.5351 38.0007   0
 -44   0  -5-10.3846 38.3973   0
 -44   0   5-12.0095 42.0244   0
 -45   0  -5 0.95600 36.4483   0
   0   0  -6 2386.59 36.6343   1
  -1   0  -6 249.336 13.0881   0
   1   0  -6 278.173 20.7459   1
  -1   0  -6 262.105 20.1052   1
  -2   0  -6 1938.86 23.5921   0
  -2   0  -6 1919.21 34.6207   1
   2   0  -6 1931.91 33.2661   1
  -3   0  -6 107.170 12.2574   0
  -3   0  -6 117.731 18.5839   1
   3   0  -6 111.924 17.9162   1
  -4   0  -6 932.271 27.0743   1
   4   0  -6 906.197 25.5123   1
  -4   0  -6 892.620 18.6864   0
   5   0  -6 4609.34 46.8011   1
  -5   0  -6 4707.50 50.5197   1
  -5   0  -6 4731.23 36.5658   0
   6   0  -6 7.47690 16.1233   1
  -6   0  -6 11.0062 12.7521   0
  -7   0  -6 2700.02 30.7249   0
   7   0  -6 2767.27 37.4221   1
  -8   0  -6 24.5480 13.6458   0
   8   0  -6 35.0304 16.3946   1
   9   0  -6 2718.91 36.1033   1
  -9   0  -6 2737.85 32.7447   0
 -10   0  -6 473.706 20.0248   0
  10   0  -6 483.280 19.9596   1
  11   0  -6 4476.97 44.6804   1
 -11   0  -6 4542.98 43.8305   0
  12   0  -6 1804.58 30.0306   1
 -12   0  -6 1864.03 31.2125   0
  13   0  -6 789.074 22.7605   1
 -13   0  -6 809.302 24.7645   0
  14   0  -6 2963.57 37.8269   1
 -14   0  -6 3031.18 40.6247   0
 -15   0  -6 634.233 26.9261   0
  15   0  -6 634.866 22.2897   1
 -16   0  -6 1595.12 34.4346   0
  16   0  -6 1594.51 29.3490   1
  17   0  -6 438.965 20.0620   1
 -17   0  -6 475.426 27.2730   0
  18   0  -6 2816.74 36.9417   1
 -18   0  -6 2805.68 46.0107   0
 -19   0   6 2364.77 50.6472   0
 -19   0  -6 2475.32 45.3068   0
  19   0  -6 2299.86 33.7774   1
 -20   0  -6 2357.12 46.1821   0
  20   0  -6 2345.56 33.4109   1
 -20   0   6 2419.81 51.0564   0
 -21   0  -6 34.6918 28.8715   0
  21   0  -6 16.5762 15.1918   1
 -21   0   6 57.9575 31.0600   0
  22   0  -6 222.139 17.0666   1
 -22   0   6 255.514 36.9774   0
 -22   0  -6 260.953 29.6196   0
  23   0  -6 902.048 23.1798   1
 -23   0  -6 923.621 38.3347   0
 -23   0   6 885.191 44.7866   0
 -24   0   6 37.3028 34.8332   0
 -24   0  -6 7.09544 29.7956   0
 -25   0  -6 261.769 30.5014   0
 -25   0   6 267.528 36.2792   0
 -26   0  -6 1854.64 47.1851   0
 -26   0   6 1853.52 51.6259   0
 -27   0   6 93.1219 35.2269   0
 -27   0  -6 79.4495 29.6769   0
 -28   0  -6 465.199 35.5414   0
 -28   0   6 477.698 39.4905   0
 -29   0   6 21.6188 35.7956   0
 -29   0  -6 17.9806 30.4386   0
 -30   0   6 556.844 41.9636   0
 -30   0  -6 483.777 36.9311   0
 -31   0   6 408.123 40.7095   0
 -31   0  -6 412.141 36.4235   0
 -32   0   6 101.021 37.7113   0
  32   0  -6 135.962 35.8513   2
 -32   0  -6 94.6692 32.0257   0
 -33   0   6-7.62359 37.3967   0
 -33   0  -6 60.0372 32.4518   0
  33   0  -6 12.2607 35.1538   2
  34   0  -6 605.944 44.9135   2
 -34   0  -6 564.852 40.4404   0
 -34   0   6 606.445 46.2674   0
 -35   0   6 261.994 42.9892   0
  35   0  -6 285.744 40.5699   2
 -35   0  -6 248.040 37.3396   0
 -36   0   6 4.06053 39.1859   0
  36   0  -6 19.7674 35.5382   2
 -36   0  -6 9.46697 33.9332   0
  37   0  -6 18.9316 34.6876   2
 -37   0  -6 10.7975 33.8836   0
 -37   0   6-15.3366 41.0881   0
  38   0  -6 168.152 36.9693   2
 -38   0   6 134.782 43.4855   0
 -38   0  -6 155.188 38.1050   0
 -39   0  -6 124.682 38.3263   0
  39   0  -6 152.525 37.5056   2
 -39   0   6 75.7931 41.6103   0
  40   0  -6 27.0497 36.7159   2
 -40   0  -6-13.0037 35.0251   0
 -40   0   6 86.9190 45.5663   0
 -41   0  -6 28.6943 37.6400   0
  41   0  -6 30.3499 39.3838   2
 -41   0   6 17.8064 41.8619   0
 -42   0   6 122.882 42.8098   0
 -42   0  -6 182.714 40.1600   0
  42   0  -6 113.780 39.7364   2
 -43   0   6 83.3716 42.8222   0
 -43   0  -6 157.723 42.2345   0
  43   0  -6 71.3922 42.2569   2
 -44   0  -6-34.7963 37.2284   0
   0   0  -7 4.71443 19.9229   1
   1   0  -7-2.82315 20.3594   1
  -1   0  -7 1.55656 20.2795   1
  -2   0  -7 2.64156 12.4207   0
   2   0  -7 1.60249 19.8554   1
  -2   0  -7 4.12883 21.8439   1
  -3   0  -7-2.62596 20.8169   1
  -3   0  -7 8.54718 12.2392   0
   3   0  -7 1.17554 18.9961   1
   4   0  -7 7.32657 18.3913   1
  -4   0  -7 1.51767 20.7249   1
  -4   0  -7 5.63919 12.7372   0
  -5   0  -7-4.33762 12.7974   0
   5   0  -7-8.03138 18.3874   1
  -5   0  -7 0.82427 21.1376   1
   6   0  -7-5.18096 17.9182   1
  -6   0  -7 10.6350 21.1247   1
  -6   0  -7 7.81098 13.1319   0
  -7   0  -7 9.89910 13.1931   0
  -7   0  -7 2.00708 21.6585   1
   7   0  -7-0.48293 17.9154   1
   8   0  -7-2.36140 17.2342   1
  -8   0  -7 11.2189 22.2738   1
  -8   0  -7-2.70274 14.1299   0
  -9   0  -7 1.46886 14.4016   0
   9   0  -7 13.7513 16.8309   1
  10   0  -7 15.0194 17.2582   1
 -10   0  -7 4.81541 15.4501   0
 -11   0  -7 7.70594 15.6041   0
  11   0  -7 5.04857 16.5708   1
  12   0  -7-1.03719 17.1111   1
 -12   0  -7-0.91523 17.5246   0
  13   0  -7 8.07348 16.2634   1
 -13   0  -7 1.13651 17.0954   0
 -14   0  -7 7.52849 18.2385   0
  14   0  -7-2.86092 16.6369   1
  15   0  -7-6.50498 17.1922   1
 -15   0  -7-3.17063 19.1873   0
  16   0  -7-5.02106 16.9256   1
 -16   0  -7 10.6938 21.8833   0
  17   0  -7-2.01482 17.3041   1
 -17   0  -7-4.29643 20.2931   0
 -18   0  -7-2.34416 22.4976   0
  18   0  -7 7.86174 16.7684   1
 -19   0  -7 7.07619 25.0973   0
  19   0  -7 8.60772 15.6861   1
 -20   0  -7 5.33743 24.9455   0
  20   0  -7 9.93126 16.2137   1
 -20   0   7 33.5129 32.1516   0
  21   0  -7 1.44133 15.9125   1
 -21   0   7 37.2834 31.6046   0
 -21   0  -7 2.60659 24.3195   0
 -22   0   7 22.5614 31.8123   0
 -22   0  -7-1.61407 26.4208   0
  22   0  -7 12.2346 15.2614   1
  23   0  -7 5.52269 15.0442   1
 -23   0   7 11.9700 32.8590   0
 -23   0  -7-2.40085 26.1049   0
 -24   0   7 11.8667 33.3822   0
 -24   0  -7-16.7570 25.2970   0
 -25   0   7 15.0212 31.9387   0
 -25   0  -7 21.9409 26.0287   0
 -26   0   7 20.9326 31.9844   0
 -26   0  -7-1.78005 27.4794   0
 -27   0  -7 13.1197 27.5522   0
 -27   0   7-16.3717 32.5817   0
 -28   0   7 3.39108 33.0860   0
 -28   0  -7 1.17425 27.4577   0
 -28   0  -7-0.28869 21.5903   1
 -29   0  -7 3.48746 29.0401   0
 -29   0   7 6.24541 34.4707   0
 -30   0   7 23.8526 33.0963   0
 -30   0  -7-12.2318 29.1732   0
 -31   0  -7 5.36910 30.1254   0
 -31   0   7 2.20064 34.6047   0
 -32   0   7 5.42218 35.8850   0
 -32   0  -7 3.10126 29.4445   0
  33   0  -7-6.43362 32.8606   2
 -33   0  -7-3.86657 30.0095   0
 -33   0   7-25.6113 35.7125   0
 -34   0   7-7.76228 37.1081   0
  34   0  -7-7.14955 33.3006   2
 -34   0  -7-20.2958 30.4370   0
 -35   0   7-38.3420 37.8312   0
 -35   0  -7-2.31415 31.2178   0
  35   0  -7 4.16677 34.6505   2
 -36   0  -7-18.2412 31.1726   0
  36   0  -7 25.7211 35.9352   2
 -36   0   7-10.5015 39.8426   0
 -37   0  -7-6.05220 33.9384   0
  37   0  -7 4.73560 37.2742   2
 -37   0   7-37.4595 37.3192   0
  38   0  -7-2.49631 38.0567   2
 -38   0   7-16.5757 40.6958   0
 -38   0  -7-4.63639 33.9892   0
 -39   0  -7 5.77591 33.8352   0
  39   0  -7 14.2858 37.4728   2
 -39   0   7 43.3833 41.1989   0
 -40   0   7 3.09442 43.1527   0
 -40   0  -7 0.18353 34.6842   0
  40   0  -7-8.59896 34.2794   2
 -41   0   7-22.2195 42.4770   0
  41   0  -7 13.6631 34.9394   2
 -41   0  -7-33.5768 29.7361   0
 -42   0   7-9.62361 41.7100   0
 -42   0  -7 9.79711 35.2191   0
  42   0  -7 7.76754 35.2768   2
 -43   0  -7 89.7375 39.4526   0
 -43   0   7-8.03945 42.1227   0
 -44   0  -7-14.1596 33.6448   0
   0   0  -8 896.252 32.5832   1
  -1   0  -8 288.442 27.5584   1
   1   0  -8 263.574 26.3734   1
   2   0  -8 4501.83 56.2945   1
  -2   0  -8 4648.27 58.1029   1
  -3   0  -8 1597.19 26.1747   0
   3   0  -8 1646.13 38.7009   1
  -3   0  -8 1736.66 40.6554   1
  -4   0  -8 9689.93 80.5986   1
  -4   0  -8 9261.17 55.5416   0
   4   0  -8 9188.09 75.7054   1
  -5   0  -8 232.581 28.8115   1
   5   0  -8 187.184 24.4209   1
  -5   0  -8 159.460 15.9547   0
  -6   0  -8 369.326 18.0409   0
   6   0  -8 339.361 25.6416   1
  -6   0  -8 385.268 29.3527   1
  -7   0  -8 667.733 31.9067   1
   7   0  -8 716.385 28.9141   1
  -7   0  -8 635.590 21.0193   0
  -8   0  -8 572.096 21.0134   0
   8   0  -8 565.087 26.8650   1
  -8   0  -8 574.561 31.5136   1
  -9   0  -8 276.984 28.4348   1
  -9   0  -8 240.495 18.2434   0
   9   0  -8 253.314 22.9190   1
 -10   0  -8 349.164 20.5493   0
 -10   0  -8 348.605 29.3042   1
  10   0  -8 346.091 24.4904   1
  11   0  -8 34.6429 20.2005   1
 -11   0  -8 69.5704 26.4951   1
 -11   0  -8 36.1834 18.3982   0
  12   0  -8 985.239 30.0319   1
 -12   0  -8 1017.00 28.2542   0
 -12   0  -8 972.411 35.7838   1
  13   0  -8 155.633 21.3083   1
 -13   0  -8 141.763 19.7189   0
 -13   0  -8 205.300 28.6166   1
 -14   0  -8 282.112 22.5960   0
 -14   0  -8 319.414 29.8817   1
  14   0  -8 280.879 22.9192   1
  15   0  -8 63.2485 20.6135   1
 -15   0  -8 52.9226 21.7190   0
 -16   0  -8 1123.54 32.6795   0
  16   0  -8 1086.75 30.7227   1
  17   0  -8 167.132 21.6254   1
 -17   0  -8 200.427 24.7933   0
 -18   0  -8 32.1889 23.8325   0
  18   0  -8 20.6775 19.4873   1
  19   0  -8 35.2370 18.4926   1
 -19   0  -8 39.4087 25.4859   0
 -20   0  -8 1219.38 37.9442   0
  20   0  -8 1234.76 31.0644   1
 -21   0  -8 533.609 31.8086   0
  21   0  -8 539.258 23.4090   1
 -21   0   8 580.244 35.8727   0
 -22   0  -8 152.478 25.6285   1
 -22   0  -8 132.977 27.0341   0
  22   0  -8 95.3441 17.5691   1
 -22   0   8 126.213 30.6590   0
 -23   0  -8 1025.98 36.4224   1
 -23   0   8 1006.68 42.7468   0
 -23   0  -8 974.981 36.4077   0
 -24   0  -8 211.026 26.1572   1
 -24   0  -8 231.736 28.2950   0
 -24   0   8 201.004 34.4153   0
 -25   0   8 169.579 33.9300   0
 -25   0  -8 162.176 29.8092   0
 -25   0  -8 150.797 25.3760   1
 -26   0  -8 1539.75 44.8771   0
 -26   0  -8 1573.91 42.0376   1
 -26   0   8 1530.68 50.6500   0
 -27   0  -8 194.415 31.3850   0
 -27   0   8 200.527 36.4967   0
 -27   0  -8 200.148 26.4314   1
 -28   0  -8 622.478 32.5509   1
 -28   0  -8 557.569 37.3820   0
 -28   0   8 682.295 43.8367   0
 -29   0  -8 147.422 30.5768   0
 -29   0   8 171.904 37.5180   0
 -30   0   8 919.419 47.8832   0
 -30   0  -8 796.841 40.4581   0
 -31   0  -8 36.2983 29.6831   0
 -31   0   8 77.6445 38.7477   0
 -32   0   8 37.7546 36.1645   0
 -32   0  -8 68.6946 30.6688   0
 -33   0  -8 12.2993 29.9625   0
  33   0  -8 29.4429 34.7859   2
 -33   0   8 14.8712 37.9784   0
 -34   0  -8 292.225 35.3964   0
 -34   0   8 320.919 43.5868   0
  34   0  -8 390.205 39.6268   2
  35   0  -8 3.86592 31.4336   2
 -35   0   8-20.0673 39.4530   0
 -35   0  -8 7.90778 31.2336   0
  36   0  -8-1.76071 33.4923   2
 -36   0   8-36.8327 39.3439   0
 -36   0  -8-13.4676 32.3976   0
 -37   0  -8 42.4269 33.8174   0
  37   0  -8 34.9912 34.3816   2
 -37   0   8-3.73592 40.6860   0
 -38   0  -8 314.055 39.2856   0
 -38   0   8 299.381 46.1024   0
  38   0  -8 318.266 41.6514   2
 -39   0  -8-20.1035 33.2226   0
  39   0  -8 5.71128 38.8730   2
 -39   0   8-29.8173 40.0254   0
  40   0  -8 16.8250 41.4176   2
 -40   0   8-1.42525 41.5732   0
 -40   0  -8 29.4036 34.4280   0
 -41   0   8-0.52658 42.4934   0
 -41   0  -8 10.4421 35.7196   0
  41   0  -8-8.46914 40.9759   2
 -42   0  -8 282.678 41.1333   0
 -42   0   8 276.766 49.2673   0
 -43   0  -8 6.00054 34.0130   0
   0   0  -9 9.44300 25.8130   1
  -1   0  -9 1.32388 25.3902   1
   1   0  -9 13.4107 26.0951   1
  -2   0  -9 12.6699 26.6507   1
   2   0  -9 9.23056 24.8699   1
  -3   0  -9 6.40273 27.5723   1
   3   0  -9 7.18514 24.5844   1
   4   0  -9-2.17006 25.5769   1
  -4   0  -9 16.0592 28.1503   1
  -4   0  -9 7.00919 15.5676   0
  -5   0  -9 4.35668 28.2840   1
   5   0  -9-3.13937 24.0203   1
  -5   0  -9 2.80214 16.0495   0
  -6   0  -9 5.29566 16.0030   0
   6   0  -9 6.15101 24.3398   1
  -6   0  -9 3.55107 28.3255   1
   7   0  -9 12.6521 23.5198   1
  -7   0  -9 5.91772 15.9078   0
  -7   0  -9 0.68122 29.3384   1
   8   0  -9-10.1841 23.7682   1
  -8   0  -9 5.30372 16.7239   0
  -8   0  -9 1.74924 29.0693   1
  -9   0  -9 7.80491 17.0409   0
  -9   0  -9 15.1403 28.0175   1
   9   0  -9 11.4608 22.5139   1
 -10   0  -9-6.51779 28.0266   1
  10   0  -9 3.30552 22.4366   1
 -10   0  -9-6.87291 18.2851   0
  11   0  -9 8.70982 22.0430   1
 -11   0  -9 0.02826 18.1599   0
 -11   0  -9-13.6763 27.5127   1
  12   0  -9 1.46358 21.5386   1
 -12   0  -9-3.39823 18.6215   0
 -12   0  -9-12.6016 29.5153   1
  13   0  -9 2.80814 21.4056   1
 -13   0  -9-2.12894 20.0778   0
 -13   0  -9 17.3457 28.2799   1
 -14   0  -9 2.24615 27.4088   1
 -14   0  -9-1.10035 20.3461   0
  14   0  -9-0.03955 21.5799   1
  15   0  -9-2.69660 20.6932   1
 -15   0  -9 6.44466 20.1717   0
 -15   0  -9 4.80360 29.0345   1
  16   0  -9 1.07333 20.9517   1
 -16   0  -9 10.6862 21.0354   0
 -16   0  -9 37.8837 28.5994   1
  17   0  -9 1.96564 21.4320   1
 -17   0  -9 7.15608 22.4066   0
 -17   0  -9 13.3631 28.3553   1
 -18   0  -9 19.8874 27.9126   1
  18   0  -9 13.5770 19.7328   1
 -18   0  -9 20.9173 22.2676   0
  19   0  -9-1.56073 19.7199   1
 -19   0  -9 14.5236 22.9792   0
 -19   0  -9 1.32896 26.4029   1
 -20   0  -9 11.9005 25.3551   1
  20   0  -9-3.20248 17.5499   1
 -20   0  -9 10.7335 21.6995   0
 -21   0  -9-4.65970 21.4898   0
  21   0  -9-7.21085 17.7358   1
 -21   0   9 37.5840 29.0959   0
 -21   0  -9-0.54541 25.5227   1
  22   0  -9 4.72661 17.8658   1
 -22   0  -9 25.3468 25.3051   1
 -22   0  -9-13.8155 22.1747   0
 -22   0   9 10.8324 30.0972   0
 -23   0  -9 10.0302 24.4661   1
 -23   0  -9 3.76541 22.5629   0
 -23   0   9 9.46728 28.3880   0
 -24   0  -9 13.6699 24.3493   1
 -24   0   9 28.2603 29.9768   0
 -24   0  -9 19.0320 25.5625   0
 -25   0  -9 0.00000 26.3365   0
 -25   0   9 46.1540 33.0187   0
 -25   0  -9-1.26281 25.2205   1
 -26   0   9 36.4436 33.6477   0
 -26   0  -9 14.9103 24.8197   1
 -26   0  -9 23.7031 25.1667   0
 -27   0  -9 6.31862 26.9825   0
 -27   0  -9 8.88286 23.9774   1
 -27   0   9 16.3510 34.5146   0
 -28   0  -9 32.2593 24.1499   1
 -28   0  -9-18.4480 26.3029   0
 -28   0   9 20.6810 33.9242   0
 -29   0  -9-5.95293 28.2462   0
 -29   0   9 21.0111 32.6002   0
 -30   0   9 11.5903 33.9823   0
 -30   0  -9-15.0085 28.0655   0
 -31   0   9 26.7326 34.3086   0
 -31   0  -9 5.74365 26.6406   0
 -32   0   9-20.3173 36.0872   0
 -32   0  -9-8.08672 28.7782   0
 -33   0   9-7.90672 35.9028   0
 -33   0  -9 16.6307 29.7100   0
 -34   0  -9 18.3854 32.8402   0
  34   0  -9 63.5337 33.6731   2
 -34   0   9 12.0960 39.0047   0
 -35   0  -9 0.55326 31.6225   0
 -35   0   9 22.4333 38.9847   0
  35   0  -9-9.08935 34.9249   2
 -36   0  -9-10.9654 31.8128   0
  36   0  -9 9.64738 36.1432   2
 -36   0   9-10.2194 39.2161   0
  37   0  -9-18.7626 37.3319   2
 -37   0   9-47.7120 40.7927   0
 -37   0  -9 0.93137 31.0362   0
  38   0  -9-25.9443 38.1167   2
 -38   0   9-56.9704 40.8758   0
 -38   0  -9 44.7378 31.4864   0
  39   0  -9 10.4978 40.3481   2
 -39   0   9-36.9649 42.9817   0
 -39   0  -9-22.1642 32.0114   0
 -40   0   9 9.91936 41.2715   0
  40   0  -9-1.94824 38.1156   2
 -40   0  -9-17.1884 32.7934   0
 -41   0   9-33.3210 42.2109   0
   0   0 -10 742.515 36.6843   1
   1   0 -10 4.62086 27.6571   1
  -1   0 -10-4.28322 28.9865   1
  -2   0 -10 153.485 30.7386   1
   2   0 -10 138.744 29.9347   1
  -3   0 -10 43.7510 30.4468   1
   3   0 -10 12.4565 28.0809   1
   4   0 -10 299.327 31.7324   1
  -4   0 -10 318.828 34.0952   1
  -5   0 -10 225.267 33.8371   1
  -5   0 -10 232.070 18.7730   0
   5   0 -10 228.806 29.9688   1
   6   0 -10-7.70378 27.2911   1
  -6   0 -10 7.27536 30.8309   1
  -6   0 -10 9.46601 16.7923   0
  -7   0 -10 146.586 33.3402   1
  -7   0 -10 140.478 18.4969   0
   7   0 -10 133.728 28.3656   1
  -8   0 -10 661.639 38.9648   1
  -8   0 -10 627.498 23.4529   0
   8   0 -10 620.021 33.5829   1
  -9   0 -10 34.5404 17.9800   0
   9   0 -10 25.0530 25.0835   1
  -9   0 -10 14.6504 31.1749   1
 -10   0 -10 337.845 22.2241   0
 -10   0 -10 368.063 37.0833   1
  10   0 -10 395.562 29.5664   1
 -11   0 -10 1536.68 33.2208   0
  11   0 -10 1536.80 41.3439   1
 -11   0 -10 1576.36 47.7707   1
  12   0 -10 9.12789 24.1920   1
 -12   0 -10 14.1690 20.1849   0
 -12   0 -10 23.0077 31.3605   1
 -13   0 -10 180.358 21.8965   0
  13   0 -10 218.851 25.7370   1
 -13   0 -10 232.990 33.7679   1
  14   0 -10 270.591 26.1531   1
 -14   0 -10 277.036 32.7861   1
 -14   0 -10 235.755 23.2407   0
 -15   0 -10 50.8353 29.2450   1
  15   0 -10 36.8647 22.0531   1
 -15   0 -10 58.6387 21.4928   0
  16   0 -10 75.6999 22.6750   1
 -16   0 -10 78.3868 28.2618   1
 -16   0 -10 82.8729 21.7824   0
  17   0 -10 318.542 25.5435   1
 -17   0 -10 337.320 33.0553   1
 -17   0 -10 324.919 25.7628   0
 -18   0 -10 96.0023 22.2777   0
 -18   0 -10 98.8987 28.8923   1
  18   0 -10 91.0114 22.1932   1
 -19   0 -10 297.664 25.1586   0
  19   0 -10 302.792 25.1101   1
 -19   0 -10 284.899 30.7154   1
  20   0 -10-5.44141 19.4793   1
 -20   0 -10 30.1614 27.0315   1
 -20   0 -10 16.1183 22.3925   0
 -21   0 -10 9.85296 26.0289   1
  21   0 -10 11.1986 19.8596   1
 -21   0  10 28.2356 26.9197   0
 -21   0 -10 10.7346 24.3043   0
 -22   0  10 590.391 37.3723   0
 -22   0 -10 519.051 34.2362   1
 -22   0 -10 567.123 31.8216   0
 -23   0  10 260.292 34.7386   0
 -23   0 -10 258.569 30.4364   1
 -23   0 -10 264.400 28.8971   0
 -24   0 -10 285.809 30.7656   0
 -24   0 -10 297.397 31.3747   1
 -24   0  10 288.313 35.0921   0
 -25   0  10 37.7542 30.6120   0
 -25   0 -10 27.8059 26.2319   1
 -25   0 -10 21.1849 26.7303   0
 -26   0  10 18.4379 31.4198   0
 -26   0 -10 23.1951 25.6628   0
 -26   0 -10 14.1486 26.3591   1
 -27   0  10 636.509 41.3871   0
 -27   0 -10 565.018 35.7055   0
 -27   0 -10 642.191 35.8437   1
 -28   0 -10 36.6889 27.3093   0
 -28   0  10 47.9669 34.6244   0
 -28   0 -10 71.3729 25.7996   1
 -29   0 -10 46.8074 28.6228   0
 -29   0  10 33.1202 34.9328   0
 -29   0 -10 19.8952 23.9269   1
 -30   0 -10 76.0390 27.7834   0
 -30   0  10 56.4306 35.8826   0
 -31   0 -10 528.366 37.4712   0
 -31   0  10 541.149 45.6957   0
 -32   0  10 30.8195 37.3033   0
 -32   0 -10 25.0051 29.0231   0
 -33   0  10 1.19770 36.6867   0
 -33   0 -10 24.6235 29.8299   0
  34   0 -10 87.7213 37.9755   2
 -34   0  10 59.3566 37.3990   0
 -35   0  10 32.3126 38.6799   0
  35   0 -10 110.516 39.1350   2
  36   0 -10 154.646 41.6109   2
 -36   0  10 134.640 40.9479   0
 -37   0  10 3.33542 38.8508   0
  37   0 -10 38.7440 40.1281   2
  38   0 -10 175.328 41.6937   2
 -38   0  10 125.846 41.5479   0
 -39   0  10 84.4753 41.5826   0
  39   0 -10 143.831 40.7021   2
 -40   0  10 77.4944 40.9878   0
   0   0 -11 19.0011 30.8196   1
  -1   0 -11-17.5363 32.4600   1
   1   0 -11-19.3812 31.3849   1
  -2   0 -11 11.3530 31.4311   1
   2   0 -11-14.6959 31.6007   1
   3   0 -11-13.9527 30.4242   1
  -3   0 -11-15.3875 32.0346   1
  -4   0 -11-3.04365 32.9905   1
   4   0 -11 10.2916 28.8415   1
   5   0 -11-12.4245 28.9009   1
  -5   0 -11-11.4969 32.0803   1
  -6   0 -11-5.01379 32.7599   1
   6   0 -11-18.8712 29.5596   1
  -6   0 -11 6.53664 17.1257   0
   7   0 -11-17.6856 28.8506   1
  -7   0 -11-10.1201 32.1981   1
  -7   0 -11 6.61165 18.0708   0
  -8   0 -11-13.3307 33.4859   1
   8   0 -11 0.76282 26.0123   1
  -8   0 -11 7.03306 18.2161   0
  -9   0 -11 32.5046 32.1108   1
  -9   0 -11 5.02588 17.7947   0
   9   0 -11 17.6979 26.7751   1
 -10   0 -11-5.33681 31.9526   1
 -10   0 -11-4.68978 17.1699   0
  10   0 -11 19.6098 25.6870   1
 -11   0 -11-8.47291 30.3073   1
  11   0 -11 2.33444 23.5336   1
 -11   0 -11 7.90451 17.6369   0
 -12   0 -11 10.4203 28.7076   1
 -12   0 -11 17.1151 18.0643   0
  12   0 -11 20.3781 24.5098   1
  13   0 -11-7.20790 22.1797   1
 -13   0 -11 4.40060 18.4532   0
 -13   0 -11-7.86710 30.0104   1
 -14   0 -11-0.93627 18.0731   0
 -14   0 -11 4.34385 28.6992   1
  14   0 -11 6.15300 22.4334   1
  15   0 -11 4.03991 22.3772   1
 -15   0 -11 10.3304 28.0594   1
 -15   0 -11-3.35447 19.0854   0
 -16   0 -11 9.80855 19.9645   0
  16   0 -11-8.31545 21.5003   1
 -16   0 -11 4.44091 28.1866   1
  17   0 -11-4.98033 22.1065   1
 -17   0 -11 4.55381 27.3359   1
 -17   0 -11 10.4291 20.5880   0
 -18   0 -11 12.4073 28.2566   1
  18   0 -11-6.23850 21.7430   1
 -18   0 -11-9.90385 20.2887   0
 -19   0 -11-16.4262 28.2806   1
  19   0 -11 7.50303 22.3678   1
 -19   0 -11 29.0951 21.2189   0
 -20   0 -11 9.51554 23.1631   0
  20   0 -11 8.25662 21.1953   1
 -20   0 -11-9.28535 27.2921   1
 -21   0 -11-13.1429 22.1991   0
 -21   0 -11-0.99168 27.4875   1
  21   0 -11-11.2110 21.0351   1
 -21   0  11 34.5785 27.8027   0
 -22   0 -11-14.4157 20.6070   0
 -22   0  11 13.9162 29.4735   0
 -22   0 -11 5.94830 27.9377   1
 -23   0 -11 22.5635 26.3930   1
 -23   0  11 25.1153 31.6113   0
 -24   0 -11-0.13654 28.5760   1
 -24   0  11 11.3684 28.9137   0
 -25   0  11 31.6333 30.9572   0
 -25   0 -11-0.69002 27.3762   1
 -26   0 -11 6.13331 26.9408   1
 -26   0  11 37.7364 31.4243   0
 -27   0 -11 13.3713 25.9398   1
 -27   0  11 5.85915 32.1459   0
 -28   0  11-2.00155 34.2104   0
 -28   0 -11 11.8655 26.6497   1
 -29   0  11-5.90533 35.6157   0
 -29   0 -11-12.4012 27.1546   1
 -30   0  11 10.6567 36.3802   0
 -31   0  11 25.3291 34.9053   0
 -32   0  11-19.6477 37.1080   0
 -33   0  11-25.3360 41.4862   0
 -34   0  11 18.7750 37.4776   0
  34   0 -11 2.30219 34.8515   2
  35   0 -11 0.98677 34.3651   2
 -35   0  11 2.83398 38.5768   0
  36   0 -11 26.7918 38.8997   2
 -36   0  11-13.0792 38.3576   0
  37   0 -11 45.7374 40.7905   2
 -37   0  11 4.92213 40.6525   0
  38   0 -11 6.78027 39.4827   2
 -38   0  11 9.40104 39.2458   0
 -39   0  11-17.6012 40.7477   0
   0   0 -12 150.103 32.7213   1
  -1   0 -12 816.534 41.7215   1
   1   0 -12 810.826 41.7227   1
   2   0 -12 1923.63 52.5196   1
  -2   0 -12 1994.14 53.9759   1
  -3   0 -12 47.4302 34.6447   1
   3   0 -12 40.6077 31.6726   1
  -4   0 -12 583.767 39.9783   1
   4   0 -12 574.068 38.3593   1
  -5   0 -12 2109.18 55.3796   1
   5   0 -12 2090.95 52.6283   1
   6   0 -12 139.521 31.5473   1
  -6   0 -12 158.114 35.4161   1
  -7   0 -12 398.741 37.1469   1
   7   0 -12 411.609 33.0093   1
   8   0 -12 166.908 28.4907   1
  -8   0 -12 160.318 34.8342   1
   9   0 -12 285.007 30.7419   1
  -9   0 -12 300.619 34.6942   1
  10   0 -12 27.4085 25.0237   1
 -10   0 -12 40.3967 32.1096   1
  11   0 -12 395.270 30.9731   1
 -11   0 -12 405.993 37.1617   1
  12   0 -12 209.753 27.1800   1
 -12   0 -12 227.402 33.6134   1
 -13   0 -12 124.268 32.5328   1
  13   0 -12 151.244 25.9143   1
 -14   0 -12 39.0858 31.7351   1
  14   0 -12 38.5651 24.6303   1
  15   0 -12 298.533 28.9671   1
 -15   0 -12 316.117 37.2593   1
 -16   0 -12 75.8699 31.5860   1
  16   0 -12 77.4789 25.7483   1
 -17   0 -12 756.434 41.3329   1
  17   0 -12 883.399 36.9966   1
  18   0 -12-2.10307 23.6748   1
 -18   0 -12 14.8445 30.6748   1
  19   0 -12 495.277 30.9916   1
 -19   0 -12 429.710 35.6389   1
 -20   0 -12 31.8887 28.7205   1
  20   0 -12 36.6640 23.1883   1
 -21   0 -12 182.560 32.5696   1
 -21   0  12 184.230 31.3059   0
 -22   0 -12 80.0408 29.1641   1
 -22   0  12 71.9090 32.1657   0
 -23   0 -12 207.956 33.2625   1
 -23   0  12 226.545 33.6060   0
 -24   0  12 12.5406 29.6946   0
 -24   0 -12 59.0606 31.6846   1
 -25   0 -12 37.9390 30.5371   1
 -25   0  12 9.90821 29.0035   0
 -26   0 -12 22.4584 28.6430   1
 -26   0  12 14.6057 31.4964   0
 -27   0 -12 555.772 39.6828   1
 -27   0  12 651.610 41.9357   0
 -28   0 -12-19.7667 30.5015   1
 -28   0  12 27.2111 34.3708   0
 -29   0 -12 49.6278 29.9852   1
 -29   0  12 25.5042 35.3400   0
 -30   0  12 77.0341 36.8874   0
 -31   0  12 73.9748 36.6086   0
 -32   0  12-25.1240 34.9488   0
  33   0 -12 97.7681 35.1516   2
 -33   0  12 129.510 38.8588   0
 -34   0  12 30.3232 37.8018   0
  34   0 -12 30.9691 34.6330   2
  35   0 -12 236.599 38.3748   2
 -35   0  12 214.813 43.1290   0
  36   0 -12 23.5950 35.2230   2
  37   0 -12 79.3987 39.1629   2
   0   0 -13 6.66066 32.1376   1
   1   0 -13 5.96255 32.5788   1
  -1   0 -13-21.5417 31.2808   1
   2   0 -13 24.0217 32.0787   1
  -2   0 -13 28.9550 31.5562   1
  -3   0 -13 20.4116 33.0952   1
   3   0 -13-4.00844 31.4543   1
   4   0 -13-6.50207 31.2022   1
  -4   0 -13-8.16019 32.2400   1
  -5   0 -13-1.70034 30.2983   1
   5   0 -13-18.1645 31.2208   1
   6   0 -13-8.12163 29.3995   1
  -6   0 -13 15.1527 33.3351   1
   7   0 -13-3.86002 27.6742   1
  -7   0 -13 12.5844 30.9193   1
  -8   0 -13 1.12087 33.2575   1
   8   0 -13-8.08650 27.3904   1
   9   0 -13 16.9107 28.0268   1
  -9   0 -13-11.7323 32.1595   1
 -10   0 -13-17.6867 33.0925   1
  10   0 -13-11.0914 27.9785   1
 -11   0 -13 2.81199 31.6839   1
 -12   0 -13 19.9409 30.7394   1
  12   0 -13 7.75286 26.8176   1
  13   0 -13-2.37587 25.9889   1
 -13   0 -13-9.84452 31.0062   1
  14   0 -13-15.3644 26.5136   1
 -14   0 -13-11.7119 33.3787   1
  15   0 -13-11.8181 25.2007   1
 -15   0 -13-23.7993 32.4155   1
 -16   0 -13 9.37020 31.5012   1
  16   0 -13-8.47446 24.8321   1
 -17   0 -13 2.21272 30.7866   1
  17   0 -13 4.45385 25.2490   1
  18   0 -13 8.76098 24.1126   1
 -18   0 -13-8.70578 30.1938   1
 -19   0 -13 4.12284 30.2926   1
  19   0 -13 14.0187 24.5720   1
 -20   0 -13-1.88495 28.7424   1
  20   0 -13 13.0441 23.8776   1
 -21   0 -13 36.3942 29.7080   1
 -22   0 -13-12.8063 30.3524   1
 -23   0 -13-8.96694 31.9102   1
 -24   0 -13-4.40203 33.6252   1
 -25   0 -13 3.20938 31.3630   1
 -26   0 -13 6.80607 29.4221   1
 -27   0 -13-11.3818 32.0331   1
 -28   0 -13-27.4506 33.4060   1
 -29   0 -13 17.9005 29.5880   1
  33   0 -13 5.93058 35.2747   2
  34   0 -13 7.94963 37.0735   2
  35   0 -13 16.9479 35.9666   2
   0   0 -14 489.805 40.1710   1
  -1   0 -14 266.225 37.9781   1
   1   0 -14 285.936 35.7123   1
   2   0 -14 152.022 34.2539   1
  -2   0 -14 168.621 36.4782   1
  -3   0 -14 1287.70 50.9633   1
   3   0 -14 1195.08 47.6368   1
   4   0 -14 1105.59 47.1255   1
  -4   0 -14 1160.02 51.3320   1
  -5   0 -14 430.465 39.6978   1
   5   0 -14 368.317 35.9157   1
   6   0 -14 50.6297 30.2038   1
  -6   0 -14 22.3019 35.4893   1
   7   0 -14 180.019 32.1334   1
  -7   0 -14 221.612 35.7681   1
   8   0 -14 401.783 35.0082   1
  -8   0 -14 395.603 40.6479   1
   9   0 -14 30.0423 29.6871   1
  -9   0 -14 16.6085 33.0680   1
  10   0 -14 632.641 39.7050   1
 -10   0 -14 595.134 43.6127   1
  11   0 -14 69.4563 28.5378   1
 -11   0 -14 129.172 37.2071   1
 -12   0 -14 263.229 36.6994   1
  12   0 -14 308.354 32.0980   1
  13   0 -14 334.451 33.0822   1
 -13   0 -14 325.622 37.7464   1
  14   0 -14 75.4086 26.5607   1
 -14   0 -14 73.5844 36.5694   1
  15   0 -14 272.449 32.4786   1
 -15   0 -14 295.440 39.6012   1
  16   0 -14 402.894 33.3076   1
 -16   0 -14 393.914 39.6208   1
  17   0 -14 156.107 28.7820   1
 -17   0 -14 166.605 34.3434   1
  18   0 -14 25.7855 26.7128   1
 -18   0 -14-6.38519 30.3331   1
  19   0 -14 218.669 28.9657   1
 -19   0 -14 189.893 33.8200   1
 -20   0 -14 278.924 36.1266   1
 -21   0 -14-0.69033 30.3443   1
 -22   0 -14 17.6702 31.6060   1
 -23   0 -14 168.297 36.6792   1
 -24   0 -14 237.432 40.0506   1
 -25   0 -14 30.7441 33.6835   1
 -26   0 -14 9.85105 29.5743   1
 -27   0 -14 93.9300 34.2606   1
 -28   0 -14 215.833 38.9731   1
 -29   0 -14 4.20909 29.9308   1
  32   0 -14 68.6170 36.8989   2
  33   0 -14 11.3935 35.8529   2
  34   0 -14-3.33921 30.7505   2
   0   0 -15 7.25627 32.0988   1
   1   0 -15 3.32441 34.4765   1
  -1   0 -15-5.77027 33.8213   1
   2   0 -15-10.8619 35.3635   1
  -2   0 -15 10.6304 35.8259   1
  -3   0 -15 19.8632 32.3367   1
   3   0 -15 0.00000 33.6167   1
   4   0 -15 4.65834 32.1932   1
  -4   0 -15-2.86609 34.2244   1
   5   0 -15-25.4631 31.6742   1
  -5   0 -15 15.1755 35.3441   1
  -6   0 -15-10.2332 34.6241   1
   6   0 -15 22.9373 30.5716   1
  -7   0 -15-10.6460 34.5640   1
   7   0 -15-8.94277 30.8181   1
  -8   0 -15-18.3485 34.8611   1
   8   0 -15-14.1433 30.7882   1
  -9   0 -15-13.5731 32.2096   1
   9   0 -15-26.8383 30.6080   1
 -10   0 -15-8.25915 35.3625   1
  10   0 -15-6.55617 28.6689   1
  11   0 -15 4.79161 27.6697   1
 -11   0 -15-0.51504 33.8956   1
 -12   0 -15-3.02922 32.0988   1
  12   0 -15-1.82352 26.7585   1
  13   0 -15 3.71722 28.9490   1
 -13   0 -15-9.59978 32.4378   1
  14   0 -15 46.2292 28.0670   1
 -14   0 -15 17.6979 36.2997   1
  15   0 -15 29.1600 26.3009   1
 -15   0 -15-10.6551 35.8066   1
  16   0 -15 27.4617 29.1536   1
 -16   0 -15 22.5649 34.3531   1
  17   0 -15 7.08177 26.9272   1
 -17   0 -15-25.5548 31.3547   1
 -18   0 -15 3.18710 32.3389   1
  18   0 -15 2.45008 28.2360   1
 -19   0 -15 5.32566 30.9441   1
 -20   0 -15-11.9431 32.3657   1
 -21   0 -15-1.49341 31.6559   1
 -22   0 -15 12.7958 33.8769   1
 -23   0 -15 22.0943 36.2591   1
 -24   0 -15 65.7375 37.4034   1
 -25   0 -15-27.0332 35.4040   1
 -26   0 -15 2.03457 32.3582   1
 -27   0 -15-3.41380 33.2595   1
 -28   0 -15 8.24506 35.5220   1
 -29   0 -15 6.64374 31.4934   1
   0   0 -16 644.212 46.1671   1
   1   0 -16 57.7917 36.2451   1
  -1   0 -16 25.7595 32.3891   1
   2   0 -16 398.830 39.6778   1
  -2   0 -16 419.031 42.7435   1
  -3   0 -16 126.713 38.5096   1
   3   0 -16 142.670 32.6637   1
   4   0 -16 107.828 35.0321   1
  -4   0 -16 90.4197 33.4577   1
   5   0 -16 210.048 36.1714   1
  -5   0 -16 203.845 40.8961   1
   6   0 -16 24.4247 34.0999   1
  -6   0 -16 43.4143 32.7207   1
  -7   0 -16 9.38286 35.2186   1
   7   0 -16 25.5923 33.4361   1
   8   0 -16 504.167 41.0177   1
  -8   0 -16 436.938 42.9785   1
   9   0 -16 23.0203 31.7556   1
  -9   0 -16 4.91479 34.1248   1
 -10   0 -16 29.4719 37.8131   1
  10   0 -16 24.2101 30.0177   1
  11   0 -16 59.1051 29.8448   1
 -11   0 -16 61.8474 36.1106   1
  12   0 -16 168.977 31.6381   1
 -12   0 -16 224.034 36.3287   1
  13   0 -16 95.7802 31.5135   1
 -13   0 -16 87.9005 38.2023   1
 -14   0 -16 35.0953 38.0435   1
  14   0 -16-0.16642 30.4562   1
  15   0 -16 14.2393 27.5453   1
 -15   0 -16 32.4641 37.5628   1
 -16   0 -16 241.634 41.1919   1
  16   0 -16 245.846 35.6613   1
  17   0 -16 34.4697 28.9006   1
 -17   0 -16 119.400 35.6074   1
 -18   0 -16 96.0248 35.7449   1
 -19   0 -16 12.7952 33.6952   1
 -20   0 -16 121.973 35.8512   1
 -21   0 -16 11.0603 33.2207   1
 -22   0 -16 87.5937 36.4902   1
 -23   0 -16-1.33813 37.5128   1
 -24   0 -16 92.0289 40.6019   1
 -25   0 -16 55.5999 39.6136   1
 -26   0 -16 172.561 37.3874   1
 -27   0 -16-20.8752 33.2006   1
 -28   0 -16-15.2354 37.1736   1
   0   0 -17 1.70357 35.3928   1
  -1   0 -17 20.9417 34.7420   1
   1   0 -17 10.9349 31.5930   1
   2   0 -17 17.6678 35.4151   1
  -2   0 -17 9.48813 31.4047   1
  -3   0 -17-14.3077 37.8190   1
   3   0 -17 23.5621 36.2851   1
  -4   0 -17-21.3061 33.5636   1
   4   0 -17-1.49220 35.3950   1
   5   0 -17-17.6528 33.2081   1
  -5   0 -17-32.0683 38.9066   1
   6   0 -17-12.7790 30.7390   1
  -6   0 -17-20.0408 32.7690   1
  -7   0 -17-9.03481 39.9053   1
   7   0 -17 15.4762 30.8783   1
  -8   0 -17-25.2930 35.8083   1
   8   0 -17-19.6059 30.6139   1
   9   0 -17 6.39322 30.3122   1
  -9   0 -17-5.23518 36.9809   1
  10   0 -17 8.84286 29.7423   1
 -10   0 -17-13.4642 38.4515   1
 -11   0 -17 3.67069 34.3410   1
  11   0 -17-23.5541 29.3373   1
  12   0 -17 24.7775 33.0137   1
 -12   0 -17-18.6919 33.8783   1
  13   0 -17 46.5983 34.7488   1
 -13   0 -17 15.7245 37.5554   1
 -14   0 -17-17.7693 40.9114   1
  14   0 -17-3.90837 33.3707   1
 -15   0 -17 5.47489 37.5723   1
  15   0 -17 52.6099 29.2274   1
 -16   0 -17-14.3167 35.7671   1
  16   0 -17 17.2373 30.3146   1
 -17   0 -17-24.8872 35.0318   1
 -18   0 -17 9.68138 33.0661   1
 -19   0 -17 10.3990 32.6963   1
 -20   0 -17 6.32583 33.6984   1
 -21   0 -17 7.35629 33.0820   1
 -22   0 -17-7.40400 35.0966   1
 -23   0 -17 24.3523 37.9516   1
   0   0 -18 219.576 37.8826   1
   1   0 -18 123.082 40.3051   1
  -1   0 -18 159.098 42.7284   1
  -2   0 -18 78.6557 37.8534   1
   2   0 -18 117.422 41.9916   1
  -3   0 -18 133.620 40.4276   1
   3   0 -18 139.864 36.9846   1
  -4   0 -18 80.8510 39.8296   1
   4   0 -18 78.9083 34.7384   1
  -5   0 -18 43.6804 40.6400   1
   5   0 -18 13.3287 35.6607   1
  -6   0 -18-20.0586 37.3339   1
   6   0 -18 41.9201 37.2829   1
  -7   0 -18 184.195 44.3789   1
   7   0 -18 225.972 41.8554   1
   8   0 -18 58.7606 37.5336   1
  -8   0 -18 42.8020 35.3389   1
   9   0 -18 10.6325 35.5224   1
  -9   0 -18 8.50806 39.6762   1
  10   0 -18 70.3493 38.1836   1
 -10   0 -18 53.2252 41.6091   1
  11   0 -18 77.2911 37.6456   1
 -11   0 -18 56.2401 36.0183   1
  12   0 -18 132.524 38.2771   1
 -12   0 -18 132.520 39.2593   1
 -13   0 -18-8.41549 42.3518   1
  13   0 -18-14.1399 35.1249   1
 -14   0 -18 36.5578 42.7358   1
  14   0 -18 10.1585 30.7798   1
 -15   0 -18 378.922 46.5720   1
  15   0 -18 342.012 36.4009   1
 -16   0 -18 84.0370 37.9356   1
   0   0 -19 78.7060 39.1059   1
  -1   0 -19 20.8385 36.1748   1
   1   0 -19 42.9349 40.0415   1
  -2   0 -19 19.9364 40.8829   1
   2   0 -19 7.32980 34.1403   1
  -3   0 -19 11.4801 34.9222   1
   3   0 -19 12.9144 36.3010   1
   4   0 -19 6.48065 39.2814   1
  -4   0 -19-19.3924 42.1954   1
   5   0 -19 14.6260 38.2635   1
   6   0 -19 26.1994 33.8603   1
   7   0 -19-8.78080 31.1083   1
   8   0 -19-5.18544 31.7601   1
   9   0 -19-13.7852 33.8272   1
  10   0 -19-32.7738 33.6503   1
  11   0 -19 11.6944 32.8905   1
  12   0 -19-5.57443 32.0989   1
  13   0 -19 2.03043 30.8311   1
  14   0 -19 25.9436 31.7635   1
  -3  -1   0 10271.9 27.1683   1
  -3  -1   0 10119.7 35.8841   0
  -4  -1   0 8.67368 8.46841   0
   4  -1   0 8.85157 8.14328   1
   5  -1   0 240.719 10.6688   2
   5  -1   0 259.166 10.5012   1
  -5  -1   0 226.425 11.9440   0
   6  -1   0 13.6990 10.8640   2
   6  -1   0 16.9672 10.1035   1
  -6  -1   0 23.9517 12.2719   0
  -7  -1   0 160.471 16.9361   0
   7  -1   0 171.822 13.4009   1
   7  -1   0 167.202 15.8469   2
   8  -1   0 16.8365 16.2045   2
  -8  -1   0 12.9603 17.8578   0
   8  -1   0 4.87753 12.4692   1
   9  -1   0 398.246 17.4465   2
  -9  -1   0 380.464 19.2176   0
   9  -1   0 403.893 15.0878   1
  10  -1   0 3.26281 14.0382   2
  10  -1   0 2.04015 11.3383   1
 -10  -1   0 0.60584 16.7770   0
 -11  -1   0 709.511 22.7656   0
  11  -1   0 709.857 20.9081   2
  11  -1   0 696.819 17.4234   1
 -12  -1   0 25.5831 19.4416   0
  12  -1   0 38.0091 17.2144   2
  12  -1   0 19.3187 12.3591   1
  13  -1   0 2096.84 32.5544   2
 -13   1   0 2136.75 34.2412   0
 -13  -1   0 2092.82 34.1701   0
 -14   1   0 49.7557 21.6124   0
  14  -1   0 34.7918 17.7799   2
 -14  -1   0 53.3183 21.4844   0
 -15  -1   0 176.865 23.8548   0
 -15   1   0 166.670 23.3858   0
  15  -1   0 180.212 20.7295   2
 -15  -1   0 144.187 4.98452   1
 -16  -1   0 22.0725 23.7044   0
 -16   1   0 33.6487 23.5844   0
  16  -1   0 14.5350 19.9785   2
  17  -1   0 75.6238 21.1756   2
 -17   1   0 100.833 24.9692   0
 -17  -1   0 64.8649 24.7031   0
 -18   1   0 26.5882 26.5926   0
 -18  -1   0 48.8063 25.8889   0
  18  -1   0 41.8332 22.7611   2
  19  -1   0 2182.42 40.7763   2
 -19  -1   0 2107.93 43.0171   0
 -19   1   0 2203.70 44.2947   0
  20  -1   0 80.9694 25.6666   2
 -20  -1   0 117.409 28.9230   0
 -20   1   0 104.772 30.5615   0
 -21   1   0 260.929 33.1713   0
  21  -1   0 257.106 27.5098   2
 -21  -1   0 270.852 31.4414   0
 -22  -1   0 16.5130 33.0297   0
  22  -1   0 12.2907 28.1811   2
 -22   1   0 8.93988 31.8329   0
 -22  -1   0 4.20082 4.52479   1
 -23  -1   0 215.257 36.7517   0
 -23   1   0 216.227 35.8733   0
  23  -1   0 189.047 30.6612   2
  24  -1   0 15.8201 28.9688   2
 -24  -1   0 42.3897 32.6202   0
 -24   1   0 12.7552 36.1933   0
  25  -1   0 266.451 33.9952   2
 -25  -1   0 246.402 39.1418   0
 -25   1   0 267.823 39.2450   0
 -26   1   0 16.0156 39.1498   0
 -26  -1   0 10.1660 34.7488   0
  26  -1   0 21.1966 31.9349   2
 -27   1   0 265.833 41.6116   0
  27   1   0 251.752 33.6447   2
 -27  -1   0 297.409 39.1211   0
  27  -1   0 266.076 34.8148   2
  28  -1   0 8.24278 30.5252   2
 -28  -1   0 25.1585 36.8178   0
  28   1   0 18.7046 29.6547   2
 -28   1   0 6.47012 37.6841   0
  29   1   0 263.322 31.7700   2
 -29   1   0 266.353 38.1280   0
 -29  -1   0 254.234 35.7929   0
  29  -1   0 296.841 33.1211   2
  30   1   0 21.4472 28.7168   2
 -30  -1   0 11.9232 35.4863   0
 -30   1   0-12.7024 34.4864   0
  30  -1   0 14.4337 28.9635   2
 -31   1   0 37.3823 35.5532   0
 -31  -1   0 6.79226 33.5982   0
  31  -1   0 28.1611 28.3930   2
  31   1   0 39.2738 28.8959   2
 -32  -1   0 9.87709 36.1485   0
  32   1   0 1.38897 29.2622   2
 -32   1   0-16.9995 36.3514   0
  32  -1   0-1.61199 30.3124   2
 -33   1   0 33.1155 37.3904   0
  33   1   0 36.9101 30.5763   2
 -33  -1   0 83.8681 34.9519   0
  33  -1   0 60.2632 30.3448   2
  34  -1   0 11.5303 30.8981   2
 -34   1   0-23.7756 38.1621   0
 -34  -1   0 4.86724 35.8080   0
  34   1   0 4.51287 30.0914   2
  35  -1   0 2.32426 31.8286   2
 -35   1   0-9.98570 37.6290   0
  35   1   0 2.20852 29.2526   2
 -35  -1   0 8.30127 35.9919   0
 -36  -1   0 6.19399 36.0076   0
 -36   1   0 30.3607 36.9885   0
  36   1   0-2.00062 29.5158   2
  36  -1   0 0.75589 29.2816   2
  37   1   0-2.54466 29.3227   2
  37  -1   0 7.21919 32.7401   2
 -37  -1   0-1.38415 34.6512   0
 -37   1   0 12.5604 36.7179   0
  38  -1   0 12.4396 31.6002   2
  38   1   0-0.72177 29.5834   2
 -38  -1   0 4.64388 35.7853   0
 -38   1   0 35.1963 34.8408   0
  39   1   0 31.0141 33.1191   2
  39  -1   0 62.8124 35.9966   2
 -39  -1   0 48.0673 38.7496   0
 -39   1   0 59.9182 39.1968   0
 -40   1   0 20.9673 37.7980   0
  40  -1   0-1.85466 33.3582   2
  40   1   0-0.17202 34.1344   2
 -40  -1   0 11.9716 38.1073   0
 -41  -1   0 17.6500 38.2859   0
 -41   1   0-10.6872 39.3742   0
  41   1   0 56.6642 36.2721   2
  41  -1   0 25.0821 33.7489   2
  42   1   0 33.6491 33.4735   2
 -42   1   0 12.0351 41.1787   0
 -42  -1   0 4.85699 39.8097   0
  42  -1   0-2.26559 37.0088   2
 -43   1   0 19.1126 38.4338   0
  43  -1   0 62.3504 33.0041   2
  43   1   0 44.0541 32.2863   2
 -43  -1   0 20.9202 39.6450   0
 -44   1   0 22.1613 41.3270   0
  44  -1   0 31.9424 35.9847   2
  44   1   0 10.5255 32.2373   2
 -44  -1   0-29.3306 38.7594   0
 -45  -1   0 27.3925 43.0731   0
 -45   1   0 15.3057 40.6268   0
  45   1   0 46.3497 36.5944   2
  45  -1   0 47.8319 38.3814   2
  46   1   0 19.7915 37.5573   2
  -1  -1  -1 4505.12 24.0832   1
  -2  -1  -1 16485.6 174.467   1
  -2  -1   1 16548.5 144.661   0
  -3  -1   1 1713.11 14.8847   0
  -3  -1  -1 1689.41 17.9281   0
   3  -1  -1 1705.15 15.2020   2
   3  -1  -1 1709.18 17.3112   1
  -3  -1  -1 1659.60 14.7047   1
   4  -1  -1 117.492 8.64114   1
  -4  -1  -1 112.775 6.86487   1
  -4  -1  -1 112.390 10.3071   0
  -4  -1   1 133.369 8.86491   0
   4  -1  -1 113.576 8.37456   2
   5  -1  -1 1150.58 16.7744   1
  -5  -1  -1 1163.15 12.7900   1
  -5  -1  -1 1130.00 18.6678   0
  -5  -1   1 1126.83 17.0596   0
   5  -1  -1 1181.53 16.7350   2
  -6  -1  -1 1874.40 15.9332   1
  -6  -1   1 1784.62 23.0797   0
   6  -1  -1 1877.66 22.5688   2
   6  -1  -1 1891.53 21.0259   1
  -6  -1  -1 1851.88 24.1403   0
  -7  -1   1 3417.68 32.0312   0
  -7  -1  -1 3665.79 21.2869   1
   7  -1  -1 3552.94 32.1167   2
  -7  -1  -1 3536.27 32.7491   0
   7  -1  -1 3555.00 29.0350   1
  -8  -1   1 4750.84 38.8925   0
   8  -1  -1 4903.89 38.8208   2
  -8  -1  -1 5080.01 24.8624   1
  -8  -1  -1 4852.69 39.0983   0
   8  -1  -1 5077.87 34.3988   1
   8  -1   1 4866.98 37.4260   2
   9  -1  -1 184.370 16.4699   2
  -9  -1  -1 172.476 8.14419   1
  -9  -1   1 154.998 19.4045   0
   9  -1   1 169.574 15.7143   2
  -9  -1  -1 191.097 17.4317   0
  -9   1  -1 192.459 17.7308   0
   9  -1  -1 180.919 12.8257   1
 -10  -1  -1 711.714 21.9727   0
  10  -1   1 734.512 20.8810   2
 -10   1  -1 745.942 21.5734   0
 -10  -1  -1 716.840 11.6193   1
  10  -1  -1 770.452 21.7647   2
  10  -1  -1 753.380 16.6936   1
 -10  -1   1 733.335 23.1224   0
 -11  -1   1 2158.45 31.9434   0
 -11   1  -1 2043.86 30.5622   0
 -11  -1  -1 2128.93 31.7635   0
  11  -1   1 2117.62 29.5195   2
  11  -1  -1 2103.37 24.8374   1
 -11  -1  -1 2123.48 17.5637   1
  11  -1  -1 2132.73 30.8256   2
 -12   1  -1 6561.87 50.8831   0
  12  -1  -1 6653.58 42.4238   1
 -12  -1  -1 6763.08 30.5672   1
  12  -1   1 6907.55 51.1957   2
  12  -1  -1 6761.87 51.8110   2
 -12  -1   1 6797.65 53.7614   0
 -12  -1  -1 6739.07 53.0639   0
 -13  -1   1 4419.88 47.1792   0
  13  -1   1 4209.16 43.3403   2
  13  -1  -1 4177.64 44.1814   2
  13  -1  -1 4191.47 35.0307   1
 -13   1  -1 4305.30 44.8126   0
 -13  -1  -1 4238.19 45.7077   0
 -13  -1  -1 4039.21 24.6627   1
 -14   1  -1 8312.62 61.8025   0
 -14  -1  -1 8468.43 63.4658   0
  14  -1  -1 8362.35 49.7356   1
 -14  -1  -1 8343.35 35.5645   1
 -14  -1   1 8578.98 64.8531   0
  14  -1  -1 8493.14 62.3827   2
  14  -1   1 8569.96 61.1459   2
 -15  -1  -1 1467.71 36.1610   0
  15  -1  -1 1490.82 33.5576   2
 -15  -1   1 1487.73 36.4501   0
 -15   1  -1 1513.00 34.7008   0
 -16  -1  -1 3059.48 44.6589   0
 -16  -1   1 3074.26 45.4195   0
  16  -1  -1 3048.59 43.1867   2
  16  -1   1 2915.01 41.4999   2
 -16   1   1 3041.50 45.9231   0
 -16   1  -1 3129.39 44.2834   0
  16  -1  -1 3005.83 32.4905   1
 -17  -1  -1 287.541 26.3161   0
  17  -1  -1 254.496 24.4311   2
  17  -1   1 211.212 23.1386   2
 -17   1   1 268.120 26.7938   0
 -17  -1   1 302.365 28.7293   0
 -17   1  -1 265.602 26.3517   0
  17  -1  -1 161.834 14.7661   1
  18  -1   1 168.314 22.5788   2
 -18  -1  -1 192.656 25.5717   0
 -18   1  -1 212.344 26.0718   0
  18  -1  -1 191.968 14.6730   1
 -18  -1   1 163.607 28.5055   0
  18  -1  -1 221.584 24.4366   2
 -18   1   1 195.914 28.5912   0
  19  -1  -1 410.642 16.9267   1
  19  -1  -1 464.506 28.3263   2
 -19   1  -1 452.555 30.2701   0
 -19  -1  -1 467.815 30.1101   0
 -19  -1   1 397.721 30.8277   0
  19  -1   1 460.332 26.9229   2
 -19   1   1 450.312 32.1332   0
 -20  -1  -1 2235.87 45.2341   0
  20  -1   1 2033.13 41.0483   2
 -20   1  -1 2228.90 44.6990   0
  20  -1  -1 2121.98 43.4108   2
 -20  -1   1 2260.28 47.4155   0
 -20   1   1 2168.98 45.7738   0
 -21  -1   1 664.198 38.5746   0
 -21   1   1 632.631 38.2898   0
  21  -1   1 564.360 31.8088   2
  21  -1  -1 607.922 33.2826   2
 -21   1  -1 599.497 36.3437   0
 -21  -1  -1 641.854 36.1478   0
 -22   1   1 1579.76 48.1394   0
 -22   1  -1 1489.10 45.0122   0
 -22  -1  -1 1587.96 44.7339   0
  22  -1   1 1467.81 39.3827   2
 -22  -1   1 1596.03 45.3306   0
  22  -1  -1 1614.51 43.0567   2
 -22  -1  -1 1478.10 18.3791   1
 -23   1   1 102.730 38.7614   0
  23  -1   1 140.647 30.1279   2
 -23  -1  -1 178.914 34.2157   0
 -23  -1   1 182.274 37.5409   0
  23   1   1 111.851 27.3884   2
  23  -1  -1 156.726 32.4903   2
 -23   1  -1 87.3729 37.0878   0
 -24   1   1 1583.44 50.2387   0
  24   1   1 1575.07 41.3293   2
 -24  -1   1 1630.33 46.8027   0
  24  -1   1 1563.48 42.7159   2
  24  -1  -1 1567.59 45.9470   2
 -24  -1  -1 1520.92 47.0255   0
 -24   1  -1 1560.17 47.3869   0
 -25  -1   1 253.719 39.5161   0
 -25  -1  -1 181.061 38.8842   0
  25   1   1 157.220 29.2502   2
 -25   1  -1 162.135 37.1357   0
 -25   1   1 181.470 41.4124   0
  25  -1  -1 204.977 34.0021   2
  25  -1   1 174.700 31.4253   2
 -26  -1   1 318.259 37.8118   0
  26  -1   1 284.418 33.6250   2
 -26   1  -1 302.578 38.9921   0
  26   1   1 287.378 31.8085   2
 -26   1   1 297.513 41.9396   0
 -26  -1  -1 333.655 38.0320   0
  26  -1  -1 285.311 35.3374   2
  27   1   1 45.0459 28.5528   2
 -27   1   1 14.9793 39.9290   0
 -27  -1  -1 37.5000 35.5375   0
 -27   1  -1 34.8777 37.5213   0
  27  -1   1 46.2720 31.5711   2
 -27  -1   1 45.1161 37.6322   0
  27  -1  -1 48.6344 34.3390   2
 -28   1   1 995.454 47.7242   0
 -28  -1   1 948.485 44.7521   0
 -28  -1  -1 888.683 44.9841   0
  28  -1   1 879.588 39.4676   2
 -28   1  -1 976.708 46.9421   0
  28   1   1 911.404 38.8726   2
  28  -1  -1 992.443 42.6757   2
  29   1   1 36.6568 28.3433   2
 -29  -1  -1 46.6216 33.9138   0
 -29   1  -1 26.4091 35.7063   0
  29  -1  -1 23.2155 31.4780   2
 -29   1   1 50.9343 37.3298   0
  29  -1   1 38.5756 29.1528   2
  29   1  -1 58.6588 30.6268   2
 -29  -1   1 48.1244 35.6723   0
  30   1  -1 271.454 33.6222   2
  30   1   1 342.883 31.3747   2
 -30  -1  -1 351.406 37.2238   0
  30  -1  -1 332.050 35.2834   2
  30  -1   1 323.638 33.5132   2
 -30   1  -1 319.449 38.2163   0
 -30   1   1 314.160 41.3022   0
 -30  -1   1 334.775 38.0830   0
  31  -1  -1 66.5277 32.2518   2
  31  -1   1 46.1907 29.8780   2
  31   1  -1 52.8880 30.3598   2
 -31   1  -1 26.4960 36.2989   0
 -31  -1  -1 50.3951 35.7470   0
 -31   1   1 42.6962 39.1729   0
  31   1   1 64.8560 29.4884   2
 -31  -1   1 42.7577 36.5297   0
 -32  -1   1 1428.57 50.8504   0
  32   1   1 1396.22 46.1962   2
 -32   1  -1 1307.68 52.3025   0
 -32   1   1 1437.22 54.4829   0
  32  -1  -1 1321.88 48.7224   2
  32   1  -1 1388.51 47.7486   2
  32  -1   1 1314.97 46.8925   2
 -32  -1  -1 1367.35 50.5566   0
 -33   1  -1 324.011 40.8842   0
 -33  -1   1 328.972 40.0931   0
 -33   1   1 256.078 41.3704   0
 -33  -1  -1 332.697 40.3505   0
  33   1   1 308.411 32.9556   2
  33  -1   1 363.626 34.2800   2
  33   1  -1 327.389 35.6607   2
  33  -1  -1 278.038 35.1356   2
 -34   1   1 194.746 40.8790   0
  34  -1   1 232.874 34.3728   2
  34   1   1 193.148 31.2621   2
 -34   1  -1 207.095 37.8598   0
  34   1  -1 184.908 33.9353   2
 -34  -1  -1 222.847 38.3159   0
  34  -1  -1 149.862 35.1965   2
 -34  -1   1 217.579 38.6889   0
  35  -1  -1 69.8757 31.9732   2
 -35  -1  -1 68.0500 38.4742   0
  35   1  -1 63.7686 31.7118   2
 -35   1  -1 50.8293 36.8568   0
  35   1   1 53.0441 29.2401   2
  35  -1   1 60.9560 31.7188   2
 -35  -1   1 73.4448 37.7126   0
 -35   1   1 15.7954 38.4169   0
  36   1   1 239.514 33.6396   2
 -36  -1  -1 270.096 39.5315   0
  36  -1   1 238.356 35.9723   2
 -36   1   1 224.991 40.0640   0
  36   1  -1 238.326 34.6751   2
 -36   1  -1 274.913 40.8528   0
 -36  -1   1 275.662 40.7278   0
  36  -1  -1 269.666 37.1876   2
 -37   1   1-11.9331 37.3880   0
 -37   1  -1 38.7733 35.6663   0
  37  -1   1 6.62429 31.2491   2
 -37  -1  -1 19.5431 36.3373   0
  37   1   1 18.5955 30.5661   2
  37  -1  -1 11.1271 33.2177   2
  37   1  -1 32.5535 31.7872   2
 -37  -1   1 53.9066 37.3888   0
  38   1  -1 33.3939 33.8678   2
 -38   1  -1 85.5931 39.2288   0
  38  -1  -1 76.1968 32.2938   2
 -38  -1  -1 73.2918 36.6916   0
 -38  -1   1 31.1217 36.4310   0
 -38   1   1 72.0405 38.7864   0
  38  -1   1 27.0848 33.0913   2
  38   1   1 61.4681 31.5541   2
 -39  -1  -1 22.6056 38.0018   0
 -39   1   1 27.2076 40.6802   0
  39  -1   1 40.2092 30.9358   2
 -39  -1   1 32.0148 38.2311   0
  39  -1  -1 39.2022 35.7696   2
  39   1  -1 39.5749 34.6930   2
  39   1   1 10.7999 29.5860   2
 -39   1  -1 50.1953 37.2975   0
 -40   1   1 326.169 43.6057   0
 -40  -1  -1 350.855 43.9398   0
 -40   1  -1 306.786 43.8563   0
  40  -1  -1 314.750 39.3327   2
  40  -1   1 280.710 38.9703   2
  40   1  -1 314.475 40.6588   2
  40   1   1 362.427 37.1184   2
 -40  -1   1 310.451 44.3328   0
  41   1   1-12.1313 33.1958   2
  41  -1   1 33.9274 32.0799   2
 -41  -1  -1-10.5290 38.1173   0
  41  -1  -1 13.0441 33.1004   2
 -41   1   1 116.675 41.1452   0
 -41   1  -1 6.00689 37.1981   0
 -41  -1   1 15.5324 39.2031   0
  41   1  -1 4.75903 34.2090   2
  42   1  -1 27.4796 33.6190   2
 -42  -1   1 13.0579 39.5934   0
  42   1   1 51.0710 34.9855   2
  42  -1  -1 35.6184 38.6561   2
 -42   1   1 15.8216 40.5337   0
 -42   1  -1 0.00000 39.1140   0
 -42  -1  -1 10.6018 40.5573   0
  42  -1   1 12.9699 35.5143   2
 -43   1   1 21.9519 41.4864   0
 -43  -1   1 38.2910 42.2507   0
 -43  -1  -1 1.80893 39.5869   0
 -43   1  -1 19.0680 39.0880   0
  43   1  -1 3.60247 33.3503   2
  43  -1  -1 46.4518 37.3730   2
  43  -1   1 10.6065 34.2124   2
  43   1   1 8.82113 33.8849   2
  44  -1  -1 265.139 40.2172   2
 -44   1   1 253.519 44.6902   0
 -44   1  -1 219.850 43.7724   0
 -44  -1   1 289.564 45.4095   0
 -44  -1  -1 206.237 43.9942   0
  44   1  -1 304.489 39.3091   2
  44   1   1 254.569 37.5059   2
  44  -1   1 264.262 40.3241   2
 -45  -1   1 21.5340 42.9119   0
 -45   1   1-3.88277 40.8971   0
  45  -1   1 19.2561 36.9292   2
  45  -1  -1 40.3510 40.6534   2
  45   1  -1 28.6188 34.4371   2
 -45  -1  -1 1.07137 40.5450   0
 -45   1  -1 27.9973 40.6561   0
  45   1   1-22.2732 32.0058   2
  46   1  -1 32.3270 37.8359   2
  46   1   1 24.5580 37.0220   2
   0  -1  -2 7.10263 9.44231   1
   0  -1  -2 3.71444 10.1132   0
   1  -1  -2 42.0724 4.47643   2
  -1  -1  -2 46.8092 9.96695   0
  -1  -1  -2 44.3442 9.46406   1
   1  -1  -2 50.0352 10.5513   0
   1  -1  -2 35.1500 9.82452   1
  -2  -1  -2 43.5907 11.0164   0
  -2  -1   2 49.0050 5.96015   0
  -2  -1  -2 42.3925 8.49121   1
   2  -1  -2 46.8194 6.29790   2
   2  -1  -2 38.6989 10.2834   1
  -3  -1  -2 142.475 10.7140   1
  -3  -1  -2 130.771 12.5587   0
   3  -1  -2 146.252 8.40342   2
  -3   1  -2 143.340 6.79437   0
  -3  -1   2 128.422 8.61398   0
   3  -1  -2 136.795 11.9405   1
   4  -1  -2 1840.92 19.0217   2
  -4  -1   2 1790.72 18.7388   0
  -4  -1  -2 1709.63 20.2926   1
   4  -1  -2 1769.35 21.7319   1
  -4   1  -2 1815.51 15.6270   0
  -4  -1  -2 1789.27 22.7509   0
  -5  -1  -2 1981.24 21.7639   1
   5  -1  -2 2054.56 23.5373   1
  -5   1  -2 1884.53 19.1960   0
  -5  -1   2 1964.58 22.7681   0
  -5  -1  -2 1984.95 25.3950   0
   5  -1  -2 2053.75 22.4451   2
   6  -1  -2 1751.72 23.1019   2
  -6  -1  -2 1678.20 20.5010   1
  -6   1  -2 1745.69 21.0716   0
  -6  -1   2 1708.88 23.2400   0
   6  -1  -2 1693.41 22.5441   1
  -6  -1  -2 1700.59 25.5530   0
  -7  -1  -2 3211.21 26.7744   1
  -7  -1  -2 3375.47 33.3081   0
   7   1  -2 3437.86 19.7058   1
  -7  -1   2 3273.88 31.9622   0
   7  -1  -2 3334.41 31.4259   2
  -7   1  -2 3170.20 28.3406   0
   7  -1  -2 3316.88 29.3706   1
  -8   1  -2 2909.64 28.9518   0
  -8  -1  -2 2968.88 25.5466   1
   8   1  -2 3044.30 17.4210   1
   8  -1  -2 2885.51 31.0100   2
  -8  -1  -2 2995.22 32.5777   0
   8  -1  -2 2946.20 27.9008   1
  -8  -1   2 3040.52 32.3721   0
   9  -1  -2 782.646 17.1515   1
  -9   1  -2 804.998 20.7037   0
   9  -1  -2 786.936 21.2447   2
  -9  -1   2 824.495 22.9414   0
  -9  -1  -2 814.149 22.8064   0
  -9  -1  -2 746.467 15.6124   1
   9   1  -2 770.000 9.01545   1
 -10  -1  -2 1463.79 26.6216   0
 -10   1  -2 1439.19 24.8873   0
 -10  -1   2 1473.22 27.3619   0
  10   1  -2 1418.63 11.0540   1
  10  -1  -2 1433.46 26.3271   2
 -10  -1  -2 1411.66 19.1129   1
  10  -1  -2 1465.34 21.4900   1
  11  -1  -2 2102.51 25.6517   1
 -11  -1  -2 2003.60 22.3096   1
  11  -1  -2 2087.99 30.9334   2
 -11  -1   2 2067.59 31.9064   0
 -11  -1  -2 2202.40 32.9547   0
 -11   1  -2 2065.69 29.7716   0
 -12  -1   2 42.5758 19.6779   0
  12  -1   2 16.3614 14.1899   2
 -12  -1  -2 33.3682 9.65180   1
 -12  -1  -2 18.7471 17.3138   0
  12  -1  -2 42.9758 16.0142   2
  12  -1  -2 21.9766 12.2154   1
 -12   1  -2 40.9574 17.9013   0
  13  -1  -2 111.173 17.6978   2
 -13  -1  -2 116.819 20.1069   0
  13  -1  -2 104.634 12.4795   1
 -13   1  -2 117.152 18.2550   0
  13  -1   2 129.066 16.5010   2
 -13  -1   2 126.601 21.1252   0
 -13  -1  -2 108.733 10.3072   1
 -14   1  -2 157.503 21.0748   0
  14  -1  -2 178.767 20.5530   2
 -14  -1  -2 177.162 21.7490   0
  14  -1  -2 140.201 13.0511   1
 -14  -1  -2 142.519 10.8349   1
  14  -1   2 155.405 18.2342   2
 -14  -1   2 135.970 22.0334   0
  15  -1   2 48.5474 18.7078   2
 -15  -1  -2 53.8617 9.71250   1
 -15  -1  -2 60.1597 22.0104   0
 -15  -1   2 51.5359 24.2467   0
 -15   1  -2 47.8789 21.5183   0
  15  -1  -2 71.9514 20.3583   2
  15  -1  -2 47.0461 12.4076   1
 -16  -1  -2 984.515 18.0731   1
  16  -1  -2 1076.78 21.6072   1
 -16  -1  -2 1040.37 31.6121   0
 -16   1  -2 1081.77 31.1306   0
  16  -1   2 1038.40 28.4441   2
 -16  -1   2 1083.71 32.9633   0
  16  -1  -2 1070.94 30.6402   2
 -17  -1   2 150.198 27.0741   0
 -17  -1  -2 142.603 11.5082   1
  17   1   2 134.314 18.5352   2
  17  -1  -2 146.876 14.0235   1
  17  -1  -2 148.527 22.6328   2
 -17   1  -2 154.608 24.6388   0
 -17  -1  -2 158.413 24.0767   0
  17  -1   2 131.019 20.9521   2
 -18  -1   2 12.9169 24.6910   0
  18  -1  -2 12.5566 21.7878   2
 -18  -1  -2 17.1165 25.1419   0
 -18   1  -2 7.94173 23.5621   0
  18  -1   2 8.39852 20.5657   2
 -18  -1  -2 18.4257 10.0856   1
  18  -1  -2 8.73743 12.3145   1
  18   1   2 10.3685 17.6364   2
 -18   1   2 50.8643 25.4085   0
 -19  -1  -2 9.58931 24.6169   0
 -19  -1  -2 13.5456 9.85460   1
 -19   1   2 29.1175 29.0520   0
  19   1   2 14.8622 19.4034   2
 -19   1  -2 0.36065 25.7844   0
 -19  -1   2 14.0486 28.2394   0
  19  -1  -2-1.46176 23.0140   2
  19  -1   2 19.5932 20.4373   2
  19  -1  -2 8.52243 12.1275   1
 -20   1  -2 17.7313 27.8366   0
  20  -1  -2 35.7648 25.3724   2
  20  -1   2 25.6854 22.3834   2
  20   1   2 21.6832 20.4759   2
 -20  -1   2 39.2100 28.3193   0
 -20  -1  -2 31.1752 10.7070   1
 -20  -1  -2 35.9278 26.5986   0
  20  -1  -2 14.7013 12.5131   1
 -20   1   2 42.4719 31.0409   0
  21  -1   2 117.735 24.9393   2
 -21  -1  -2 115.074 11.7334   1
  21  -1  -2 110.848 14.7754   1
 -21   1  -2 100.058 29.7425   0
  21  -1  -2 116.164 27.7361   2
 -21  -1  -2 100.262 29.0798   0
  21   1   2 123.432 23.0486   2
 -21   1   2 128.974 32.3127   0
 -21  -1   2 101.565 33.0086   0
  22  -1   2 194.841 26.8341   2
 -22  -1   2 212.677 33.8155   0
 -22  -1  -2 227.076 32.8527   0
  22  -1  -2 193.301 16.2871   1
 -22  -1  -2 201.810 12.6224   1
  22   1   2 190.282 25.2297   2
  22  -1  -2 185.391 30.9580   2
 -22   1   2 239.219 38.1420   0
 -22   1  -2 210.359 31.8073   0
 -23  -1  -2 72.9293 11.9176   1
  23  -1   2 66.6184 27.5779   2
  23  -1  -2 79.7445 30.6135   2
  23  -1  -2 63.3361 14.6868   1
 -23   1  -2 65.5271 33.3900   0
 -23  -1  -2 59.9498 32.1207   0
 -23   1   2 85.5625 37.6854   0
  23   1   2 70.0877 24.9281   2
 -23  -1   2 55.3360 34.6676   0
 -24  -1   2 9.07797 35.7340   0
 -24   1  -2 18.2930 31.8895   0
 -24   1   2-3.10938 37.2963   0
 -24  -1  -2 4.51061 31.9746   0
  24  -1   2 5.27409 27.4690   2
  24  -1  -2 27.1595 30.4418   2
  24   1   2 8.05929 24.4972   2
  25  -1  -2 91.6291 33.7406   2
 -25  -1  -2 82.7658 33.7535   0
 -25   1   2 79.3505 36.5735   0
 -25   1  -2 63.5800 33.9562   0
  25   1   2 81.5606 26.9427   2
 -25  -1   2 101.089 36.6546   0
  25  -1   2 68.9427 28.8581   2
 -26  -1   2 7.87468 38.4966   0
 -26   1  -2 39.2883 37.5386   0
  26   1   2 30.8276 26.6058   2
 -26  -1  -2 21.4054 32.5849   0
  26  -1   2 26.4742 29.1027   2
 -26   1   2 38.9508 36.0987   0
  26  -1  -2 37.3714 32.9702   2
  27  -1  -2 13.2641 31.6811   2
 -27   1  -2-3.93487 34.6656   0
 -27  -1  -2 23.5767 35.7246   0
 -27   1   2-17.3178 37.0557   0
  27  -1   2 1.85673 29.6762   2
  27   1   2 15.3791 26.8523   2
 -27  -1   2 6.31508 35.4773   0
  28  -1   2 55.8410 28.7298   2
  28   1   2 65.0002 27.6140   2
 -28  -1   2 77.7739 36.1527   0
  28  -1  -2 46.2992 32.3382   2
 -28  -1  -2 62.9946 35.4159   0
 -28   1  -2 95.4522 35.3241   0
 -28   1   2 93.1527 37.5831   0
  29  -1  -2 17.6121 30.7009   2
 -29   1  -2 33.0531 34.0071   0
  29  -1   2 25.0430 28.0500   2
 -29   1   2 19.4388 34.9046   0
 -29  -1  -2 14.0623 31.7449   0
 -29  -1   2 21.6155 33.3781   0
  29   1   2 24.8198 26.4701   2
  30   1   2 5.81974 26.0810   2
 -30   1   2-0.90322 36.5525   0
 -30  -1  -2 15.0897 33.1415   0
 -30   1  -2 25.4875 31.3684   0
 -30  -1   2 40.4185 34.0776   0
  30  -1   2 28.8600 27.5726   2
  30  -1  -2 21.6638 31.6601   2
  31   1   2 17.6296 25.6164   2
 -31   1  -2 20.9726 33.5085   0
 -31   1   2 45.6051 37.1842   0
  31  -1  -2 15.6156 32.9926   2
  31  -1   2 30.0802 28.3715   2
 -31  -1   2 24.9588 37.2055   0
 -31  -1  -2 10.6488 34.3218   0
  32  -1  -2 279.978 34.7796   2
 -32   1   2 256.427 40.4783   0
 -32  -1   2 233.785 37.0826   0
 -32  -1  -2 233.307 37.4508   0
  32   1   2 250.245 31.5303   2
 -32   1  -2 287.664 38.6675   0
  32   1  -2 221.449 34.5656   2
  32  -1   2 202.072 31.7276   2
 -33   1  -2 125.273 35.7012   0
  33   1  -2 68.6626 31.3596   2
  33  -1  -2 63.1295 31.5100   2
  33  -1   2 88.0921 31.1566   2
 -33   1   2 67.2897 38.4566   0
 -33  -1   2 91.6016 36.5682   0
 -33  -1  -2 56.4200 34.6568   0
  33   1   2 66.1036 28.4390   2
  34  -1  -2-6.30712 33.6523   2
  34   1  -2 2.02985 31.7325   2
 -34   1  -2-0.57329 33.8744   0
  34   1   2 22.3292 27.8806   2
  34  -1   2 11.4086 28.9535   2
 -34  -1  -2-8.04175 36.9846   0
 -34   1   2 4.01193 36.9959   0
 -34  -1   2-2.07324 36.0550   0
  35   1   2 1.76145 27.2692   2
  35   1  -2 15.2544 31.2272   2
  35  -1   2-0.99995 29.8563   2
 -35  -1  -2 27.1055 34.3692   0
 -35   1   2-11.5617 38.8280   0
 -35   1  -2-10.0295 34.9894   0
  35  -1  -2 0.75947 31.9991   2
 -35  -1   2 4.53773 36.3962   0
 -36   1  -2-16.2314 33.9089   0
  36   1   2 22.0617 29.1109   2
  36  -1   2 5.17148 28.9573   2
 -36  -1  -2 22.0799 35.8263   0
 -36   1   2-15.5402 37.5510   0
  36   1  -2 4.60196 30.8194   2
 -36  -1   2 23.3098 37.7231   0
  36  -1  -2-3.29948 33.4589   2
  37   1   2-2.91956 27.9713   2
  37  -1   2-18.0965 32.0883   2
 -37   1  -2 6.31103 33.4832   0
 -37  -1   2-16.0330 35.5241   0
 -37   1   2 11.7798 37.0530   0
  37   1  -2 15.1283 31.2695   2
  37  -1  -2 3.75059 34.5746   2
 -37  -1  -2 18.4055 34.9732   0
  38   1  -2-5.44641 31.9889   2
 -38  -1  -2-4.66102 35.0391   0
  38   1   2 13.6023 27.9309   2
 -38   1  -2 8.34180 34.5864   0
  38  -1  -2 23.7690 32.0044   2
  38  -1   2 16.1028 29.0775   2
 -38  -1   2-12.0206 36.6834   0
 -38   1   2 23.7086 39.5883   0
  39  -1  -2 48.0349 34.6437   2
  39   1   2-5.46886 28.5061   2
 -39  -1  -2 11.2401 37.5417   0
  39   1  -2-4.26385 33.8616   2
  39  -1   2 34.6191 33.1793   2
 -39   1   2 45.4778 41.7165   0
 -39   1  -2 23.5083 35.2567   0
 -39  -1   2 24.6847 37.3536   0
  40   1  -2 26.0727 36.6411   2
 -40   1  -2 4.78513 35.8338   0
  40   1   2 5.83543 32.2697   2
 -40  -1   2 13.8781 36.3762   0
 -40  -1  -2 15.1709 38.5665   0
 -40   1   2 0.28110 40.8006   0
  40  -1  -2-5.22933 36.0065   2
  40  -1   2 0.25394 30.0687   2
 -41  -1   2 82.6964 41.0976   0
  41   1  -2 76.4537 38.9279   2
 -41   1  -2 10.9238 37.8728   0
 -41  -1  -2 15.7025 38.5008   0
  41  -1   2 0.26292 34.3594   2
  41   1   2 30.6193 30.8609   2
  41  -1  -2 36.5480 32.4652   2
 -41   1   2 27.6054 40.5719   0
  42   1   2 63.6440 31.2479   2
  42  -1  -2 79.3732 38.1817   2
  42   1  -2 81.6910 38.9938   2
 -42   1  -2 53.1665 39.9708   0
 -42   1   2 92.6070 42.1230   0
 -42  -1  -2 27.5668 39.8742   0
 -42  -1   2 93.2447 41.9105   0
  43  -1  -2 22.7527 39.0063   2
  43   1   2 10.5381 32.5171   2
 -43   1  -2 16.8283 40.0369   0
 -43  -1  -2 11.5404 38.7993   0
 -43   1   2 10.0735 38.9058   0
 -43  -1   2 34.8287 40.9893   0
  43   1  -2-5.52259 36.9962   2
 -44   1  -2 0.40739 38.7762   0
  44   1  -2 8.17186 35.9781   2
  44  -1  -2 15.1005 37.0023   2
  44   1   2 40.0298 35.8037   2
 -44  -1  -2 19.7944 41.5470   0
 -44   1   2 31.0137 42.8964   0
 -44  -1   2 10.5662 43.4286   0
  45   1   2 20.4836 34.7049   2
 -45   1   2 16.8956 45.2303   0
 -45   1  -2 4.84363 40.9780   0
  45   1  -2 33.5411 36.2124   2
 -45  -1   2 3.02632 41.5966   0
  45  -1  -2 30.5732 33.9402   2
 -45  -1  -2 30.4975 41.9977   0
  46   1   2 45.4010 32.0805   2
  47   1   2 29.6197 32.5958   2
   0  -1  -3 8.27559 15.0705   1
   0  -1  -3 3.17474 15.1338   0
  -1  -1  -3 8841.02 44.8751   0
   1  -1  -3 8879.58 45.3393   0
  -1  -1  -3 8778.90 48.5395   1
   1  -1  -3 8860.70 48.5434   1
  -2  -1   3 1949.85 14.4453   0
  -2  -1  -3 1873.13 26.0053   1
  -2  -1  -3 1912.96 24.5927   0
   2  -1  -3 1869.53 26.0303   1
  -3  -1  -3 8.28196 14.6887   0
  -3  -1   3 12.4741 9.18383   0
  -3   1  -3 5.54133 5.57314   0
  -3  -1  -3 7.56927 13.4525   1
   3  -1  -3 11.5005 14.4920   1
   4  -1  -3 2.75381 13.5957   1
  -4  -1  -3-5.32082 15.9946   0
  -4  -1   3 13.4414 11.3363   0
  -4   1  -3 7.18082 7.80225   0
  -4  -1  -3-7.70067 15.4057   1
   5  -1  -3 280.201 16.2287   1
   5   1   3 286.371 6.69992   2
  -5   1  -3 285.875 10.6971   0
  -5  -1   3 286.746 13.7280   0
  -5  -1  -3 283.813 16.4594   1
  -5  -1  -3 280.582 16.5448   0
  -6  -1   3 755.685 17.4051   0
  -6  -1  -3 751.700 19.4552   0
  -6  -1  -3 752.381 18.7712   1
   6  -1  -3 742.981 18.4480   1
  -6   1  -3 774.067 14.4689   0
   6   1   3 804.039 10.8663   2
  -7  -1  -3 239.350 14.3635   1
   7  -1  -3 243.990 14.4936   1
  -7  -1  -3 213.498 16.8391   0
   7   1  -3 212.141 10.0939   1
   7   1   3 244.463 9.23269   2
  -7   1  -3 215.292 12.4318   0
  -7  -1   3 227.410 15.3132   0
  -8  -1   3 228.531 16.5314   0
   8   1  -3 237.835 9.95614   1
  -8  -1  -3 255.056 14.1662   1
  -8   1  -3 233.772 13.8906   0
   8   1   3 249.789 10.2176   2
  -8  -1  -3 230.879 16.7321   0
   8  -1  -3 244.045 14.3471   1
  -9   1  -3 282.816 14.7469   0
   9   1   3 292.485 11.6177   2
   9  -1  -3 293.390 14.5185   1
  -9  -1  -3 283.466 17.4842   0
   9   1  -3 297.830 10.2631   1
  -9  -1  -3 284.234 14.2471   1
  -9  -1   3 290.356 17.9330   0
 -10   1  -3 188.058 15.8872   0
 -10  -1  -3 191.918 13.4601   1
  10  -1  -3 199.691 13.2685   1
  10   1   3 186.302 11.0168   2
 -10  -1   3 185.577 16.7594   0
  10   1  -3 194.204 8.83799   1
 -10  -1  -3 207.685 17.9679   0
 -11  -1  -3 265.946 13.8065   1
  11   1  -3 245.128 8.66079   1
 -11  -1  -3 249.764 19.0001   0
  11   1   3 278.923 13.3390   2
 -11   1  -3 257.814 16.5835   0
 -11  -1   3 262.285 19.0611   0
  11  -1  -3 267.851 14.4897   1
 -12  -1   3 359.348 22.1862   0
  12   1   3 393.107 15.3543   2
  12  -1  -3 351.018 15.3374   1
  12   1  -3 328.434 9.06658   1
 -12  -1  -3 364.238 14.5391   1
 -12  -1  -3 355.076 21.5564   0
 -12   1  -3 347.944 19.0811   0
 -13  -1  -3 5393.01 50.8699   0
  13  -1  -3 5359.13 41.4586   1
  13   1   3 5293.00 41.2281   2
 -13  -1   3 5454.96 51.2632   0
 -13   1  -3 5324.16 47.2824   0
 -13  -1  -3 5417.03 40.8156   1
  13   1  -3 5400.95 27.5606   1
  14   1   3 102.003 15.0244   2
 -14  -1   3 145.178 22.8108   0
 -14   1  -3 101.232 20.1335   0
 -14  -1  -3 119.493 13.5569   1
 -14  -1  -3 84.3561 22.6290   0
  14   1  -3 69.3591 6.30978   1
  14  -1  -3 80.8204 12.8201   1
 -15  -1   3 228.259 24.9795   0
 -15   1  -3 235.315 21.7258   0
 -15  -1  -3 233.215 14.2227   1
  15  -1  -3 236.260 15.1204   1
  15   1  -3 218.256 7.52092   1
 -15  -1  -3 234.733 24.0431   0
  15   1   3 228.565 16.7032   2
 -16  -1   3 11.3288 24.0262   0
 -16  -1  -3 17.8222 22.8416   0
 -16  -1  -3 28.1320 12.1504   1
  16   1   3 12.7580 14.9010   2
  16  -1  -3 11.6615 12.4167   1
  16   1  -3 11.2096 5.25097   1
 -16   1  -3 4.44852 21.0402   0
 -17  -1   3 690.193 30.6314   0
 -17  -1  -3 625.738 28.7524   0
  17   1   3 662.184 23.1702   2
 -17  -1  -3 639.135 18.4767   1
 -17   1  -3 682.797 29.2704   0
  17  -1  -3 665.354 28.7827   2
  17   1  -3 625.341 9.81671   1
  17  -1  -3 640.852 19.0320   1
  18  -1   3 175.130 21.4765   2
  18   1   3 166.947 18.8629   2
 -18  -1   3 215.053 28.2004   0
 -18   1  -3 178.563 24.7063   0
  18  -1  -3 159.999 13.9703   1
 -18  -1  -3 191.593 14.7570   1
  18  -1  -3 176.674 25.2382   2
 -18  -1  -3 203.342 26.1393   0
  18   1  -3 143.680 5.99575   1
 -19  -1   3 194.994 30.2370   0
  19  -1  -3 171.903 14.8704   1
  19   1   3 191.596 21.0731   2
  19  -1   3 175.353 23.1496   2
 -19  -1  -3 223.921 29.0918   0
 -19  -1  -3 200.903 14.7621   1
 -19   1  -3 166.525 26.2594   0
  19  -1  -3 181.737 27.1605   2
 -20  -1  -3 1707.15 43.2359   0
 -20  -1   3 1691.12 43.0050   0
 -20   1  -3 1672.57 41.6717   0
  20  -1  -3 1560.32 26.5728   1
  20  -1  -3 1744.65 43.1655   2
 -20   1   3 1747.38 44.6235   0
  20   1   3 1714.62 35.2410   2
 -20  -1  -3 1623.29 26.2305   1
  20  -1   3 1664.92 37.5146   2
 -21  -1   3 1563.03 45.6102   0
  21  -1  -3 1540.53 42.5815   2
  21  -1  -3 1375.90 25.9714   1
  21  -1   3 1492.16 38.4393   2
 -21   1   3 1458.78 47.7506   0
 -21  -1  -3 1558.82 42.0607   0
 -21   1  -3 1553.85 41.0968   0
 -21  -1  -3 1369.51 24.6568   1
  21   1   3 1477.57 35.2907   2
  22  -1  -3 179.901 16.0219   1
  22  -1   3 241.930 28.1021   2
 -22  -1   3 297.856 37.1494   0
 -22  -1  -3 262.434 33.1216   0
 -22   1  -3 287.059 31.7549   0
  22   1   3 215.717 24.3117   2
 -22   1   3 272.722 38.6441   0
 -22  -1  -3 258.808 16.1798   1
  22  -1  -3 234.911 31.7837   2
 -23  -1  -3 31.6810 12.7979   1
  23  -1   3 23.4473 26.0134   2
 -23   1  -3 20.1930 29.1988   0
  23   1   3 20.8261 22.7707   2
  23  -1  -3 32.9297 30.6337   2
 -23  -1   3 16.2812 33.2214   0
 -23   1   3 61.9346 34.7220   0
 -23  -1  -3 17.2986 31.5931   0
  23  -1  -3 17.7561 14.4324   1
  24  -1  -3 97.9007 33.4597   2
 -24  -1  -3 114.833 35.2044   0
  24  -1   3 93.5663 27.5627   2
 -24   1  -3 102.882 31.9234   0
 -24   1   3 101.947 39.5767   0
  24   1   3 102.190 24.6096   2
 -24  -1  -3 83.4882 14.0801   1
  24  -1  -3 89.6670 15.6064   1
 -24  -1   3 76.9542 35.5511   0
  25  -1  -3 1270.03 26.9299   1
  25  -1  -3 1451.09 47.0434   2
 -25   1   3 1466.36 51.5861   0
 -25  -1   3 1409.97 50.2895   0
  25  -1   3 1312.28 41.2942   2
 -25   1  -3 1416.70 44.5618   0
 -25  -1  -3 1366.27 47.8452   0
  25   1   3 1368.11 38.8130   2
 -26   1   3 95.9566 39.7827   0
  26   1   3 26.0181 25.9485   2
  26  -1  -3 8.39911 33.0196   2
 -26  -1  -3 53.7091 35.5631   0
  26  -1   3 43.5144 29.0193   2
 -26  -1   3 38.1574 36.2383   0
  26  -1  -3 15.6367 14.9150   1
 -26   1  -3 60.8611 34.1162   0
 -27  -1   3 104.268 36.2036   0
 -27   1  -3 153.410 32.8336   0
  27  -1   3 104.822 28.9412   2
 -27  -1  -3 114.027 35.2738   0
  27  -1  -3 114.591 34.5631   2
 -27   1   3 145.360 38.2119   0
  27   1   3 105.830 27.9435   2
 -28  -1   3 920.425 47.2534   0
 -28   1  -3 864.877 42.1703   0
  28  -1   3 840.206 37.1353   2
  28  -1  -3 877.253 42.2036   2
 -28  -1  -3 852.099 41.7564   0
  28   1   3 863.331 36.0772   2
 -28   1   3 922.966 45.5005   0
  29  -1   3 862.362 38.1078   2
 -29  -1  -3 892.694 43.2198   0
 -29   1   3 1021.33 48.2135   0
 -29   1  -3 1045.04 43.2984   0
 -29  -1   3 1014.87 45.9066   0
  29   1   3 913.970 36.3493   2
  29  -1  -3 984.166 44.1460   2
 -30   1   3 121.767 38.0202   0
  30  -1  -3 101.643 33.8785   2
 -30   1  -3 84.7282 33.4817   0
 -30  -1   3 105.959 35.7202   0
 -30  -1  -3 136.816 34.3628   0
  30   1   3 78.2921 25.7100   2
  30  -1   3 75.2223 28.5997   2
  31  -1  -3 37.0313 33.3348   2
 -31  -1   3 26.9682 36.9280   0
 -31   1  -3 88.6873 33.4731   0
 -31  -1  -3 36.3427 34.4677   0
  31   1   3 43.8404 26.7065   2
 -31   1   3 62.5748 38.1735   0
  31  -1   3 42.0485 27.9040   2
  32  -1   3 127.348 30.8971   2
 -32   1  -3 135.190 36.3120   0
 -32  -1   3 126.871 36.4638   0
 -32   1   3 162.684 39.5214   0
  32   1   3 126.891 28.8441   2
 -32  -1  -3 187.190 37.5685   0
  32  -1  -3 144.751 35.5752   2
 -33  -1   3 1229.22 50.8256   0
 -33  -1  -3 1163.61 48.5161   0
  33   1  -3 1163.99 48.4763   2
  33  -1   3 1114.64 43.3575   2
 -33   1   3 1197.63 52.4469   0
  33   1   3 1180.91 43.0592   2
  33  -1  -3 1177.94 48.1071   2
 -33   1  -3 1199.24 47.3741   0
  34   1  -3 90.4916 34.5290   2
 -34  -1  -3 118.834 36.5479   0
 -34   1  -3 98.2704 34.1388   0
 -34   1   3 99.6490 41.2473   0
  34  -1   3 60.5840 28.8008   2
 -34  -1   3 88.7758 38.9943   0
  34  -1  -3 72.5372 35.6101   2
  34   1   3 48.8290 27.9974   2
  35  -1  -3 72.4622 34.4957   2
 -35  -1  -3 117.050 37.8717   0
 -35   1  -3 88.0078 35.3905   0
  35   1  -3 94.4968 33.6405   2
  35   1   3 72.6678 27.9002   2
 -35   1   3 85.3141 39.8629   0
  35  -1   3 89.9185 30.6663   2
 -35  -1   3 91.7749 38.0082   0
  36  -1  -3 173.712 35.3937   2
  36   1   3 202.232 31.4356   2
 -36  -1   3 177.899 39.1118   0
 -36  -1  -3 194.936 38.0860   0
  36   1  -3 220.919 36.0152   2
 -36   1   3 227.038 42.6009   0
 -36   1  -3 170.686 35.8885   0
 -37  -1   3 106.110 38.4205   0
 -37  -1  -3 97.5966 36.6562   0
  37  -1  -3 71.2348 34.0331   2
 -37   1  -3 55.3271 35.0744   0
 -37   1   3 88.1280 41.1101   0
  37   1   3 60.5406 28.5919   2
  37   1  -3 67.3749 33.8715   2
 -38   1   3-5.93431 40.3065   0
  38   1   3-2.07570 26.4379   2
 -38  -1  -3 2.71796 36.3065   0
 -38   1  -3 7.73798 34.2836   0
  38   1  -3 0.86304 30.9252   2
  38  -1  -3 3.89713 35.7071   2
 -38  -1   3 15.6216 37.5616   0
 -39   1  -3 105.099 37.9706   0
 -39  -1  -3 122.949 39.3445   0
  39   1  -3 139.953 34.6784   2
 -39  -1   3 115.085 40.0257   0
  39   1   3 146.908 32.0928   2
  39  -1  -3 124.453 34.3289   2
 -39   1   3 113.075 43.2593   0
 -40   1   3-27.0530 42.5183   0
 -40  -1  -3 39.8823 38.1206   0
  40   1   3 3.45063 30.4895   2
  40   1  -3 23.8435 34.0241   2
  40  -1  -3 43.3799 34.3516   2
 -40  -1   3-6.73356 37.5702   0
 -40   1  -3 5.13691 36.2870   0
  41   1  -3 133.866 36.1860   2
 -41  -1  -3 22.1420 40.6898   0
 -41  -1   3 89.6375 41.0098   0
  41  -1  -3 107.878 38.8351   2
 -41   1   3 53.5824 43.9492   0
 -41   1  -3 36.8081 37.8113   0
  41   1   3 85.0461 32.6651   2
 -42  -1   3 21.1817 41.0738   0
  42   1  -3 30.9472 35.2286   2
 -42   1   3-10.6841 43.4110   0
  42  -1  -3 7.58109 37.2635   2
 -42   1  -3 3.23083 36.6294   0
 -42  -1  -3 43.3193 39.4623   0
  42   1   3-14.3235 31.7047   2
 -43  -1  -3 13.4822 40.3958   0
 -43   1  -3 71.2663 40.5374   0
  43  -1  -3 102.538 36.0361   2
 -43  -1   3 124.242 41.0558   0
  43   1   3 54.8316 34.7357   2
  43   1  -3 119.074 38.4703   2
 -43   1   3 94.8396 43.5369   0
 -44  -1  -3 220.611 43.4977   0
  44  -1  -3 279.214 44.1758   2
 -44   1   3 290.942 47.1635   0
  44   1  -3 254.062 42.8173   2
 -44   1  -3 222.443 45.1302   0
 -44  -1   3 206.448 45.3755   0
  44   1   3 239.762 36.5000   2
  45   1   3 292.884 36.8351   2
 -45  -1  -3 279.511 48.6105   0
 -45   1  -3 173.156 45.3225   0
  45   1  -3 327.452 44.9412   2
  46   1   3 5.28010 34.4462   2
  47   1   3-20.1707 34.4198   2
   0  -1  -4 8.66294 14.8213   1
   0  -1  -4 1.30637 14.0115   0
   1  -1  -4 10900.8 59.6505   1
  -1  -1  -4 10877.1 59.7571   1
  -1  -1  -4 10816.2 52.4847   0
  -2  -1  -4 111.379 16.8845   1
  -2  -1  -4 98.1299 15.0111   0
   2  -1  -4 112.939 15.0476   1
  -3   1  -4 122.612 6.27440   0
  -3  -1  -4 141.153 16.6875   1
   3  -1  -4 154.611 15.8032   1
  -3  -1  -4 125.182 14.9340   0
   4  -1  -4 232.290 17.1153   1
  -4  -1  -4 235.041 17.0643   1
  -4   1  -4 221.391 8.20648   0
  -4  -1  -4 236.289 16.3412   0
  -5  -1  -4 1317.46 24.8529   1
  -5   1  -4 1340.68 14.9558   0
  -5  -1  -4 1281.19 22.9621   0
   5  -1  -4 1298.52 24.2476   1
  -6   1  -4 128.636 9.61473   0
  -6  -1  -4 151.876 15.6345   1
   6   1  -4 138.915 13.2316   1
  -6  -1  -4 132.551 15.3660   0
   6  -1  -4 125.042 14.3228   1
  -7  -1  -4 1277.92 24.1558   0
  -7   1  -4 1239.89 18.0006   0
   7  -1  -4 1331.81 24.2164   1
  -7  -1  -4 1295.28 24.6030   1
   7   1  -4 1298.83 20.6322   1
  -7  -1   4 1298.67 21.5432   0
  -8  -1  -4 1585.87 27.0285   1
  -8  -1  -4 1521.30 26.7326   0
   8   1  -4 1562.08 21.7683   1
  -8  -1   4 1502.08 23.8645   0
   8  -1  -4 1579.22 25.7036   1
  -8   1  -4 1513.48 20.8701   0
  -9  -1  -4 126.949 16.4538   0
  -9  -1   4 128.983 15.0186   0
  -9   1  -4 130.845 12.4021   0
   9   1  -4 129.381 10.7390   1
   9   1   4 130.666 9.01020   2
  -9  -1  -4 150.858 15.1946   1
   9  -1  -4 134.291 14.1112   1
  10   1  -4 1.41785 8.97601   1
  10  -1  -4 8.01805 12.6985   1
 -10  -1  -4 17.4355 13.3939   1
 -10   1  -4 11.0666 12.6632   0
 -10  -1   4 10.4151 16.2018   0
 -10  -1  -4 0.90653 15.9295   0
  10   1   4 10.9878 8.55512   2
 -11  -1   4 12.6748 18.0388   0
 -11  -1  -4 9.53448 16.6234   0
  11  -1  -4 15.1218 13.0142   1
  11   1   4 20.2858 9.48992   2
  11   1  -4 13.5081 9.23142   1
 -11   1  -4 17.0541 12.8799   0
 -11  -1  -4 35.1253 13.5979   1
  12   1  -4 778.050 15.2831   1
 -12   1  -4 725.579 20.6262   0
  12   1   4 756.146 17.4598   2
 -12  -1  -4 774.631 25.5113   0
 -12  -1   4 782.395 25.9459   0
 -12  -1  -4 742.074 21.3922   1
  12  -1  -4 774.344 20.7899   1
 -13  -1  -4 233.602 20.6627   0
 -13   1  -4 251.346 18.2664   0
 -13  -1   4 292.893 23.0864   0
  13  -1  -4 229.482 15.4548   1
  13   1  -4 246.060 10.9563   1
  13   1   4 264.993 14.7150   2
 -13  -1  -4 244.246 17.2204   1
  14   1   4 13.2449 12.0857   2
  14   1  -4 8.03280 8.50861   1
 -14  -1  -4 11.3475 13.5004   1
 -14  -1  -4-0.40905 20.5232   0
  14  -1  -4 11.7999 13.5961   1
 -14  -1   4 9.48653 21.0794   0
 -14   1  -4 4.35088 17.5150   0
 -15   1  -4 494.304 23.2467   0
 -15  -1   4 535.763 27.2419   0
  15  -1  -4 556.081 19.3122   1
 -15  -1  -4 595.509 20.4366   1
  15   1  -4 530.891 13.2241   1
  15   1   4 603.189 20.0802   2
 -15  -1  -4 568.090 26.3780   0
 -16   1  -4 531.669 23.3718   0
 -16  -1   4 530.285 28.0960   0
  16   1   4 524.027 19.4017   2
  16  -1  -4 524.816 19.2693   1
 -16  -1  -4 505.242 19.5384   1
 -16  -1  -4 541.464 26.7254   0
  16   1  -4 520.471 12.5078   1
 -17  -1  -4 1064.71 24.8026   1
  17  -1  -4 1140.54 24.2174   1
  17   1   4 1122.91 25.9914   2
  17   1  -4 1126.40 16.4683   1
 -17  -1   4 1140.62 34.3871   0
 -17   1  -4 1094.44 30.5739   0
 -17  -1  -4 1158.01 33.5761   0
 -18  -1  -4 311.475 18.1135   1
  18   1  -4 258.784 10.0097   1
 -18   1  -4 323.559 25.0671   0
  18  -1  -4 283.783 16.3458   1
  18   1   4 303.512 19.6538   2
 -18  -1  -4 306.066 27.2939   0
 -18  -1   4 356.265 28.6562   0
 -19  -1  -4 25.4606 15.1791   1
  19   1   4-11.5191 17.3875   2
 -19  -1  -4 7.93641 27.9276   0
  19   1  -4 7.18693 7.10523   1
 -19   1  -4 13.0305 23.4191   0
 -19  -1   4 6.86049 28.7316   0
  19  -1  -4 5.39691 13.5575   1
 -20  -1  -4 10.7177 14.6486   1
 -20   1  -4-2.04840 23.5098   0
 -20  -1  -4-2.19017 26.3527   0
  20   1  -4-0.69070 6.65503   1
  20  -1  -4 5.50709 26.6010   2
  20  -1  -4 3.02997 14.1631   1
  20   1   4 6.80361 18.9821   2
 -20  -1   4-0.62595 30.9933   0
 -21  -1  -4 29.0501 15.6559   1
  21   1   4 17.3019 20.0270   2
 -21  -1  -4 14.9155 29.4690   0
  21  -1  -4 15.6873 14.6651   1
 -21   1  -4 30.5036 24.7658   0
  21  -1  -4 11.6813 28.9270   2
 -21  -1   4 12.5314 31.2594   0
  21   1  -4 17.7048 6.52791   1
  22  -1  -4 36.6932 29.6577   2
 -22  -1  -4 47.8497 28.2724   0
 -22   1  -4 52.4641 27.7864   0
 -22   1   4 80.0724 35.8361   0
 -22  -1  -4 45.4092 15.9463   1
  22  -1  -4 33.3322 15.3470   1
  22   1   4 29.8432 21.6432   2
 -22  -1   4 51.4724 31.9354   0
  23   1   4 57.2437 22.9350   2
 -23  -1  -4 86.3721 31.1120   0
 -23  -1   4 75.9974 33.1165   0
  23  -1  -4 78.1970 15.6792   1
 -23   1   4 147.841 36.0166   0
  23  -1  -4 82.7413 32.0433   2
 -23   1  -4 80.5988 30.9498   0
 -23  -1  -4 107.639 16.2852   1
 -24  -1  -4 380.509 37.3466   0
  24  -1  -4 383.356 19.5224   1
 -24  -1  -4 385.451 20.1838   1
 -24   1   4 446.052 42.0187   0
  24   1   4 391.196 27.4652   2
 -24  -1   4 379.801 39.9641   0
  24  -1  -4 461.300 37.1164   2
 -24   1  -4 400.804 33.3046   0
  25  -1  -4 14.0394 31.1370   2
 -25  -1  -4 52.4969 34.8222   0
 -25  -1   4 15.4588 36.3728   0
 -25   1  -4 28.1028 29.0634   0
 -25   1   4 42.3158 39.3985   0
  25  -1  -4 7.92335 15.8595   1
 -25  -1  -4 20.1810 14.5514   1
  25   1   4 7.26236 23.7789   2
 -26   1   4 166.208 38.5877   0
 -26  -1  -4 170.929 35.0020   0
 -26  -1   4 122.026 36.2995   0
 -26   1  -4 144.983 32.9744   0
  26   1   4 151.573 25.7385   2
  26  -1  -4 118.889 34.2337   2
 -27  -1  -4 171.527 34.1215   0
 -27   1  -4 187.983 31.7663   0
 -27   1   4 204.894 38.2546   0
 -27  -1   4 173.854 35.8974   0
  27  -1  -4 179.597 33.9848   2
  27   1   4 149.467 26.2877   2
 -28   1   4 275.503 37.7936   0
  28  -1  -4 231.421 34.0234   2
 -28   1  -4 227.512 32.3058   0
  28   1   4 193.153 26.3187   2
 -28  -1   4 213.228 38.0981   0
 -28  -1  -4 236.957 35.0907   0
 -29  -1  -4 27.3346 32.8657   0
  29  -1  -4-5.23670 31.8305   2
 -29   1  -4 33.4944 31.2874   0
  29   1   4 14.9931 23.6048   2
 -29  -1   4-3.56971 36.0253   0
 -29   1   4 43.8014 37.0368   0
 -30   1  -4 200.651 32.5703   0
 -30  -1   4 184.821 36.9061   0
 -30   1   4 249.359 40.7893   0
 -30  -1  -4 222.884 36.2965   0
  30   1   4 211.523 27.5207   2
  30  -1  -4 214.122 35.0315   2
 -31   1   4 3.96961 38.6505   0
 -31  -1   4 3.33617 35.3033   0
 -31   1  -4 21.1151 32.2961   0
  31   1   4 26.7725 25.2571   2
  31  -1  -4 6.43886 32.1011   2
 -31  -1  -4 42.8742 35.1638   0
 -32   1   4 61.2646 38.1310   0
  32   1   4 55.3934 26.1928   2
 -32  -1   4 33.7200 37.9047   0
 -32   1  -4 43.2889 31.2236   0
 -32  -1  -4 43.8270 34.6670   0
  32  -1  -4 61.4330 33.1530   2
 -33   1  -4 36.4659 32.9694   0
 -33  -1   4 61.6659 36.6385   0
 -33   1   4 65.8851 39.7205   0
  33   1   4 30.2402 25.9483   2
  33  -1  -4 48.6780 34.5561   2
 -33  -1  -4 105.625 34.9681   0
  34   1   4 5.63572 25.5691   2
 -34  -1  -4 22.3313 33.6803   0
  34  -1  -4-26.7498 30.3707   2
 -34   1   4 28.4655 39.5856   0
 -34  -1   4 17.7569 34.9736   0
 -34   1  -4 21.4481 32.2160   0
  35  -1  -4 7.77576 32.5483   2
 -35  -1  -4 16.9610 35.1841   0
  35   1   4 7.04267 26.5205   2
 -35   1  -4 35.9449 33.7919   0
  35   1  -4 20.7677 33.1562   2
 -35   1   4 22.8763 39.4988   0
 -35  -1   4 49.4433 35.7077   0
 -36   1  -4 31.7599 33.5950   0
  36  -1  -4-1.08152 35.2486   2
  36   1   4-12.9477 26.4428   2
 -36  -1  -4 1.35335 34.1212   0
 -36  -1   4-0.57224 36.3595   0
 -36   1   4-5.09132 39.7242   0
  36   1  -4 3.32791 31.5164   2
 -37  -1  -4-6.35490 34.0672   0
  37   1  -4 34.8849 33.9398   2
  37  -1  -4 30.7778 36.0143   2
 -37   1  -4 1.43103 33.2651   0
 -37  -1   4 43.0493 36.6651   0
  37   1   4 2.40198 26.6077   2
 -37   1   4-5.53046 38.9596   0
 -38   1   4 0.45378 40.2315   0
 -38  -1   4-9.57288 36.9079   0
  38  -1  -4 14.4720 32.5645   2
 -38   1  -4 9.98060 35.1665   0
  38   1  -4 16.1644 34.4116   2
  38   1   4-6.60478 27.5903   2
 -38  -1  -4 12.9905 36.2499   0
  39  -1  -4 18.7939 34.9678   2
 -39  -1  -4-2.38957 36.1126   0
 -39   1  -4-11.5472 33.9024   0
  39   1  -4 1.10327 36.2278   2
 -39   1   4-15.9200 41.3937   0
 -39  -1   4-16.2345 37.9554   0
  39   1   4-12.1031 26.5762   2
  40   1   4-14.6053 30.2716   2
 -40   1  -4-12.4255 35.3268   0
 -40   1   4-4.44373 41.9999   0
 -40  -1  -4 31.0518 37.7337   0
  40  -1  -4 29.7144 38.9074   2
  40   1  -4 15.9774 36.4589   2
 -40  -1   4 14.2200 38.0672   0
 -41  -1   4 40.2057 39.5837   0
  41   1  -4 19.2553 37.8527   2
 -41   1   4-10.6421 42.4698   0
 -41   1  -4 17.6485 36.3308   0
 -41  -1  -4 42.3251 40.5904   0
  41  -1  -4 11.9393 36.8196   2
  41   1   4-15.4814 28.8901   2
 -42   1  -4 27.9880 38.6407   0
 -42   1   4-25.8732 43.9071   0
 -42  -1  -4-3.23025 39.9574   0
  42   1  -4 13.5164 39.9305   2
 -42  -1   4-25.8201 40.4497   0
  42  -1  -4-6.55706 35.3198   2
  42   1   4-14.7255 30.3107   2
  43  -1  -4 53.6882 40.9533   2
 -43   1   4 23.8094 44.2284   0
  43   1   4 31.4292 31.4551   2
 -43   1  -4 6.59712 39.6918   0
 -43  -1  -4 11.2374 38.2068   0
  43   1  -4 3.78710 40.6739   2
 -43  -1   4 9.97125 40.0210   0
 -44  -1   4 65.4945 40.9937   0
 -44   1   4 130.671 45.5573   0
  44   1  -4 93.5952 42.7520   2
 -44  -1  -4 131.706 42.6331   0
  44  -1  -4 99.5496 42.0698   2
 -44   1  -4 68.3409 40.6155   0
  44   1   4 128.242 31.0665   2
  45   1   4 70.3003 31.5181   2
 -45   1  -4 46.7988 37.8063   0
   0  -1  -5-0.98756 14.4813   0
   0  -1  -5 3.58077 15.2441   1
  -1  -1  -5 3400.40 38.9529   1
  -1  -1  -5 3315.87 33.4785   0
   1  -1  -5 3357.94 38.8343   1
  -2  -1  -5 4390.11 37.6103   0
   2  -1  -5 4314.23 42.8048   1
  -2   1  -5 4310.31 20.8625   0
  -2  -1  -5 4269.48 44.0423   1
  -3   1  -5 4067.49 21.4992   0
  -3  -1  -5 4101.30 37.1077   0
  -3  -1  -5 4088.34 42.8682   1
   3  -1  -5 4071.47 42.1160   1
   4  -1  -5 256.251 18.4111   1
  -4  -1  -5 231.025 17.6386   1
  -4  -1  -5 223.679 16.9147   0
  -4   1  -5 224.671 8.98654   0
  -5  -1  -5 4364.48 44.3399   1
  -5  -1  -5 4384.05 39.6659   0
   5   1  -5 4410.42 40.5761   1
  -5   1  -5 4407.67 26.0801   0
   5  -1  -5 4384.56 43.4287   1
   6  -1  -5 5159.57 46.6042   1
  -6  -1  -5 5065.76 48.0211   1
   6   1  -5 5204.58 42.7072   1
  -6   1  -5 5180.29 30.4077   0
  -6  -1  -5 5042.01 42.3343   0
   7   1  -5 1782.93 26.5408   1
   7  -1  -5 1765.34 29.7652   1
  -7  -1  -5 1737.42 28.1383   0
  -7  -1  -5 1769.21 30.9220   1
  -7   1  -5 1733.94 20.3834   0
   8  -1  -5 300.900 17.6732   1
  -8  -1  -5 295.084 17.5986   0
  -8   1  -5 281.973 12.9043   0
  -8  -1  -5 312.239 19.0246   1
   8   1  -5 292.555 14.9647   1
   9  -1  -5 1816.34 30.3520   1
   9   1  -5 1881.71 26.8048   1
  -9   1  -5 1841.24 24.1412   0
  -9  -1  -5 1829.74 31.9187   1
  -9  -1  -5 1804.15 30.2821   0
 -10   1  -5 1101.16 21.4689   0
 -10  -1   5 1137.70 25.7070   0
 -10  -1  -5 1125.29 26.5326   0
  10   1  -5 1122.17 22.0883   1
 -10  -1  -5 1142.58 26.9319   1
  10  -1  -5 1153.43 25.9961   1
 -11   1  -5 11.8714 13.3016   0
  11   1  -5 4.83506 11.0652   1
  11  -1  -5 6.35358 14.5914   1
 -11  -1  -5 9.62932 16.2346   1
 -11  -1   5 13.8342 17.1098   0
 -11  -1  -5 7.93067 17.6424   0
  12  -1  -5 262.186 17.3694   1
 -12  -1   5 242.631 19.8288   0
 -12   1  -5 271.381 17.2617   0
 -12  -1  -5 287.244 19.0114   1
 -12  -1  -5 247.174 20.5767   0
  12   1  -5 255.997 14.0600   1
  13  -1  -5 2412.16 34.3424   1
 -13  -1  -5 2340.46 37.2663   0
 -13  -1   5 2262.09 37.2948   0
  13   1  -5 2336.08 27.7961   1
 -13  -1  -5 2312.77 35.5723   1
 -13   1  -5 2311.37 32.6501   0
 -14  -1   5 4469.21 50.5056   0
  14   1  -5 4343.51 36.2608   1
 -14  -1  -5 4424.67 49.9600   0
 -14  -1  -5 4298.79 46.5004   1
  14   1   5 4396.13 37.6283   2
  14  -1  -5 4263.02 43.7443   1
 -14   1  -5 4364.20 44.7259   0
  15  -1  -5 394.250 19.0320   1
  15   1   5 371.107 16.5883   2
 -15  -1  -5 413.449 26.1403   0
 -15  -1  -5 443.756 22.5237   1
 -15   1  -5 393.726 22.0742   0
 -15  -1   5 426.139 28.0208   0
  15   1  -5 402.551 14.9710   1
  16   1   5 1108.69 23.9762   2
 -16   1  -5 1192.06 29.9657   0
  16  -1  -5 1113.69 25.7674   1
  16   1  -5 1197.12 20.6166   1
 -16  -1   5 1236.25 35.8018   0
 -16  -1  -5 1175.33 34.6516   0
 -16  -1  -5 1175.36 29.1882   1
 -17  -1  -5 2396.71 37.4394   1
 -17  -1   5 2501.12 45.9260   0
  17   1   5 2404.27 34.0488   2
  17   1  -5 2435.99 27.3393   1
 -17   1  -5 2410.72 40.2862   0
 -17  -1  -5 2468.99 43.9376   0
  17  -1  -5 2454.50 34.9160   1
 -18  -1  -5 378.230 29.5313   0
 -18  -1  -5 411.423 22.7220   1
  18   1   5 371.350 21.2234   2
 -18  -1   5 423.226 32.1657   0
 -18   1  -5 383.930 26.3113   0
  18   1  -5 378.885 14.2426   1
  18  -1  -5 383.481 19.5921   1
  19  -1  -5 21.8011 15.6400   1
  19   1   5 13.4463 17.4197   2
  19   1  -5 8.11519 9.64155   1
 -19  -1   5 2.01656 29.2702   0
 -19  -1  -5 14.9649 27.4026   0
 -19   1  -5 7.81173 22.4543   0
 -19  -1  -5 24.0449 17.9912   1
  20  -1  -5 0.33076 14.8463   1
  20   1  -5-6.01004 9.75677   1
 -20  -1  -5 13.3387 18.8582   1
 -20  -1   5 14.3319 30.3205   0
  20   1   5 8.59706 18.2148   2
 -20   1  -5 3.37998 24.6290   0
 -20  -1  -5 7.89645 28.4230   0
  21   1   5 804.124 28.3638   2
  21  -1  -5 800.253 23.9088   1
 -21   1  -5 766.650 34.4468   0
 -21  -1  -5 830.963 36.6692   0
 -21  -1   5 892.247 39.3016   0
 -21  -1  -5 818.024 26.7698   1
  21   1  -5 779.955 16.2084   1
  22  -1  -5 29.8190 15.2595   1
 -22  -1  -5 26.7030 31.2090   0
  22   1   5 23.4107 21.4525   2
 -22  -1   5 57.6096 31.9981   0
 -22  -1  -5 34.0693 18.6463   1
 -22   1  -5 34.0067 28.0162   0
 -23  -1   5 205.155 34.9061   0
  23  -1  -5 186.164 17.5641   1
 -23  -1  -5 189.208 19.5696   1
 -23   1   5 249.980 37.4183   0
 -23   1  -5 204.478 31.1979   0
  23   1   5 181.268 23.7110   2
  23  -1  -5 183.296 33.5879   2
 -23  -1  -5 219.568 32.4872   0
 -24  -1  -5 551.075 24.8431   1
 -24  -1  -5 522.408 37.5981   0
  24  -1  -5 594.417 39.5135   2
 -24  -1   5 595.731 40.5796   0
  24  -1  -5 551.168 22.0637   1
  24   1   5 553.173 29.2605   2
 -24   1   5 528.221 43.7925   0
 -24   1  -5 556.981 34.9659   0
 -25  -1  -5 72.2423 32.5693   0
 -25   1   5 120.074 36.8894   0
 -25  -1  -5 80.9471 17.6690   1
  25  -1  -5 55.4299 15.7771   1
  25  -1  -5 74.6088 32.3032   2
  25   1   5 68.1164 23.4909   2
 -25  -1   5 76.3876 36.7056   0
 -25   1  -5 48.0119 28.9319   0
  26   1   5 15.9573 21.1262   2
 -26   1  -5 31.8769 27.1843   0
 -26  -1   5 9.27573 33.7977   0
 -26   1   5 36.3397 35.4548   0
 -26  -1  -5-2.56458 30.5646   0
  26  -1  -5 25.7052 31.0026   2
  27   1   5 43.6419 22.2024   2
 -27  -1  -5 69.1882 30.8568   0
 -27   1   5 39.3628 36.0282   0
 -27  -1   5 43.1575 33.5848   0
 -27   1  -5 45.8582 27.9634   0
  27  -1  -5 65.7146 31.5537   2
 -28   1  -5 132.314 31.8426   0
 -28   1   5 124.954 38.9270   0
 -28  -1   5 95.2422 34.3033   0
  28  -1  -5 109.454 33.2634   2
 -28  -1  -5 162.635 32.5935   0
  28   1   5 95.4940 22.8861   2
 -29   1   5 1047.89 47.2090   0
  29   1   5 966.697 35.6682   2
 -29  -1   5 978.035 45.8748   0
 -29  -1  -5 1000.51 43.6653   0
  29  -1  -5 969.807 44.2169   2
 -29   1  -5 980.732 41.7991   0
  30  -1  -5 126.232 34.4033   2
 -30  -1  -5 172.778 35.0313   0
 -30  -1   5 153.547 39.2596   0
 -30   1   5 177.799 38.9413   0
  30   1   5 97.3793 24.7658   2
 -30   1  -5 124.592 31.0080   0
 -31   1   5 38.6911 37.1626   0
 -31  -1   5 7.86731 35.8671   0
 -31   1  -5 17.8476 30.8864   0
  31  -1  -5 23.1785 33.5551   2
  31   1   5-1.90052 23.4247   2
 -31  -1  -5 30.9810 31.9312   0
 -32   1   5 305.182 41.3185   0
  32  -1  -5 278.523 37.5249   2
 -32  -1   5 339.215 41.1862   0
  32   1   5 280.638 28.5591   2
 -32  -1  -5 304.556 37.2535   0
 -32   1  -5 268.362 35.1990   0
 -33   1   5 228.061 40.8946   0
 -33  -1  -5 213.333 36.0954   0
 -33  -1   5 181.853 39.3212   0
  33   1   5 190.320 28.2032   2
  33  -1  -5 229.674 35.9453   2
 -33   1  -5 213.031 33.5537   0
 -34  -1  -5 51.6714 34.2946   0
  34  -1  -5 43.4017 32.5287   2
 -34  -1   5 17.8933 37.3974   0
  34   1   5 36.7993 25.4339   2
 -34   1   5 37.7954 38.4229   0
 -34   1  -5 37.2673 33.0423   0
  35  -1  -5 0.98422 35.2603   2
 -35   1   5-7.56372 40.1926   0
 -35   1  -5 14.9628 31.4622   0
 -35  -1  -5-7.06947 34.2775   0
  35   1   5 22.9035 25.5619   2
 -35  -1   5 36.5945 37.4655   0
 -36   1   5 19.6352 41.0218   0
  36   1  -5 35.9849 36.1300   2
 -36  -1   5 24.8025 35.9803   0
  36  -1  -5-4.76455 35.0768   2
 -36   1  -5 18.2479 32.5575   0
  36   1   5 30.7354 25.5084   2
 -36  -1  -5 19.8143 35.1264   0
 -37  -1   5 219.135 40.0057   0
 -37   1  -5 259.287 37.4269   0
 -37  -1  -5 222.932 38.7751   0
  37   1   5 192.664 28.8848   2
  37  -1  -5 234.443 37.7042   2
 -37   1   5 286.980 46.5682   0
  37   1  -5 274.980 41.6989   2
 -38   1   5 4.26571 39.8214   0
  38  -1  -5 13.4058 34.6525   2
 -38   1  -5 33.7217 34.1675   0
 -38  -1  -5-5.53385 35.4674   0
  38   1  -5 13.6606 37.2099   2
  38   1   5-11.3943 26.9730   2
 -38  -1   5 30.7096 37.9692   0
  39   1  -5-1.89879 37.0505   2
 -39   1  -5 20.1857 34.4025   0
 -39  -1   5 67.8085 40.0219   0
  39  -1  -5 54.6850 38.4078   2
 -39  -1  -5 18.4369 36.2881   0
  39   1   5 14.4109 28.0908   2
 -39   1   5-9.19362 41.9493   0
 -40   1  -5 218.953 40.0749   0
 -40  -1   5 254.070 41.1743   0
  40   1  -5 189.972 41.9437   2
 -40  -1  -5 208.505 40.5840   0
 -40   1   5 238.972 46.4684   0
  40  -1  -5 248.440 43.2147   2
 -41   1   5 128.155 44.6134   0
 -41  -1  -5 104.995 38.7077   0
 -41   1  -5 71.7915 36.1454   0
  41   1  -5 147.929 42.5255   2
  41  -1  -5 155.629 36.4990   2
  42   1  -5 6.16902 41.0483   2
 -42   1   5-9.51852 39.5751   0
 -42  -1  -5-28.5552 37.9784   0
 -42  -1   5 24.4979 39.9711   0
  42  -1  -5 15.6132 35.5728   2
 -42   1  -5 20.8128 37.3785   0
  43   1  -5 152.676 44.1560   2
 -43  -1  -5 163.864 42.6000   0
 -43   1   5 162.859 46.3573   0
 -43   1  -5 119.586 41.4272   0
  43  -1  -5 98.0610 42.4842   2
 -43  -1   5 199.881 45.4691   0
 -44  -1   5 10.9432 40.3406   0
 -44  -1  -5 31.5961 38.6921   0
 -44   1  -5 22.0213 38.3411   0
 -45   1  -5 150.248 43.4462   0
   0  -1  -6 5.36103 15.4119   0
   0  -1  -6 2.35101 17.2962   1
   1  -1  -6-0.53493 17.5645   1
  -1  -1  -6 6.66867 15.2271   0
  -1  -1  -6 4.28368 18.1951   1
   2  -1  -6 2315.13 36.6832   1
  -2  -1  -6 2293.60 30.9369   0
  -2  -1  -6 2306.53 36.6289   1
  -3  -1  -6 45.1923 15.9559   0
  -3   1  -6 34.4299 7.84088   0
   3  -1  -6 42.4195 18.1970   1
  -3  -1  -6 38.6603 18.6528   1
   4  -1  -6 480.573 22.4828   1
  -4   1  -6 495.541 11.5598   0
   4   1  -6 476.730 21.4084   1
  -4  -1  -6 506.718 19.9591   0
  -4  -1  -6 502.496 23.4247   1
  -5  -1  -6 35.7245 19.2324   1
   5  -1  -6 62.0827 18.4145   1
   5   1  -6 39.3555 16.8848   1
  -5  -1  -6 36.2155 15.3829   0
  -5   1  -6 37.8959 8.86235   0
  -6  -1  -6 2308.29 37.8897   1
   6  -1  -6 2414.05 37.2831   1
  -6   1  -6 2420.72 23.0138   0
   6   1  -6 2374.93 34.1611   1
  -6  -1  -6 2363.73 32.4713   0
  -7   1  -6 1379.62 19.7414   0
   7  -1  -6 1347.89 29.4799   1
   7   1  -6 1364.65 27.9984   1
  -7  -1  -6 1325.49 26.8839   0
  -7  -1  -6 1367.31 31.5169   1
   8  -1  -6 155.963 18.1722   1
  -8  -1  -6 161.583 19.9010   1
  -8   1  -6 143.302 11.9692   0
   8   1  -6 149.963 16.0979   1
  -8  -1  -6 157.084 18.5879   0
   9   1  -6 608.648 20.8248   1
  -9  -1  -6 632.998 22.1759   0
  -9  -1  -6 596.051 25.6592   1
  -9   1  -6 606.709 17.0963   0
   9  -1  -6 620.431 23.4970   1
  10  -1  -6 120.442 17.6316   1
 -10   1  -6 97.7361 13.1753   0
  10   1  -6 115.416 14.5850   1
 -10  -1  -6 103.900 17.7772   0
 -10  -1  -6 124.941 19.8862   1
 -11  -1  -6 13.8664 19.0449   1
  11  -1  -6-3.55532 15.9882   1
 -11   1  -6 13.5627 13.2032   0
 -11  -1  -6 3.63940 18.6844   0
  11   1  -6-0.36966 13.3512   1
  12  -1  -6 4.91609 16.7214   1
 -12  -1   6 11.9779 19.3790   0
  12   1  -6 3.15776 13.8858   1
 -12  -1  -6 1.93355 17.4826   0
 -12  -1  -6-0.48346 18.7768   1
 -12   1  -6 8.42116 14.0863   0
 -13  -1  -6 20.1291 19.3766   0
  13  -1  -6 1.40874 16.5927   1
 -13  -1  -6 14.8315 19.7614   1
 -13  -1   6 26.3875 20.9212   0
  13   1  -6 4.38218 12.2457   1
 -13   1  -6 2.29311 15.5561   0
  14   1  -6 1073.10 23.4421   1
 -14  -1   6 1103.21 31.0904   0
 -14  -1  -6 1073.24 30.7965   1
  14  -1  -6 1079.26 28.2030   1
 -14   1  -6 1044.34 25.9741   0
 -14  -1  -6 1079.45 30.4478   0
 -15  -1   6 174.491 24.3144   0
 -15   1  -6 174.704 20.0874   0
 -15  -1  -6 173.712 23.9911   0
  15  -1  -6 168.902 18.6615   1
  15   1  -6 173.354 15.4719   1
 -15  -1  -6 173.217 21.6117   1
  16  -1  -6 406.556 21.5211   1
 -16  -1  -6 416.196 27.3087   0
 -16   1  -6 444.463 24.4620   0
 -16  -1  -6 427.392 24.9677   1
 -16  -1   6 426.908 29.1735   0
  16   1  -6 411.094 17.7992   1
  17   1  -6 313.466 16.5333   1
 -17   1  -6 314.767 24.9985   0
 -17  -1  -6 296.159 27.7072   0
  17  -1  -6 280.298 20.9142   1
 -17  -1  -6 267.230 23.1991   1
 -17  -1   6 319.187 30.2817   0
 -18   1  -6 19.2325 21.5157   0
 -18  -1   6 38.4866 28.6216   0
  18   1  -6 8.73049 12.9318   1
 -18  -1  -6 19.6152 26.5508   0
 -18  -1  -6 23.6036 20.3661   1
  18  -1  -6 10.4205 17.7747   1
  19  -1  -6 6.12002 17.7590   1
 -19  -1   6 9.94279 29.8787   0
 -19   1  -6 15.6961 23.0852   0
 -19  -1  -6 7.13775 20.0489   1
  19   1  -6 6.80204 12.5404   1
 -19  -1  -6-16.3910 26.7038   0
 -20   1  -6 404.850 28.2918   0
  20  -1  -6 374.663 22.2124   1
 -20  -1  -6 401.156 24.4721   1
  20   1  -6 388.729 16.2635   1
 -20  -1  -6 373.795 32.7727   0
 -20  -1   6 377.622 34.6114   0
 -21  -1  -6 61.5147 20.0853   1
  21  -1  -6 59.7124 17.3802   1
 -21   1  -6 58.0350 26.5990   0
  21   1  -6 61.9925 12.6440   1
 -21  -1  -6 104.121 31.4838   0
 -21  -1   6 62.5827 32.9016   0
 -22  -1  -6 48.4744 19.8093   1
  22  -1  -6 30.5479 16.3225   1
 -22  -1   6 38.9949 33.1016   0
 -22  -1  -6 36.6337 28.6041   0
 -22   1  -6 46.7541 25.1918   0
  23  -1  -6 136.824 17.3804   1
 -23  -1   6 167.903 33.9653   0
 -23  -1  -6 145.492 22.0958   1
 -23   1  -6 170.918 27.7269   0
 -23  -1  -6 128.601 31.9474   0
 -24   1  -6 31.6710 26.7991   0
 -24  -1   6 21.1780 32.2221   0
  24  -1  -6 49.0735 16.0521   1
 -24  -1  -6 43.3032 19.0457   1
 -24  -1  -6 34.4280 29.2891   0
 -24   1   6 74.8251 34.5376   0
 -25   1  -6 200.623 29.3938   0
 -25  -1   6 213.654 34.1165   0
 -25   1   6 254.799 38.1089   0
  25  -1  -6 184.694 32.1921   2
 -25  -1  -6 211.257 21.0905   1
 -25  -1  -6 194.414 32.8123   0
  25  -1  -6 178.847 17.7309   1
 -26   1  -6 75.8520 27.7761   0
  26  -1  -6 70.2697 30.2085   2
 -26  -1  -6 60.7455 18.6630   1
 -26  -1  -6 71.7472 29.7223   0
 -26   1   6 70.6807 34.4506   0
 -26  -1   6 85.0311 32.4164   0
 -27   1   6 44.3101 35.1965   0
  27  -1  -6 48.7761 31.3594   2
 -27  -1  -6 13.4178 29.2614   0
 -27   1  -6 20.8720 26.9658   0
 -27  -1   6 25.4771 33.0072   0
 -28   1  -6-14.4961 27.0768   0
 -28   1   6 25.6884 36.1376   0
 -28  -1  -6-12.7009 30.2762   0
 -28  -1   6 4.17457 34.2129   0
  28  -1  -6 38.3164 30.1047   2
 -29  -1  -6 47.3873 32.4341   0
 -29   1  -6 34.7893 28.4792   0
 -29   1   6 62.7231 38.2555   0
  29  -1  -6 38.8318 32.3250   2
 -29  -1   6 35.2326 34.9252   0
 -30  -1  -6 135.590 34.7957   0
 -30   1  -6 116.240 30.1438   0
 -30  -1   6 91.7441 37.0017   0
  30  -1  -6 115.291 32.9615   2
 -30   1   6 124.372 39.0485   0
 -31  -1  -6 6.93642 31.8331   0
 -31   1   6 36.5438 36.7222   0
  31  -1  -6 23.9876 32.8752   2
 -31   1  -6 14.1722 29.5731   0
 -31  -1   6 6.07538 33.4427   0
 -32  -1  -6 45.5543 32.7801   0
  32  -1  -6 19.6307 32.6230   2
 -32   1   6 14.4280 37.0296   0
 -32  -1   6-8.44371 35.1201   0
 -32   1  -6 7.54720 29.9937   0
 -33   1  -6 14.0572 28.7936   0
 -33  -1   6 5.31213 36.1501   0
 -33  -1  -6-0.80638 32.4046   0
  33  -1  -6-2.72829 31.3004   2
 -33   1   6 26.9913 38.4106   0
 -34   1   6-0.24535 37.3915   0
  34  -1  -6 2.83523 32.6536   2
 -34   1  -6 2.64619 29.8350   0
 -34  -1   6 39.0018 37.4696   0
 -34  -1  -6 0.38023 32.6148   0
 -35   1  -6 41.7709 33.0840   0
  35  -1  -6 59.8299 36.7312   2
 -35   1   6 28.4164 38.1562   0
 -35  -1   6 18.6332 37.9756   0
 -35  -1  -6 71.1168 33.7174   0
 -36  -1   6 19.7096 37.3194   0
 -36   1  -6 24.6226 30.2526   0
 -36  -1  -6 37.1725 34.0518   0
 -36   1   6 38.7759 39.7229   0
  36  -1  -6 32.4144 35.9389   2
 -37  -1   6 70.1519 37.9317   0
  37  -1  -6-2.53175 33.4568   2
  37   1  -6 12.6022 35.6513   2
 -37   1   6 1.55723 39.8394   0
 -37  -1  -6 25.8057 34.5137   0
 -37   1  -6 1.76142 32.7893   0
 -38   1  -6 14.9456 34.7963   0
 -38   1   6-7.49852 42.3789   0
  38  -1  -6 5.90806 34.3595   2
  38   1  -6 15.8404 36.7972   2
 -38  -1  -6 3.84738 34.1954   0
 -38  -1   6-4.99049 34.3625   0
 -39  -1  -6 15.0156 35.1661   0
 -39  -1   6-0.09352 37.2384   0
 -39   1  -6 4.47456 33.3558   0
  39   1  -6-8.60045 38.9995   2
  39  -1  -6-4.25532 37.9556   2
 -39   1   6-34.2895 41.0512   0
 -40   1  -6-1.86963 36.2241   0
  40   1  -6 30.5390 39.5679   2
 -40  -1  -6 22.6321 36.0811   0
 -40   1   6 5.76011 42.7946   0
  40  -1  -6 11.7062 39.1837   2
 -40  -1   6 36.7415 37.8447   0
 -41  -1   6 49.0238 41.5673   0
  41   1  -6-24.7737 40.1443   2
 -41   1  -6-3.40919 34.9517   0
 -41   1   6 17.3734 42.6495   0
 -41  -1  -6 3.86535 36.4962   0
  41  -1  -6 17.6227 36.0891   2
 -42   1  -6-7.33332 36.2231   0
  42   1  -6 18.2828 40.0047   2
 -42   1   6-11.9912 43.5441   0
  42  -1  -6 5.30648 33.9050   2
 -42  -1   6 12.1455 42.7120   0
 -42  -1  -6 7.07227 35.0693   0
 -43  -1   6 10.2700 40.0707   0
 -43   1  -6 4.52760 35.6581   0
 -43   1   6-27.1616 42.8157   0
  43  -1  -6 5.89502 39.4670   2
 -43  -1  -6 24.2601 37.2436   0
  43   1  -6-5.21328 40.9867   2
 -44   1  -6 25.4965 37.0472   0
 -44  -1  -6 88.4174 39.7226   0
   0  -1  -7 3.67855 21.0676   1
  -1  -1  -7 175.347 23.3532   1
   1  -1  -7 196.445 22.9101   1
  -1  -1  -7 165.782 18.4989   0
   2  -1  -7 10762.5 76.7908   1
   2   1  -7 10839.9 75.8610   1
  -2  -1  -7 10657.8 64.2244   0
  -2  -1  -7 10643.9 78.5629   1
  -3  -1  -7 2294.54 40.9809   1
   3  -1  -7 2301.81 39.9705   1
   3   1  -7 2236.14 38.4109   1
  -3  -1  -7 2192.40 32.8898   0
  -4  -1  -7 237.056 18.7951   0
  -4   1  -7 229.859 11.1275   0
   4   1  -7 271.277 21.7243   1
   4  -1  -7 221.309 21.5815   1
  -4  -1  -7 238.391 24.2546   1
  -5  -1  -7 329.029 19.7796   0
   5  -1  -7 361.683 23.8558   1
   5   1  -7 341.494 21.8077   1
  -5   1  -7 343.952 12.3006   0
  -5  -1  -7 340.641 25.6112   1
  -6  -1  -7 5946.38 50.8093   0
  -6  -1  -7 5857.86 60.6437   1
   6  -1  -7 5768.34 57.8564   1
  -6   1  -7 5828.94 36.1597   0
   6   1  -7 5825.03 55.1901   1
   7   1  -7 74.9438 18.0949   1
  -7  -1  -7 97.4966 23.3048   1
   7  -1  -7 72.7306 19.2925   1
  -7   1  -7 55.0672 11.3632   0
  -7  -1  -7 80.5543 18.6351   0
  -8  -1  -7 589.542 27.5182   1
  -8   1  -7 523.926 16.0048   0
   8  -1  -7 539.249 25.1074   1
  -8  -1  -7 551.610 23.1188   0
   8   1  -7 571.231 23.5280   1
   9  -1  -7 1390.44 32.3764   1
  -9   1  -7 1392.25 22.6663   0
   9   1  -7 1328.37 29.9856   1
  -9  -1  -7 1357.81 35.5026   1
  -9  -1  -7 1380.94 29.5960   0
  10  -1  -7 3047.02 44.1901   1
 -10  -1  -7 2937.00 46.5905   1
 -10   1  -7 3019.13 32.3912   0
 -10  -1  -7 2909.71 40.0756   0
  10   1  -7 2922.94 39.7781   1
  11  -1  -7 302.031 22.8394   1
 -11  -1  -7 331.817 23.1609   0
 -11   1  -7 334.617 17.4146   0
 -11  -1  -7 341.465 25.5274   1
  11   1  -7 317.993 19.2303   1
  12  -1  -7 466.852 24.4151   1
 -12  -1  -7 501.815 24.5381   0
  12   1  -7 489.461 22.3132   1
 -12  -1  -7 527.680 27.8378   1
 -12   1  -7 465.931 19.6370   0
  13  -1  -7 18.1101 19.0651   1
 -13  -1  -7 4.32173 21.6899   0
  13   1  -7 9.38623 16.2711   1
 -13   1  -7 9.99799 15.9674   0
 -13  -1  -7 19.7500 22.3301   1
 -13  -1   7 28.6054 21.8299   0
 -14  -1  -7 3558.46 51.1189   1
  14  -1  -7 3589.43 47.7261   1
  14   1  -7 3527.94 41.9335   1
 -14  -1  -7 3617.02 49.1966   0
 -14  -1   7 3497.96 47.4587   0
 -14   1  -7 3554.15 41.8423   0
  15  -1  -7 318.796 23.0583   1
  15   1  -7 290.604 18.8024   1
 -15  -1  -7 339.969 26.4478   1
 -15   1  -7 328.770 22.3368   0
 -15  -1   7 339.456 29.4529   0
 -15  -1  -7 312.225 26.1889   0
  16   1  -7 200.344 18.0362   1
 -16   1  -7 208.523 20.8216   0
 -16  -1  -7 189.788 25.9860   0
  16  -1  -7 204.847 22.1955   1
 -16  -1  -7 218.215 25.9447   1
 -16  -1   7 227.094 27.7717   0
 -17  -1  -7 187.579 25.9368   1
  17   1  -7 182.371 17.6719   1
  17  -1  -7 194.002 21.9969   1
 -17  -1  -7 192.939 27.2156   0
 -17  -1   7 219.063 29.8433   0
 -17   1  -7 167.346 22.1516   0
 -18  -1   7 4504.81 59.5229   0
 -18  -1  -7 4550.63 57.8408   1
 -18  -1  -7 4596.34 59.9639   0
  18  -1  -7 4656.77 54.1328   1
 -18   1  -7 4664.39 54.4683   0
  18   1  -7 4659.39 46.7562   1
  19   1  -7 30.1703 15.2532   1
 -19  -1  -7 73.2641 23.4627   1
 -19  -1  -7 42.6628 28.8305   0
 -19  -1   7 66.1718 28.5026   0
  19  -1  -7 58.3038 19.6599   1
 -19   1  -7 64.3277 24.4534   0
 -20   1  -7 64.6982 22.7508   0
  20   1  -7 79.4078 15.1172   1
 -20  -1  -7 67.1675 28.0854   0
 -20  -1   7 85.6532 29.3381   0
  20  -1  -7 98.7940 19.6595   1
 -20  -1  -7 74.1449 23.3281   1
  21   1  -7 145.202 16.0045   1
 -21  -1   7 123.550 30.4361   0
 -21  -1  -7 163.675 30.7116   0
 -21   1  -7 144.892 26.3589   0
 -21  -1  -7 153.798 24.3869   1
  21  -1  -7 133.062 20.0392   1
 -22  -1  -7 1012.23 39.5781   0
  22  -1  -7 946.276 28.9786   1
 -22  -1   7 961.182 40.3084   0
 -22  -1  -7 886.199 32.5686   1
 -22   1  -7 986.498 35.3546   0
 -23  -1  -7-4.31969 20.5241   1
 -23   1  -7-9.30152 24.6326   0
 -23  -1   7-1.19388 29.4264   0
 -23  -1  -7 14.9306 27.0724   0
  23  -1  -7-12.8454 17.4626   1
 -24   1  -7 205.326 26.0918   0
 -24  -1  -7 201.390 30.9588   0
 -24  -1   7 255.888 32.7899   0
  24  -1  -7 229.561 19.3905   1
 -24  -1  -7 279.945 23.9905   1
 -25  -1  -7 71.5671 29.1013   0
 -25  -1  -7 59.6858 20.9105   1
 -25   1  -7 59.7740 26.5829   0
 -25   1   7 97.0626 34.9433   0
 -25  -1   7 83.8329 30.5108   0
 -26  -1   7 524.664 38.9799   0
 -26   1   7 567.630 41.4829   0
 -26   1  -7 523.324 33.8972   0
 -26  -1  -7 514.778 36.3583   0
  26  -1  -7 526.600 37.3873   2
 -26  -1  -7 442.832 26.2486   1
 -27  -1  -7 26.7547 30.4230   0
 -27   1   7 48.6411 35.5111   0
 -27   1  -7 16.1626 27.8419   0
 -27  -1   7 14.8603 34.6945   0
  27  -1  -7 24.7501 31.6158   2
 -28   1  -7 987.590 41.2250   0
 -28   1   7 1040.07 48.5413   0
 -28  -1   7 1019.75 47.1448   0
 -28  -1  -7 958.889 43.0479   0
  28  -1  -7 1056.62 45.6059   2
  29  -1  -7 108.797 32.3978   2
 -29   1  -7 135.053 31.2749   0
 -29   1   7 146.268 39.6362   0
 -29  -1   7 97.0655 37.5457   0
 -29  -1  -7 102.181 33.7651   0
 -30   1  -7 233.623 32.8742   0
 -30  -1   7 228.858 36.9818   0
  30  -1  -7 247.185 34.4881   2
 -30  -1  -7 272.559 34.9130   0
 -30   1   7 219.342 40.1149   0
 -31   1  -7 44.5177 31.1975   0
 -31   1   7 96.9399 39.0722   0
 -31  -1  -7 54.4561 31.9857   0
 -31  -1   7 83.0250 35.8796   0
  31  -1  -7 79.1261 35.2246   2
  32  -1  -7 537.223 42.1145   2
 -32   1   7 573.790 46.1668   0
 -32   1  -7 529.535 38.2281   0
 -32  -1   7 518.045 44.2141   0
 -32  -1  -7 540.863 40.0463   0
  33  -1  -7-9.80212 32.3939   2
 -33  -1   7-8.94396 34.6006   0
 -33   1   7 15.5588 37.1524   0
 -33  -1  -7 15.8933 33.0090   0
 -33   1  -7 21.8312 30.2893   0
  34  -1  -7 108.537 33.6494   2
 -34   1  -7 100.732 31.0534   0
 -34  -1   7 59.4915 37.7701   0
 -34   1   7 93.7358 40.6451   0
 -34  -1  -7 91.5025 33.1916   0
 -35  -1   7 29.6165 38.6058   0
 -35   1  -7 20.4968 31.7000   0
  35  -1  -7 18.9061 34.1252   2
 -35   1   7 36.8543 39.2716   0
 -35  -1  -7 27.5666 32.8590   0
 -36   1   7 270.379 45.1397   0
 -36   1  -7 296.566 37.3115   0
  36  -1  -7 245.808 41.5602   2
 -36  -1   7 213.038 40.5324   0
 -36  -1  -7 219.893 37.6937   0
  37  -1  -7 128.041 39.0886   2
 -37   1   7 106.407 44.1794   0
 -37  -1   7 94.5765 39.2150   0
 -37  -1  -7 135.684 36.5085   0
 -37   1  -7 88.6909 33.1970   0
 -38  -1  -7 47.5201 34.6468   0
 -38   1  -7 26.1365 33.0635   0
 -38  -1   7 42.8199 38.0903   0
  38  -1  -7 65.3011 35.4707   2
  38   1  -7 51.9286 36.0448   2
 -38   1   7 50.1389 43.9907   0
  39   1  -7 11.1207 35.5588   2
  39  -1  -7 23.1798 35.4101   2
 -39  -1   7 22.6173 38.5676   0
 -39  -1  -7 4.67414 34.8584   0
 -39   1  -7 13.1613 33.8826   0
 -39   1   7 49.7801 45.7916   0
 -40   1  -7 83.1764 34.9386   0
 -40  -1  -7 95.7305 37.4573   0
 -40   1   7 63.8324 44.3907   0
  40  -1  -7 116.105 42.0478   2
  40   1  -7 110.695 36.3769   2
 -40  -1   7 93.4256 40.1829   0
 -41   1   7-20.8883 43.6271   0
 -41  -1   7 31.5497 39.9444   0
  41   1  -7 34.6107 34.8872   2
 -41   1  -7-5.84268 34.7204   0
  41  -1  -7 5.40038 40.9001   2
 -41  -1  -7 19.5540 36.5567   0
 -42   1  -7 0.47930 33.2823   0
 -42   1   7-24.3235 44.3337   0
 -42  -1  -7 52.6269 37.5457   0
 -42  -1   7 3.75889 40.0831   0
  42  -1  -7 18.8458 38.6698   2
  42   1  -7 58.4655 38.0476   2
 -43  -1  -7 110.200 37.4078   0
 -43   1  -7 41.5840 37.4374   0
 -43  -1   7 79.2796 43.0388   0
 -44   1  -7 130.656 37.6425   0
   0   1  -8-4.60597 22.8197   1
   0  -1  -8 4.12001 23.4313   1
   1  -1  -8 1285.29 35.4240   1
  -1  -1  -8 1188.76 36.0888   1
   1   1  -8 1326.47 36.0253   1
   2  -1  -8 342.437 27.2194   1
  -2  -1  -8 341.205 29.2210   1
   2   1  -8 415.194 28.3377   1
  -2  -1  -8 352.136 20.2906   0
  -3  -1  -8 437.206 21.1602   0
   3  -1  -8 406.967 26.7232   1
  -3  -1  -8 448.047 29.8762   1
   3   1  -8 429.397 27.2026   1
  -4  -1  -8 5.88070 17.4799   0
   4  -1  -8 23.1390 22.3676   1
  -4  -1  -8 5.50595 24.5399   1
   4   1  -8 10.3914 22.0200   1
  -4   1  -8 14.8481 10.0250   0
   5  -1  -8 174.811 23.1412   1
  -5   1  -8 184.111 12.2380   0
  -5  -1  -8 185.272 26.4383   1
   5   1  -8 200.345 22.9617   1
  -5  -1  -8 187.051 19.7869   0
  -6  -1  -8 36.5717 18.6636   0
   6   1  -8 30.8832 21.0097   1
   6  -1  -8 47.5911 21.3817   1
  -6  -1  -8 39.3154 24.9598   1
  -6   1  -8 36.8843 10.9302   0
  -7  -1  -8 716.706 32.7250   1
   7   1  -8 680.065 27.7827   1
   7  -1  -8 672.947 29.9576   1
  -7  -1  -8 671.511 24.4047   0
  -7   1  -8 642.496 16.9663   0
  -8  -1  -8 400.009 29.5634   1
   8   1  -8 424.518 24.8953   1
   8  -1  -8 448.084 26.8821   1
  -8   1  -8 405.168 16.2118   0
  -8  -1  -8 455.916 23.8680   0
   9  -1  -8 257.535 24.0166   1
  -9  -1  -8 244.618 22.8356   0
  -9   1  -8 233.226 15.7151   0
   9   1  -8 207.067 22.2463   1
  -9  -1  -8 236.339 27.1942   1
 -10  -1  -8 124.605 25.8760   1
 -10  -1  -8 121.198 21.5360   0
  10   1  -8 115.693 20.8046   1
  10  -1  -8 121.114 23.1196   1
 -10   1  -8 103.793 14.7112   0
 -11   1  -8 35.6460 14.9019   0
  11   1  -8 31.9718 19.4214   1
 -11  -1  -8 43.0730 20.1148   0
 -11  -1  -8 33.3964 24.6240   1
  11  -1  -8 37.3194 21.6686   1
 -12  -1  -8 5.18351 22.1966   0
  12   1  -8 15.6969 19.7795   1
 -12  -1  -8 38.7873 24.7224   1
  12  -1  -8 7.15038 21.3342   1
 -12   1  -8 12.0375 15.5841   0
 -13  -1  -8-5.71822 24.8549   1
  13  -1  -8 7.18665 20.9967   1
  13   1  -8 3.09466 17.8485   1
 -13  -1  -8 5.22410 22.5215   0
 -13   1  -8-0.14945 16.0177   0
 -14  -1  -8 6.21013 22.0371   0
 -14  -1   8 13.9561 23.0256   0
  14   1  -8 4.01879 17.8207   1
 -14  -1  -8 6.61051 24.7410   1
  14  -1  -8 12.5665 20.8585   1
 -14   1  -8-1.52120 17.2420   0
 -15   1  -8 14.9170 18.6828   0
 -15  -1  -8 19.8827 24.1868   0
 -15  -1  -8 1.01194 25.1284   1
 -15  -1   8 36.2354 23.3148   0
  15  -1  -8 4.72387 20.5770   1
  15   1  -8 27.8443 18.3826   1
 -16  -1  -8 8.95376 25.7758   1
  16   1  -8 11.4821 18.3075   1
 -16  -1  -8 22.5738 25.3513   0
 -16  -1   8 24.8003 25.9137   0
  16  -1  -8 2.17919 21.5703   1
 -16   1  -8 11.2217 19.4056   0
  17   1  -8 573.531 24.4375   1
 -17  -1   8 586.739 33.0559   0
 -17  -1  -8 561.698 29.9158   0
 -17   1  -8 539.716 25.5225   0
 -17  -1  -8 549.147 32.4697   1
  17  -1  -8 542.891 27.3190   1
  18  -1  -8 10.2146 20.4485   1
  18   1  -8 9.84208 17.4897   1
 -18   1  -8 25.8152 21.3860   0
 -18  -1  -8 30.8003 26.5877   0
 -18  -1   8 27.4902 27.0512   0
 -18  -1  -8 18.0584 25.1342   1
  19   1  -8 22.0612 17.5169   1
  19  -1  -8-0.51499 21.6736   1
 -19  -1  -8 6.22841 24.8365   1
 -19  -1   8 14.0047 27.3940   0
 -19   1  -8 4.66612 22.1179   0
 -19  -1  -8 23.3563 26.5005   0
 -20  -1  -8 8.37000 25.4729   0
  20  -1  -8-4.24999 19.5500   1
 -20  -1  -8 7.74753 23.4642   1
  20   1  -8-8.35789 15.9135   1
 -20   1  -8 3.39961 22.3484   0
 -20  -1   8 8.69714 27.6174   0
 -21  -1  -8 30.4041 25.9501   0
  21  -1  -8 8.49972 18.9366   1
 -21  -1  -8 1.98264 22.6959   1
 -21  -1   8-4.05227 26.9355   0
  21   1  -8 10.4579 15.1732   1
 -21   1  -8 18.7037 22.2742   0
 -22  -1  -8 203.972 25.1704   1
 -22  -1  -8 204.644 29.9328   0
 -22  -1   8 205.237 30.1585   0
  22  -1  -8 201.662 20.6975   1
 -22   1  -8 221.049 25.3566   0
 -23  -1  -8 134.769 29.4613   0
 -23  -1   8 105.989 29.0117   0
 -23   1  -8 135.746 23.4195   0
  23  -1  -8 139.903 20.1413   1
 -23  -1  -8 123.354 23.4090   1
 -24  -1   8 291.672 32.3473   0
  24  -1  -8 258.911 21.2082   1
 -24  -1  -8 267.351 26.1360   1
 -24   1  -8 330.056 29.1551   0
 -24  -1  -8 247.525 30.5652   0
 -25  -1   8 261.300 33.4278   0
 -25  -1  -8 246.142 25.7639   1
 -25  -1  -8 234.746 30.4850   0
 -25   1  -8 243.653 26.5971   0
 -26  -1  -8 49.0060 29.5441   0
 -26   1  -8 39.2040 25.6166   0
 -26  -1  -8 36.4494 21.8843   1
 -26   1   8 60.0452 33.0338   0
 -26  -1   8 20.5042 31.1175   0
 -27   1  -8 33.0825 27.7195   0
 -27   1   8 45.5645 35.1806   0
  27  -1  -8 28.3462 30.0005   2
 -27  -1  -8 10.4304 28.2363   0
 -27  -1   8 3.17828 32.0358   0
 -27  -1  -8 32.0134 22.0869   1
 -28   1  -8 15.7131 25.6299   0
 -28  -1   8 38.8559 33.6675   0
 -28   1   8 32.2121 36.3023   0
  28  -1  -8 18.1429 31.0668   2
 -28  -1  -8 4.66125 29.8600   0
 -29  -1  -8 30.4804 30.9681   0
 -29   1  -8 18.0676 26.1588   0
 -29  -1   8-0.20751 34.8463   0
 -29   1   8-0.07185 33.8188   0
  29  -1  -8 10.5799 31.4997   2
 -30   1  -8 0.49745 27.6390   0
 -30  -1   8 24.8202 34.6217   0
 -30   1   8 48.8508 36.3850   0
  30  -1  -8 36.0276 31.5698   2
 -30  -1  -8 31.4988 28.8632   0
 -31  -1  -8 0.42227 29.3364   0
 -31   1   8 29.3159 36.5778   0
 -31  -1   8-12.6369 34.3216   0
  31  -1  -8 15.1788 31.5809   2
 -31   1  -8-13.9280 27.8771   0
 -32  -1   8-3.45909 33.7777   0
 -32   1  -8-12.2050 27.8064   0
 -32  -1  -8 14.3016 30.9351   0
 -32   1   8 19.5507 37.5623   0
  32  -1  -8 13.9769 32.0540   2
 -33  -1  -8 21.7010 32.2169   0
 -33  -1   8-2.87060 36.7287   0
  33  -1  -8 21.5925 34.1014   2
 -33   1  -8 19.1452 28.6409   0
 -33   1   8 24.3039 37.7822   0
 -34   1  -8-3.57093 29.5079   0
 -34  -1   8-10.2143 35.2762   0
 -34   1   8-3.10720 39.5819   0
 -34  -1  -8 16.6810 32.4729   0
  34  -1  -8-19.2936 33.3739   2
 -35   1  -8-2.64912 29.6877   0
  35  -1  -8-15.6034 32.5019   2
 -35  -1   8-9.25681 37.0280   0
 -35  -1  -8 21.4834 32.0155   0
 -35   1   8 10.6216 39.4506   0
 -36   1   8-13.2948 36.6653   0
  36  -1  -8 30.1470 33.3714   2
 -36   1  -8 24.6591 31.5490   0
 -36  -1  -8 4.69710 33.6850   0
 -36  -1   8-4.58305 37.8935   0
  37  -1  -8 18.7412 37.1239   2
 -37   1   8 17.0952 41.7822   0
 -37  -1   8-11.4263 37.9181   0
 -37   1  -8 10.2591 32.0949   0
 -37  -1  -8-4.07652 33.6022   0
 -38  -1  -8-3.13739 34.3529   0
  38  -1  -8 27.8471 43.4022   2
 -38  -1   8 33.0316 38.2791   0
 -38   1  -8 17.5456 30.6719   0
  38   1  -8 53.0914 41.5569   2
 -38   1   8 28.9950 41.0233   0
 -39   1  -8 43.6639 33.2641   0
 -39  -1   8 35.5411 38.0833   0
 -39   1   8 62.2707 44.7579   0
 -39  -1  -8 24.4437 34.3471   0
  39   1  -8 24.3658 41.4169   2
  39  -1  -8-5.29700 36.2219   2
 -40   1  -8 39.9587 32.8946   0
  40  -1  -8 36.2558 33.8271   2
  40   1  -8 39.1509 41.2982   2
 -40  -1  -8 52.9512 33.1378   0
 -40  -1   8 71.2135 42.3246   0
 -40   1   8 5.51289 45.2601   0
  41   1  -8 18.0172 41.0827   2
  41  -1  -8-13.4445 34.2619   2
 -41  -1  -8-15.4811 36.2990   0
 -41   1  -8 13.6131 31.9598   0
 -41  -1   8 13.7140 37.1019   0
 -41   1   8-3.60122 45.7534   0
 -42  -1   8 20.9471 38.7354   0
 -42  -1  -8 18.4117 37.3426   0
 -43  -1  -8 37.9388 33.8105   0
   0  -1  -9-2.64582 26.8022   1
   0   1  -9 11.4623 26.3959   1
   1  -1  -9 337.273 31.0654   1
   1   1  -9 433.523 30.3224   1
  -1   1  -9 385.007 31.8231   1
  -1  -1  -9 358.399 31.4106   1
  -2   1  -9 1687.52 43.7719   1
   2   1  -9 1606.98 41.0083   1
   2  -1  -9 1604.62 42.0068   1
  -2  -1  -9 1541.94 43.0316   1
   3   1  -9 77.1414 25.7146   1
  -3  -1  -9 52.2478 18.5790   0
   3  -1  -9 82.1705 25.9869   1
  -3   1  -9 122.302 29.4978   1
  -3  -1  -9 73.5314 28.7908   1
   4  -1  -9 30.0133 25.7915   1
   4   1  -9 29.8357 25.0084   1
  -4  -1  -9 5.22249 20.5307   0
  -4  -1  -9 21.2799 27.9449   1
  -5   1  -9 373.188 15.2402   0
   5  -1  -9 411.201 29.1787   1
   5   1  -9 410.407 28.4060   1
  -5  -1  -9 449.027 33.8125   1
  -5  -1  -9 387.775 23.6874   0
   6  -1  -9 1639.52 41.6892   1
  -6  -1  -9 1654.13 44.3486   1
   6   1  -9 1582.62 39.3284   1
  -6   1  -9 1543.32 23.5576   0
  -6  -1  -9 1607.70 33.9751   0
  -7   1  -9 215.751 15.1455   0
  -7  -1  -9 208.400 21.2488   0
   7  -1  -9 234.981 27.3254   1
   7   1  -9 197.394 25.6156   1
  -7  -1  -9 218.493 30.2209   1
  -8   1  -9 249.107 15.5701   0
   8  -1  -9 235.348 27.4339   1
   8   1  -9 249.474 25.4024   1
  -8  -1  -9 220.313 21.2851   0
  -8  -1  -9 245.785 30.5113   1
  -9  -1  -9 47.8902 28.9074   1
   9  -1  -9 22.9027 23.6448   1
   9   1  -9 28.6816 22.8779   1
  -9  -1  -9 13.6356 19.3253   0
  -9   1  -9 16.7697 14.4613   0
  10  -1  -9 2172.63 44.9589   1
 -10  -1  -9 2113.59 48.1911   1
  10   1  -9 2067.00 41.9248   1
 -10  -1  -9 2123.49 39.1100   0
 -10   1  -9 2134.67 30.6355   0
 -11  -1  -9 56.7480 23.4388   0
 -11   1  -9 40.6064 15.6555   0
  11   1  -9 40.2072 22.1783   1
  11  -1  -9 31.7816 23.8200   1
 -11  -1  -9 60.4941 29.7783   1
  12  -1  -9 423.581 28.6740   1
  12   1  -9 402.281 25.9631   1
 -12  -1  -9 417.186 32.4930   1
 -12  -1  -9 397.956 26.2660   0
 -12   1  -9 408.466 19.8325   0
  13   1  -9 583.058 27.6145   1
 -13  -1  -9 638.904 29.6707   0
 -13  -1  -9 575.950 33.7539   1
  13  -1  -9 650.904 31.2322   1
 -13   1  -9 632.397 23.2283   0
 -14   1  -9 578.707 23.6746   0
  14   1  -9 529.352 26.5750   1
 -14  -1  -9 578.452 30.1486   0
 -14  -1  -9 601.922 34.2730   1
  14  -1  -9 605.955 30.8557   1
  15  -1  -9 12.5368 23.0561   1
 -15   1  -9 27.0666 19.0593   0
 -15  -1  -9 27.5914 26.4383   1
  15   1  -9 27.9005 20.3151   1
 -15  -1  -9 31.0842 24.8630   0
 -15  -1   9 43.4942 24.9664   0
 -16   1  -9 95.4037 20.0456   0
 -16  -1  -9 111.512 28.8463   1
 -16  -1  -9 111.614 24.7063   0
  16  -1  -9 79.9278 23.6736   1
  16   1  -9 114.088 21.0941   1
 -16  -1   9 120.226 27.9154   0
  17  -1  -9 797.970 32.5638   1
 -17  -1  -9 746.815 33.7344   0
 -17  -1   9 721.913 33.3245   0
  17   1  -9 719.634 27.4247   1
 -17  -1  -9 713.869 35.8877   1
 -17   1  -9 736.087 27.8419   0
 -18  -1  -9 1265.11 38.2127   0
  18  -1  -9 1341.00 37.7282   1
 -18  -1  -9 1256.79 41.1186   1
 -18  -1   9 1193.91 37.6578   0
  18   1  -9 1192.45 32.0403   1
 -18   1  -9 1274.69 33.2167   0
  19  -1  -9 19.6990 21.0215   1
 -19  -1   9 14.0275 25.4166   0
 -19  -1  -9 39.6220 25.5647   1
 -19   1  -9 11.5186 20.1515   0
 -19  -1  -9 22.1150 25.4972   0
  19   1  -9 19.9382 18.3106   1
 -20  -1  -9 321.074 28.9664   0
 -20   1  -9 317.472 24.4607   0
 -20  -1  -9 320.289 29.0486   1
 -20  -1   9 314.022 29.7617   0
  20  -1  -9 337.822 25.6118   1
  20   1  -9 318.301 21.6541   1
 -21   1  -9-0.74669 20.6531   0
 -21  -1  -9 4.54428 23.6557   1
 -21  -1   9 5.10170 27.8190   0
 -21  -1  -9 24.3820 23.8270   0
  21  -1  -9 9.21065 20.4720   1
 -22   1  -9 64.8294 22.1085   0
 -22  -1   9 71.9207 29.2620   0
 -22  -1  -9 61.9369 23.9024   1
 -22  -1  -9 45.9615 24.8610   0
  22  -1  -9 90.7178 20.6904   1
 -23  -1  -9 44.1236 24.0023   1
 -23  -1  -9 34.4916 26.4464   0
  23  -1  -9 22.5697 19.7548   1
 -23  -1   9 27.2228 29.5699   0
 -23   1  -9 32.0602 21.6941   0
 -24  -1  -9 466.490 34.4318   0
 -24  -1  -9 439.417 30.4599   1
 -24  -1   9 446.180 36.2307   0
 -24   1  -9 425.415 29.3374   0
 -25  -1   9 10.5098 31.4557   0
 -25  -1  -9 19.4267 23.8947   1
 -25   1  -9 22.8386 24.2242   0
 -25  -1  -9 13.6101 29.2098   0
 -26   1  -9 469.567 31.1999   0
 -26  -1  -9 465.524 30.3705   1
 -26  -1  -9 456.226 34.3812   0
 -26   1   9 494.205 42.3877   0
 -26  -1   9 491.366 37.9042   0
 -27   1   9 100.921 35.4531   0
 -27  -1  -9 52.1834 30.5493   0
 -27  -1   9 54.8892 31.9575   0
 -27  -1  -9 31.0358 24.5506   1
  27  -1  -9 61.7212 31.3878   2
 -27   1  -9 71.5132 27.5976   0
 -28  -1  -9 300.094 33.7954   0
 -28   1   9 306.713 38.6574   0
  28  -1  -9 313.747 35.2673   2
 -28   1  -9 316.550 30.5803   0
 -28  -1   9 280.929 36.4277   0
 -29   1   9 193.360 38.8815   0
 -29   1  -9 192.330 28.9600   0
 -29  -1  -9 171.721 34.1417   0
 -29  -1   9 141.247 33.5969   0
  29  -1  -9 192.677 33.5397   2
 -30   1   9 151.014 39.9077   0
  30  -1  -9 100.862 31.7565   2
 -30  -1  -9 121.934 32.0030   0
 -30  -1   9 78.3718 33.9442   0
 -30   1  -9 101.982 28.4909   0
  31  -1  -9 26.0795 33.2052   2
 -31  -1   9-3.05388 33.4698   0
 -31   1   9 34.8208 37.2686   0
 -31  -1  -9 13.9692 28.4229   0
 -31   1  -9-1.17982 27.8623   0
 -32   1   9 138.828 39.4460   0
 -32  -1   9 78.0514 37.0416   0
 -32  -1  -9 125.118 32.8265   0
  32  -1  -9 96.2825 35.3685   2
 -32   1  -9 98.5977 30.9670   0
  33  -1  -9 105.136 33.7604   2
 -33   1  -9 101.916 29.7470   0
 -33  -1  -9 82.8843 33.6276   0
 -33  -1   9 86.6348 38.1645   0
 -33   1   9 135.820 39.2794   0
  34  -1  -9 114.059 34.2231   2
 -34  -1  -9 79.9002 33.3058   0
 -34   1  -9 114.898 32.0606   0
 -34   1   9 148.934 42.1909   0
 -34  -1   9 89.4297 37.0675   0
 -35  -1  -9 136.697 34.7784   0
 -35   1   9 185.526 42.8353   0
 -35  -1   9 114.599 38.1229   0
  35  -1  -9 130.056 36.3094   2
 -36  -1   9 198.998 41.0731   0
 -36   1   9 231.070 44.8301   0
 -36  -1  -9 168.207 37.1465   0
  36  -1  -9 159.001 40.1348   2
 -37   1   9 24.5956 41.8296   0
  37  -1  -9 35.4656 37.0288   2
 -37  -1   9-38.8830 39.9780   0
 -37  -1  -9-25.8887 33.7809   0
 -38   1   9-0.40576 41.5399   0
  38   1  -9 10.9907 35.7106   2
  38  -1  -9 35.4488 35.0112   2
 -38  -1  -9 56.4822 35.1612   0
 -38  -1   9 39.6937 38.9722   0
  39  -1  -9 7.73067 34.6718   2
 -39  -1   9 41.2221 38.7237   0
  39   1  -9 41.8001 35.2961   2
 -39  -1  -9 17.3816 34.6959   0
 -39   1   9 8.71993 42.9647   0
 -40  -1   9 180.539 40.1711   0
  40  -1  -9 151.202 41.4102   2
 -40  -1  -9 143.734 38.9121   0
 -40   1   9 131.462 44.1574   0
  40   1  -9 125.539 38.7126   2
 -41  -1   9 111.120 41.0113   0
 -41   1   9 66.2553 44.9421   0
 -41  -1  -9 45.1943 35.5450   0
 -42  -1  -9 0.20688 31.7324   0
   0   1 -10 4.01764 29.1077   1
   0  -1 -10 7.97083 30.2714   1
   1   1 -10 3.64848 28.4138   1
  -1  -1 -10-7.02460 30.6528   1
   1  -1 -10-3.06032 28.9275   1
  -1   1 -10-0.82344 28.6236   1
   2   1 -10 203.638 30.0550   1
  -2   1 -10 218.395 31.7947   1
  -2  -1 -10 219.055 32.9730   1
   2  -1 -10 172.325 29.4169   1
   3   1 -10 34.9029 28.7897   1
  -3   1 -10 26.5225 29.6592   1
   3  -1 -10 12.3336 28.3963   1
  -3  -1 -10 28.7501 30.1555   1
  -4  -1 -10 121.187 22.4577   0
   4   1 -10 140.703 29.0738   1
  -4  -1 -10 148.477 32.5078   1
   4  -1 -10 107.861 28.6627   1
  -4   1 -10 138.739 32.3488   1
   5   1 -10 212.489 29.4256   1
  -5   1 -10 249.373 33.6172   1
  -5  -1 -10 209.360 32.6837   1
   5  -1 -10 189.617 29.2964   1
  -5  -1 -10 208.274 22.8604   0
  -6  -1 -10 12.6677 19.9727   0
   6  -1 -10 2.34658 26.9019   1
  -6   1 -10 6.66601 12.6346   0
  -6   1 -10 21.1181 31.2354   1
   6   1 -10-3.16134 26.8170   1
  -6  -1 -10-0.60997 30.3429   1
   7   1 -10-2.98792 25.9132   1
  -7   1 -10 37.9962 33.4648   1
  -7  -1 -10-1.63907 19.7440   0
   7  -1 -10-15.1519 27.2928   1
  -7   1 -10-4.06575 13.4097   0
  -7  -1 -10-2.29621 29.5310   1
  -8   1 -10 32.7350 14.1888   0
  -8  -1 -10 58.5422 31.5612   1
  -8  -1 -10 69.2306 20.3882   0
   8   1 -10 43.2550 25.8083   1
   8  -1 -10 49.6135 26.5972   1
  -9  -1 -10-4.98646 30.9574   1
   9  -1 -10 2.76813 26.5162   1
  -9   1 -10 4.58862 14.1432   0
   9   1 -10 8.05051 25.5071   1
  -9  -1 -10 10.9057 20.2240   0
 -10   1 -10 26.8276 14.9006   0
  10  -1 -10-4.01158 26.2647   1
 -10  -1 -10 11.4772 31.3611   1
 -10  -1 -10 18.9180 22.8943   0
  10   1 -10-4.41556 24.5811   1
  11  -1 -10 13.5103 26.8639   1
  11   1 -10-9.70766 24.3540   1
 -11  -1 -10 1.93748 21.8145   0
 -11   1 -10 4.03520 14.9667   0
 -11  -1 -10-7.35262 29.9825   1
 -12  -1 -10 131.495 24.0302   0
 -12   1 -10 124.159 17.5349   0
 -12  -1 -10 115.881 31.5176   1
  12  -1 -10 160.103 27.9549   1
  12   1 -10 131.060 24.6426   1
 -13   1 -10 74.3793 16.7803   0
 -13  -1 -10 80.9416 23.1863   0
 -13  -1 -10 62.8253 30.4957   1
  13   1 -10 83.5905 23.3894   1
  13  -1 -10 78.4043 25.8710   1
 -14  -1 -10 77.1199 30.5175   1
 -14   1 -10 72.0923 17.5560   0
 -14  -1 -10 62.3415 21.8003   0
  14  -1 -10 74.0605 25.0915   1
  14   1 -10 87.1657 22.5608   1
 -15  -1 -10 12.8395 21.0443   0
  15  -1 -10 12.0445 22.8122   1
 -15   1 -10-1.97860 16.6328   0
  15   1 -10 11.4501 20.7540   1
 -15  -1  10 18.9283 22.4680   0
 -15  -1 -10 7.51290 27.0554   1
  16  -1 -10 14.0319 22.3069   1
 -16  -1 -10 23.7693 22.2928   0
 -16   1 -10-3.16643 17.3497   0
  16   1 -10 27.8459 19.3796   1
 -16  -1 -10 14.0056 27.7990   1
 -16  -1  10 20.2758 22.8573   0
 -17  -1  10 11.0757 24.1506   0
  17   1 -10 18.6284 18.7537   1
  17  -1 -10 8.27430 22.1218   1
 -17  -1 -10 2.73360 23.7313   0
 -17   1 -10 19.3818 18.3613   0
 -17  -1 -10-0.05646 27.8187   1
  18   1 -10 30.7929 19.0283   1
 -18   1 -10 31.0416 18.4453   0
  18  -1 -10 43.9836 22.7087   1
 -18  -1  10 25.5164 25.7574   0
 -18  -1 -10 59.2623 27.6882   1
 -18  -1 -10 35.6689 22.5639   0
 -19  -1 -10 506.196 31.0237   0
  19  -1 -10 451.375 28.8483   1
 -19  -1  10 469.441 31.6296   0
 -19  -1 -10 469.624 33.1369   1
 -19   1 -10 464.380 24.8713   0
  19   1 -10 479.113 25.5365   1
 -20  -1 -10 7.86701 23.9494   0
 -20  -1  10 12.5233 26.8083   0
 -20  -1 -10-2.26962 27.1699   1
 -20   1 -10 6.44055 20.6219   0
  20  -1 -10 3.89567 21.2056   1
  20   1 -10 17.5944 17.6072   1
 -21  -1  10 105.387 27.3062   0
  21  -1 -10 64.5106 22.4241   1
 -21  -1 -10 64.6524 27.9460   1
 -21  -1 -10 74.5188 25.2292   0
 -21   1 -10 75.6862 21.1100   0
 -22  -1  10 82.4696 27.6482   0
 -22  -1 -10 85.1369 27.8321   1
 -22  -1 -10 76.6729 25.3039   0
 -22   1 -10 52.4074 21.1084   0
  22  -1 -10 59.9428 21.1106   1
 -23  -1 -10 19.2008 25.6040   1
  23  -1 -10 2.65792 20.6940   1
 -23  -1 -10 2.93507 25.4267   0
 -23  -1  10-5.64250 27.2242   0
 -24  -1  10 80.4020 29.1869   0
 -24  -1 -10 71.4846 26.3044   1
 -24  -1 -10 84.8596 25.7707   0
 -25  -1  10-11.5219 29.2393   0
 -25  -1 -10-5.60484 25.2224   1
 -25  -1 -10-0.47738 26.4016   0
 -26  -1  10 10.6374 28.5622   0
 -26  -1 -10 5.13757 28.2084   0
 -26  -1 -10 9.58643 25.3656   1
 -26   1  10 41.8751 33.3321   0
 -27  -1 -10 76.3673 25.8592   1
 -27  -1  10 61.8474 31.6491   0
 -27   1  10 115.266 36.4966   0
 -27  -1 -10 81.7256 28.7640   0
  27  -1 -10 79.9742 30.2122   2
 -28  -1  10-0.97854 30.8593   0
  28  -1 -10 20.6946 28.7204   2
 -28   1  10 34.6311 33.9496   0
 -28  -1 -10 9.32107 27.1326   0
  29  -1 -10 39.3851 29.6314   2
 -29   1 -10 36.4599 28.0403   1
 -29  -1  10 40.4319 33.3296   0
 -29  -1 -10 63.9988 29.1535   0
 -29   1  10 58.5118 35.0568   0
 -30   1  10 21.2293 35.8545   0
 -30  -1  10 22.4016 34.8474   0
 -30   1 -10 13.1544 26.2844   1
  30  -1 -10 58.3767 32.7954   2
 -30  -1 -10 12.3091 29.8590   0
 -31  -1 -10 22.7910 31.0665   0
 -31   1  10 40.0993 37.5793   0
 -31  -1  10 13.3116 35.1540   0
  31  -1 -10 29.5518 33.6240   2
 -32   1  10 15.8238 38.8691   0
 -32  -1 -10 30.1075 33.2893   0
  32  -1 -10-0.51013 32.6579   2
 -32  -1  10-15.2196 36.0949   0
  33  -1 -10-7.56311 30.7237   2
 -33  -1  10-14.4501 35.1288   0
 -33   1  10 37.0843 38.9865   0
 -33  -1 -10 13.6610 31.5936   0
 -34  -1  10-6.97807 40.1969   0
 -34  -1 -10 42.9130 32.3383   0
 -34   1  10 23.3809 38.5998   0
  34  -1 -10 61.9946 33.2839   2
 -35   1  10 13.6042 39.2036   0
  35  -1 -10 4.50395 36.5459   2
 -35  -1  10 4.63380 40.6295   0
 -35  -1 -10 15.2581 31.7956   0
 -36  -1 -10 6.56456 31.5132   0
 -36  -1  10-20.7170 39.8107   0
 -36   1  10-1.55930 39.7971   0
  36  -1 -10 42.7773 37.9835   2
 -37  -1  10-7.97338 38.0293   0
 -37   1  10 63.0758 43.3536   0
 -37  -1 -10 53.2033 32.5576   0
  37  -1 -10 92.9221 37.3943   2
  38  -1 -10 25.3917 33.0479   2
 -38  -1 -10 31.2104 33.6983   0
 -38  -1  10 22.9846 39.3932   0
 -38   1  10 84.4736 42.3810   0
 -39  -1  10 36.5251 39.5050   0
 -39   1  10-21.6336 40.7583   0
  39   1 -10 21.0793 35.3536   2
  39  -1 -10 11.4609 38.0733   2
 -39  -1 -10 17.7662 34.0120   0
 -40   1  10 25.6412 43.1134   0
 -40  -1  10 32.2999 39.0768   0
   0  -1 -11-3.76552 30.4298   1
   0   1 -11-0.21435 31.1002   1
   1  -1 -11 100.965 32.3089   1
  -1  -1 -11 106.055 32.8558   1
  -1   1 -11 128.541 33.5302   1
   1   1 -11 141.592 32.3482   1
  -2  -1 -11 236.689 36.4083   1
   2  -1 -11 198.696 33.1519   1
   2   1 -11 237.276 33.9202   1
  -2   1 -11 203.846 35.7784   1
   3  -1 -11 1166.07 44.1789   1
  -3   1 -11 1273.31 46.2242   1
   3   1 -11 1247.78 43.8436   1
  -3  -1 -11 1229.77 45.3722   1
   4  -1 -11 131.286 31.4906   1
  -4  -1 -11 143.109 35.4196   1
  -4   1 -11 138.590 34.9658   1
   4   1 -11 132.495 31.8023   1
   5   1 -11 645.277 36.5876   1
  -5   1 -11 753.931 41.9283   1
  -5  -1 -11 693.617 40.9237   1
  -5  -1 -11 715.944 29.3790   0
   5  -1 -11 655.247 37.8228   1
   6  -1 -11 827.491 39.4299   1
  -6  -1 -11 806.351 30.3143   0
  -6  -1 -11 770.525 41.1674   1
   6   1 -11 769.305 37.1505   1
  -6   1 -11 852.651 43.6710   1
   7  -1 -11 55.4622 28.9038   1
  -7   1 -11 43.8866 33.4923   1
  -7  -1 -11 52.0280 22.7749   0
  -7  -1 -11 67.2968 34.1094   1
   7   1 -11 47.1587 28.3687   1
  -8   1 -11 94.9680 35.5440   1
   8  -1 -11 58.0603 26.7678   1
   8   1 -11 41.8711 27.1545   1
  -8  -1 -11 53.6797 22.3448   0
  -8  -1 -11 69.3322 32.8542   1
  -9   1 -11 754.795 41.0603   1
  -9  -1 -11 730.852 41.0621   1
   9  -1 -11 771.537 37.0031   1
   9   1 -11 745.127 35.5280   1
  -9  -1 -11 665.568 28.0950   0
  10   1 -11 63.6229 25.5238   1
  10  -1 -11 109.515 28.2964   1
 -10  -1 -11 98.5918 31.5351   1
 -10   1 -11 128.896 34.0097   1
 -10  -1 -11 113.036 23.2305   0
 -11  -1 -11 9.59548 19.8579   0
  11   1 -11-10.7960 24.1946   1
  11  -1 -11-3.04911 26.7001   1
 -11   1 -11 14.3364 32.4425   1
 -11  -1 -11 34.4237 31.5195   1
 -12  -1 -11 38.8657 21.5209   0
  12  -1 -11 22.6915 24.4346   1
 -12  -1 -11 29.3286 28.8989   1
 -12   1 -11 29.8223 31.1882   1
 -13   1 -11 580.511 37.8935   1
  13   1 -11 520.340 29.2635   1
 -13  -1 -11 504.982 34.6609   1
  13  -1 -11 509.192 31.6299   1
 -13  -1 -11 516.411 27.4469   0
 -14  -1 -11 6.21962 21.3981   0
  14   1 -11 8.07785 21.5522   1
  14  -1 -11 5.14067 24.3724   1
 -14   1 -11 30.1227 30.7020   1
 -14  -1 -11 22.7343 29.8635   1
  15  -1 -11 198.253 26.5568   1
  15   1 -11 208.752 24.2554   1
 -15  -1  11 188.822 23.5393   0
 -15  -1 -11 225.485 25.1681   0
 -15  -1 -11 209.118 31.3009   1
 -15   1 -11 206.420 32.3870   1
  16  -1 -11 13.0118 23.8142   1
 -16  -1 -11 9.80015 23.5581   0
  16   1 -11 21.6596 20.7768   1
 -16  -1  11 24.4071 22.8815   0
 -16   1 -11 30.6043 31.2520   1
 -16  -1 -11 16.2614 26.3179   1
  17  -1 -11 1145.18 39.2968   1
 -17   1 -11 1159.87 45.3767   1
 -17  -1  11 1077.05 36.3772   0
 -17  -1 -11 1112.09 42.9438   1
 -17  -1 -11 1189.40 37.8122   0
  17   1 -11 1122.28 35.2444   1
  18   1 -11 23.7810 21.1305   1
 -18  -1 -11 28.4978 27.5144   1
  18  -1 -11 27.5579 23.5787   1
 -18  -1  11 33.4857 25.4301   0
 -18  -1 -11 12.5947 22.5029   0
 -18   1 -11 27.4035 29.7161   1
  19   1 -11 130.958 22.3020   1
 -19   1 -11 106.827 30.2875   1
 -19  -1  11 138.979 27.7867   0
 -19  -1 -11 119.380 28.6990   1
 -19  -1 -11 94.9725 26.9177   0
  19  -1 -11 120.881 24.6271   1
 -20   1 -11 45.5285 31.4549   1
 -20  -1 -11 34.2022 24.5320   0
  20  -1 -11 65.0939 23.9599   1
 -20  -1  11 38.2874 26.6890   0
 -20  -1 -11 54.1759 27.8490   1
 -21  -1  11 441.081 32.2586   0
 -21   1 -11 464.276 38.3588   1
  21  -1 -11 411.321 28.7941   1
 -21  -1 -11 383.223 30.3458   0
 -21  -1 -11 371.276 32.2046   1
 -22   1 -11 64.8727 31.5172   1
 -22  -1  11 55.8416 27.8289   0
 -22  -1 -11 50.9488 27.4228   1
 -22  -1 -11 50.2032 27.3146   0
  22  -1 -11 68.8906 22.9440   1
 -23  -1 -11 26.2299 28.4655   1
 -23  -1  11-0.41266 27.6812   0
 -23  -1 -11-1.37637 27.1247   0
 -23   1 -11 47.9499 30.3170   1
 -24  -1  11 29.3280 30.0021   0
 -24  -1 -11 30.8403 27.8511   0
 -24   1 -11 27.1469 27.8261   1
 -24  -1 -11 12.0033 28.9076   1
 -25  -1 -11 899.447 40.0387   0
 -25  -1 -11 815.190 37.8209   1
 -25   1 -11 883.581 42.4594   1
 -25  -1  11 848.762 41.0991   0
 -26  -1  11-2.72493 30.1224   0
 -26   1 -11 45.3336 31.0878   1
 -26  -1 -11 23.9402 27.6925   1
 -26  -1 -11 15.6787 27.1762   0
 -26   1  11 91.0287 34.9028   0
 -27  -1 -11 12.4545 26.3163   0
 -27   1 -11-6.34840 27.9762   1
  27  -1 -11 2.45833 30.8361   2
 -27  -1  11 8.22090 28.8111   0
 -27  -1 -11 58.6513 28.1465   1
 -27   1  11 72.2672 35.9787   0
 -28  -1  11 48.9010 31.5307   0
  28  -1 -11 46.2216 30.0094   2
 -28  -1 -11 31.5533 29.7799   0
 -28   1 -11 37.9819 30.6109   1
 -28   1  11 72.0847 36.1281   0
 -29   1  11 689.394 46.6546   0
 -29  -1 -11 649.186 38.3775   0
  29  -1 -11 644.384 39.1611   2
 -29   1 -11 664.466 40.1647   1
 -29  -1  11 624.886 41.8644   0
 -30  -1  11-17.8753 33.5670   0
 -30   1  11 37.4992 37.1927   0
  30  -1 -11 24.5317 32.5293   2
 -30  -1 -11 21.2603 31.2712   0
 -30   1 -11 36.4754 30.2934   1
  31  -1 -11 129.223 36.7508   2
 -31   1  11 134.675 39.3182   0
 -31  -1  11 99.2970 37.9590   0
 -31  -1 -11 93.1987 31.8956   0
 -32   1  11 49.7226 37.0951   0
 -32  -1  11 37.2589 36.7809   0
  32  -1 -11 41.5570 34.5023   2
 -32  -1 -11 15.6069 31.4724   0
  33  -1 -11 248.894 36.5462   2
 -33  -1  11 249.176 40.8214   0
 -33   1  11 234.779 42.7632   0
 -34   1  11 41.4935 40.2634   0
  34  -1 -11 0.84213 32.8117   2
 -34  -1  11 2.99688 35.6118   0
 -35  -1  11-45.5449 38.1271   0
  35  -1 -11 32.0381 37.2052   2
 -35   1  11 3.20816 39.1094   0
 -36  -1  11-29.3013 38.1026   0
  36  -1 -11-27.0099 38.1777   2
 -36   1  11 2.90500 41.9150   0
 -37   1  11 136.482 44.4343   0
 -37  -1  11 164.633 41.3179   0
  37  -1 -11 160.593 38.0989   2
 -38   1  11 53.2359 44.4684   0
  38  -1 -11 57.2892 35.8787   2
   0  -1 -12-16.9922 31.0002   1
   0   1 -12-4.40686 31.2221   1
   1   1 -12 180.294 33.9437   1
  -1   1 -12 185.703 33.7890   1
  -1  -1 -12 198.783 34.3502   1
   1  -1 -12 215.205 34.1381   1
  -2  -1 -12 167.177 33.7554   1
   2  -1 -12 192.833 33.3873   1
  -2   1 -12 172.049 33.5469   1
   2   1 -12 177.108 34.1189   1
   3  -1 -12 469.772 36.4135   1
  -3  -1 -12 411.890 38.1815   1
   3   1 -12 459.217 36.2801   1
  -3   1 -12 428.490 37.7844   1
   4   1 -12 2.29173 29.7971   1
  -4   1 -12 4.02161 32.9063   1
  -4  -1 -12-11.4812 32.2062   1
   4  -1 -12-8.07124 28.6351   1
  -5  -1 -12 1.80891 30.9189   1
   5  -1 -12 22.0122 28.3899   1
   5   1 -12 20.5188 29.1624   1
  -5   1 -12 12.6877 31.1444   1
   6  -1 -12 45.5645 28.4312   1
  -6   1 -12 55.4484 31.7365   1
  -6  -1 -12 36.1649 33.6535   1
  -6  -1 -12 44.8164 19.6977   0
   6   1 -12 44.8272 26.9248   1
   7   1 -12 10.9583 26.7392   1
  -7  -1 -12 0.50771 29.1775   1
  -7  -1 -12 31.8230 20.2492   0
  -7   1 -12 36.4650 33.5630   1
   7  -1 -12 39.5408 27.3877   1
  -8   1 -12 55.7767 31.9144   1
  -8  -1 -12 40.1981 21.6554   0
   8  -1 -12 40.2409 28.7078   1
   8   1 -12 47.1844 27.5632   1
  -8  -1 -12 34.8963 31.3134   1
  -9  -1 -12-5.73576 19.7774   0
  -9   1 -12-6.26527 31.2503   1
   9   1 -12-3.39189 25.7389   1
  -9  -1 -12 16.6486 29.8314   1
   9  -1 -12 5.03484 25.8909   1
 -10   1 -12 24.9824 32.0499   1
  10  -1 -12 22.7471 26.1437   1
  10   1 -12 14.6641 25.3364   1
 -10  -1 -12-3.61744 20.3067   0
 -10  -1 -12 2.39796 30.6686   1
  11   1 -12-15.0711 24.8048   1
 -11  -1 -12-0.84946 29.3690   1
  11  -1 -12 0.65324 26.6307   1
 -11  -1 -12-1.25304 19.5767   0
 -11   1 -12 5.27983 30.7371   1
  12  -1 -12 13.5734 25.8752   1
  12   1 -12 22.5474 24.6208   1
 -12  -1 -12 38.9420 31.3375   1
 -12  -1 -12 31.5694 20.9769   0
 -12   1 -12 49.8826 32.6648   1
 -13   1 -12 40.6650 34.0080   1
 -13  -1 -12 3.83782 29.9576   1
  13  -1 -12-11.7098 26.0415   1
  13   1 -12 11.5303 22.7072   1
 -13  -1 -12 22.9144 21.1597   0
  14   1 -12 30.0203 22.9178   1
 -14  -1 -12 25.8297 30.8683   1
  14  -1 -12 61.3221 26.1565   1
 -14  -1 -12 55.9936 22.7654   0
 -14   1 -12 49.9577 32.5048   1
 -15  -1 -12 7.40621 29.9144   1
 -15   1 -12 13.3545 31.5604   1
 -15  -1 -12 39.9095 22.2200   0
  15  -1 -12 19.6671 25.3241   1
  15   1 -12 39.1110 23.0766   1
 -16  -1 -12 51.5071 24.2307   0
  16  -1 -12-3.87574 25.8279   1
  16   1 -12 34.1027 22.9858   1
 -16  -1 -12 30.5662 30.4811   1
 -16   1 -12 52.5453 31.7610   1
  17   1 -12 67.3423 23.3381   1
 -17  -1 -12 46.4630 24.2434   0
 -17  -1 -12 12.6778 31.3882   1
  17  -1 -12 29.6474 25.2083   1
 -17   1 -12 25.6073 30.5950   1
  18  -1 -12 78.9779 26.4067   1
  18   1 -12 72.9688 23.1124   1
 -18   1 -12 67.4554 31.4457   1
 -18  -1 -12 68.2932 23.7351   0
 -18  -1 -12 64.6442 32.9298   1
 -19  -1 -12 125.585 26.9202   0
  19  -1 -12 112.547 25.9726   1
  19   1 -12 118.953 23.8595   1
 -19  -1 -12 121.641 32.6308   1
 -19   1 -12 104.235 32.5362   1
 -20   1 -12 66.2721 30.5698   1
 -20  -1 -12 47.0948 25.4682   0
  20  -1 -12 48.6662 25.4602   1
 -20  -1 -12 78.6410 31.9081   1
 -21  -1 -12 50.7519 30.4673   1
 -21   1 -12 40.4458 31.0614   1
 -21  -1 -12 49.4495 26.2937   0
  21  -1 -12 46.9089 25.6866   1
 -22  -1 -12 35.9393 28.5482   1
 -22   1 -12 25.5187 30.6135   1
  22  -1 -12 33.0602 25.2543   1
 -23   1 -12 30.5046 31.9032   1
 -23  -1 -12 19.7094 28.1273   1
 -24   1 -12 7.86644 31.9286   1
 -24  -1 -12-4.51291 28.0240   1
 -25   1 -12 3.91797 29.9936   1
 -25  -1 -12 5.79606 29.6648   1
 -26   1  12 36.8566 34.9851   0
 -26   1 -12 9.74079 28.9915   1
 -26  -1 -12 22.8439 30.3091   1
 -27   1 -12-6.40113 30.6421   1
 -27  -1 -12-3.06629 27.0002   1
 -27   1  12 23.8515 33.9415   0
  27  -1 -12 12.9941 30.5161   2
  28  -1 -12 36.7285 31.7919   2
 -28   1  12 79.8036 36.2058   0
 -28   1 -12 25.8210 31.2872   1
 -29   1 -12 15.9682 29.7984   1
  29  -1 -12 21.2024 31.3310   2
 -29   1  12 70.0636 34.6538   0
  30  -1 -12 21.5979 31.3688   2
 -30   1  12 56.0809 39.1954   0
 -30   1 -12 1.31555 30.9407   1
 -31   1  12 35.7084 42.5368   0
  31  -1 -12 13.0178 30.0690   2
 -32   1  12 15.9575 38.1794   0
  32  -1 -12-4.51702 33.5202   2
  33  -1 -12 24.6246 35.6029   2
 -33   1  12-15.3436 39.0923   0
  34  -1 -12 5.87033 31.5135   2
 -34   1  12 20.3509 40.0421   0
  35  -1 -12-17.5500 32.4949   2
 -35   1  12 12.9010 41.5890   0
  36  -1 -12 13.3163 37.0131   2
 -36   1  12 49.7038 41.0547   0
 -37   1  12 4.76933 41.6383   0
  37  -1 -12 4.54202 38.3352   2
   0  -1 -13 12.7553 29.2680   1
   0   1 -13 19.4187 32.1970   1
   1   1 -13 142.256 34.9753   1
  -1   1 -13 127.561 33.1974   1
   1  -1 -13 146.466 31.8228   1
  -1  -1 -13 120.646 32.0724   1
   2  -1 -13 757.630 41.6171   1
  -2  -1 -13 671.715 42.0718   1
   2   1 -13 718.513 41.6961   1
  -2   1 -13 707.018 40.6856   1
  -3   1 -13 466.793 40.1784   1
   3  -1 -13 491.026 38.9036   1
   3   1 -13 486.052 37.8449   1
  -3  -1 -13 476.799 39.9996   1
   4   1 -13 99.3024 31.9250   1
  -4  -1 -13 98.8648 33.1023   1
  -4   1 -13 80.0693 34.2738   1
   4  -1 -13 117.304 32.7136   1
  -5  -1 -13 412.766 38.9347   1
   5   1 -13 437.774 36.6979   1
   5  -1 -13 440.341 37.7217   1
  -5   1 -13 473.330 38.9255   1
  -6   1 -13 136.229 35.4358   1
  -6  -1 -13 108.025 33.0322   1
   6  -1 -13 115.975 30.9188   1
   6   1 -13 117.558 31.0608   1
   7  -1 -13 353.614 34.0852   1
  -7  -1 -13 378.427 38.3077   1
  -7   1 -13 344.402 36.4115   1
   7   1 -13 388.541 33.0640   1
  -8   1 -13 107.507 35.5372   1
   8  -1 -13 53.4734 28.8006   1
   8   1 -13 33.0643 27.7035   1
  -8  -1 -13 65.3033 33.4975   1
   9  -1 -13 658.646 38.6895   1
  -9  -1 -13 678.838 42.2953   1
  -9   1 -13 711.214 41.6483   1
  10  -1 -13 220.649 32.4925   1
 -10   1 -13 182.364 36.0909   1
  10   1 -13 169.963 29.5499   1
 -10  -1 -13 209.483 34.3216   1
  11  -1 -13 137.698 29.3234   1
  11   1 -13 174.770 28.6689   1
 -11  -1 -13 155.135 34.8923   1
 -11   1 -13 181.293 36.9991   1
  12   1 -13 388.463 32.5358   1
 -12  -1 -13 353.419 36.5928   1
 -12   1 -13 358.150 37.4020   1
  12  -1 -13 387.037 33.2663   1
  13   1 -13 543.219 33.9508   1
 -13  -1 -13 471.622 38.1353   1
 -13   1 -13 507.110 39.9850   1
  13  -1 -13 562.792 37.3940   1
  14   1 -13 226.933 27.2380   1
 -14   1 -13 191.919 37.4303   1
  14  -1 -13 198.048 30.0401   1
 -14  -1 -13 203.298 35.7460   1
  15   1 -13-5.29416 25.3494   1
 -15   1 -13 28.4415 34.7238   1
 -15  -1 -13-13.8976 33.7256   1
  15  -1 -13 16.0228 28.4500   1
 -16   1 -13 53.0942 35.2105   1
  16  -1 -13 10.5497 26.6635   1
  16   1 -13 24.8295 24.4043   1
 -16  -1 -13 4.34628 32.9566   1
  17  -1 -13 780.462 38.8321   1
 -17  -1 -13 789.156 42.9127   1
 -17   1 -13 775.601 44.9630   1
  17   1 -13 805.664 35.9952   1
  18   1 -13 186.183 27.2211   1
  18  -1 -13 147.280 29.7225   1
 -18  -1 -13 142.858 33.4209   1
 -18   1 -13 194.423 37.4737   1
  19  -1 -13 140.866 28.2796   1
 -19  -1 -13 113.315 31.8820   1
 -19   1 -13 166.191 36.7484   1
  20  -1 -13 140.659 27.7394   1
 -20   1 -13 168.140 36.0838   1
 -20  -1 -13 152.823 32.6865   1
  21  -1 -13 520.561 35.1399   1
 -21  -1 -13 471.032 38.3361   1
 -21   1 -13 484.281 41.6176   1
 -22  -1 -13 4.32933 31.1782   1
 -22   1 -13 23.1555 34.3906   1
 -23  -1 -13 12.1379 31.6802   1
 -23   1 -13 24.2681 32.5550   1
 -24  -1 -13-8.66495 31.8221   1
 -24   1 -13 68.5134 32.7058   1
 -25  -1 -13 494.958 36.4040   1
 -25   1 -13 518.000 39.3651   1
  26  -1 -13 34.3270 31.5190   2
 -26  -1 -13 45.3364 31.0001   1
 -26   1  13 97.3957 34.4484   0
 -26   1 -13 52.0686 33.8714   1
 -27   1  13 71.8702 36.7359   0
 -27  -1 -13 49.9830 32.0686   1
 -27   1 -13 28.1291 34.7740   1
  27  -1 -13 59.6972 32.2018   2
 -28   1 -13 18.0810 30.1772   1
 -28   1  13 68.7645 37.4779   0
  28  -1 -13 35.5714 30.7515   2
  29  -1 -13 128.517 32.5388   2
 -29   1  13 173.117 39.6538   0
 -29   1 -13 123.806 35.0481   1
  30  -1 -13 36.1513 33.8638   2
 -30   1  13 96.3871 37.0092   0
 -30   1 -13-4.88892 30.7031   1
  31  -1 -13 1.79979 33.0128   2
 -31   1  13-0.45541 38.3381   0
  32  -1 -13 113.210 32.0730   2
  33  -1 -13 105.640 34.0661   2
  34  -1 -13 21.9400 34.8856   2
  35  -1 -13 64.8966 35.9660   2
   0  -1 -14 12.2205 30.8114   1
   0   1 -14-2.02139 32.6068   1
   1  -1 -14 261.849 34.8282   1
   1   1 -14 283.166 38.5461   1
  -1  -1 -14 276.166 37.3375   1
  -1   1 -14 304.374 35.9038   1
  -2  -1 -14 185.094 36.7211   1
   2  -1 -14 187.240 34.7157   1
  -2   1 -14 181.654 36.1158   1
   2   1 -14 174.025 37.0030   1
   3   1 -14 235.297 35.8355   1
   3  -1 -14 260.648 36.3677   1
  -3  -1 -14 199.869 35.4751   1
  -3   1 -14 254.924 39.2298   1
  -4   1 -14-0.07510 33.2839   1
  -4  -1 -14-1.95883 34.5975   1
   4  -1 -14 4.51611 32.6247   1
   4   1 -14 4.30759 31.2067   1
  -5   1 -14 131.092 36.9347   1
  -5  -1 -14 117.259 36.1267   1
   5  -1 -14 130.265 34.7438   1
   5   1 -14 152.919 33.4562   1
  -6   1 -14 42.1092 32.6509   1
  -6  -1 -14 39.7235 33.2014   1
   6  -1 -14 30.2710 32.6758   1
   6   1 -14 74.3163 31.6496   1
   7  -1 -14-4.11402 31.7247   1
  -7  -1 -14-12.7644 34.2231   1
   7   1 -14 7.66734 30.7589   1
  -7   1 -14 6.70766 34.9346   1
   8   1 -14-19.7710 30.3233   1
  -8   1 -14 11.5965 33.2126   1
  -8  -1 -14-0.92795 33.1293   1
   8  -1 -14 3.24682 30.5202   1
  -9  -1 -14 13.3937 32.5755   1
   9  -1 -14 18.0245 29.0616   1
   9   1 -14-0.20429 28.1251   1
  -9   1 -14-3.14527 36.0852   1
  10  -1 -14 58.3914 29.5257   1
  10   1 -14 94.7546 27.3187   1
 -10  -1 -14 48.3932 35.5605   1
 -10   1 -14 64.6287 33.0159   1
  11  -1 -14 44.0155 28.7896   1
 -11  -1 -14 20.9823 31.0484   1
  11   1 -14 80.3969 29.4877   1
 -11   1 -14 16.8372 32.3584   1
  12  -1 -14 20.0250 30.0082   1
  12   1 -14 1.61833 26.2422   1
 -12  -1 -14 37.0333 32.8472   1
 -12   1 -14 20.1573 35.8892   1
  13   1 -14 44.2682 28.1293   1
  13  -1 -14 59.0505 27.9047   1
 -13  -1 -14-0.32128 35.7541   1
 -13   1 -14 32.2146 36.1240   1
 -14   1 -14 70.1151 32.5860   1
  14   1 -14 40.8600 26.0770   1
  14  -1 -14 95.0222 29.2856   1
 -14  -1 -14 17.6442 34.2852   1
  15   1 -14 9.24047 25.8837   1
 -15  -1 -14 34.2570 30.4179   1
  15  -1 -14 47.3634 29.2272   1
 -15   1 -14 38.6233 33.0745   1
  16  -1 -14 17.5934 26.3391   1
  16   1 -14 28.5241 24.8948   1
 -16  -1 -14-2.87699 31.0727   1
 -16   1 -14 12.4710 31.4182   1
  17  -1 -14 48.9775 29.0752   1
 -17   1 -14 25.4499 34.6041   1
 -17  -1 -14 22.2015 31.0031   1
  17   1 -14 51.8782 25.2525   1
  18  -1 -14-12.7027 26.3751   1
 -18   1 -14 12.6385 34.0119   1
 -18  -1 -14 14.9442 31.1460   1
 -19   1 -14 18.9314 34.2729   1
  19  -1 -14 20.2409 26.9179   1
 -19  -1 -14-5.88939 32.8223   1
 -20   1 -14 17.2786 34.4543   1
  20  -1 -14 11.2617 28.2926   1
 -20  -1 -14 39.5923 32.4538   1
 -21  -1 -14-3.92941 30.3082   1
 -21   1 -14-5.75750 34.4485   1
 -22  -1 -14 13.3387 30.3571   1
 -22   1 -14 14.0426 30.8781   1
 -23   1 -14 17.2481 31.3391   1
 -23  -1 -14-9.70815 30.8181   1
 -24  -1 -14 17.9815 32.0754   1
 -24   1 -14-3.73746 32.3996   1
 -25   1 -14 8.00392 35.6215   1
 -25  -1 -14-18.0151 33.1077   1
 -26  -1 -14-2.90974 33.4368   1
 -26   1 -14 13.3701 34.9200   1
 -27   1 -14-41.5824 32.1732   1
 -27  -1 -14-8.87096 29.6980   1
 -28   1 -14-1.51096 34.0318   1
 -29   1 -14 51.8764 37.4965   1
 -30   1 -14 39.3872 32.0542   1
   0  -1 -15 18.9329 34.5594   1
   0   1 -15 21.9471 34.3909   1
  -1  -1 -15 141.777 36.4267   1
   1  -1 -15 139.919 33.9616   1
  -1   1 -15 144.964 34.3162   1
   1   1 -15 152.498 37.3135   1
   2  -1 -15 302.255 36.8807   1
   2   1 -15 327.054 39.3313   1
  -2   1 -15 337.576 40.9386   1
  -2  -1 -15 352.735 37.8674   1
  -3  -1 -15 107.190 35.2220   1
   3   1 -15 88.7740 34.0296   1
  -3   1 -15 78.8308 35.6508   1
   3  -1 -15 46.1451 34.0763   1
   4  -1 -15 53.5256 35.0859   1
  -4  -1 -15 27.4820 35.5425   1
   4   1 -15 24.6440 30.8098   1
  -4   1 -15 22.0756 32.9818   1
  -5   1 -15 236.969 40.5289   1
   5   1 -15 188.131 33.6479   1
  -5  -1 -15 175.932 36.2548   1
   5  -1 -15 222.516 38.3675   1
   6   1 -15 516.135 37.6775   1
   6  -1 -15 580.115 42.4295   1
  -6  -1 -15 549.412 43.8958   1
  -6   1 -15 586.057 43.0030   1
   7   1 -15 47.7648 30.2596   1
  -7  -1 -15 52.5411 34.8128   1
  -7   1 -15 49.2949 37.6844   1
   7  -1 -15 40.7598 32.9212   1
   8  -1 -15 289.769 38.3185   1
   8   1 -15 280.956 33.7383   1
  -8   1 -15 259.929 38.2468   1
  -8  -1 -15 245.114 38.3376   1
  -9   1 -15 137.413 36.1052   1
   9   1 -15 149.040 32.3527   1
   9  -1 -15 158.942 35.5044   1
  -9  -1 -15 155.668 38.5732   1
  10  -1 -15 263.309 35.9979   1
  10   1 -15 224.817 33.5110   1
 -10  -1 -15 229.294 35.7590   1
 -10   1 -15 290.263 41.9927   1
  11   1 -15 14.4657 26.7383   1
 -11   1 -15 13.9956 32.8322   1
  11  -1 -15 13.2336 27.3166   1
 -11  -1 -15-5.53432 34.0142   1
 -12   1 -15 80.5183 33.6147   1
  12  -1 -15 66.6332 29.6966   1
  12   1 -15 21.7630 25.7569   1
 -12  -1 -15 52.5389 34.7244   1
 -13   1 -15 47.9441 36.4860   1
  13  -1 -15 25.9737 31.9301   1
  13   1 -15 41.0061 28.1120   1
 -13  -1 -15 25.6687 33.0251   1
  14  -1 -15 90.3569 32.6338   1
 -14  -1 -15 79.9442 33.9639   1
 -14   1 -15 117.788 38.7005   1
  14   1 -15 86.6527 27.1239   1
 -15   1 -15 209.118 39.9907   1
  15   1 -15 153.325 30.3196   1
  15  -1 -15 135.480 29.6798   1
 -15  -1 -15 144.429 37.3948   1
  16  -1 -15 60.4423 30.1202   1
  16   1 -15 94.9352 27.4678   1
 -16  -1 -15 56.7599 35.6683   1
 -16   1 -15 65.6918 34.8442   1
 -17  -1 -15 41.2366 36.5184   1
  17   1 -15 23.1646 27.3670   1
  17  -1 -15 65.9529 28.9805   1
 -17   1 -15 43.0051 33.4299   1
  18  -1 -15 146.223 31.0386   1
 -18  -1 -15 251.842 40.5562   1
 -18   1 -15 154.032 36.1388   1
  19  -1 -15-4.50004 26.2755   1
 -19  -1 -15 27.9501 36.8423   1
 -19   1 -15 13.9451 31.9104   1
 -20   1 -15 49.9246 32.0716   1
 -20  -1 -15 55.6528 35.3894   1
 -21   1 -15 44.1430 31.9848   1
 -21  -1 -15 25.4730 36.5191   1
 -22  -1 -15 96.8033 38.4734   1
 -22   1 -15 166.154 38.1792   1
 -23  -1 -15 47.3880 36.7855   1
 -23   1 -15 7.81446 36.2087   1
 -24   1 -15 163.253 40.8634   1
 -24  -1 -15 127.930 34.8093   1
 -25   1 -15 54.5673 36.7253   1
 -25  -1 -15 72.9220 32.3177   1
 -26   1 -15 66.4327 34.0990   1
 -26  -1 -15 33.3197 34.1690   1
 -27  -1 -15 10.4924 34.8672   1
 -27   1 -15 34.5356 32.8507   1
 -28   1 -15 154.530 40.7924   1
 -29   1 -15-14.1458 34.3069   1
 -30   1 -15 82.4384 34.4550   1
   0   1 -16 15.6886 35.1201   1
   0  -1 -16 21.9097 35.7718   1
   1  -1 -16 171.425 38.8041   1
  -1   1 -16 179.611 34.3401   1
   1   1 -16 185.117 38.7050   1
  -1  -1 -16 108.541 33.5012   1
   2  -1 -16 7.04409 30.9399   1
  -2  -1 -16 45.4389 35.9167   1
   2   1 -16 20.3081 33.4606   1
  -2   1 -16-6.79544 36.4836   1
   3  -1 -16 38.4670 31.9049   1
  -3  -1 -16 46.2111 34.9297   1
  -3   1 -16 37.7958 33.1916   1
   3   1 -16 52.1759 31.2866   1
   4  -1 -16 82.3859 34.9531   1
   4   1 -16 86.4164 32.8197   1
  -4  -1 -16 94.7799 35.5322   1
  -4   1 -16 101.561 36.9281   1
  -5  -1 -16 86.6212 36.9629   1
   5   1 -16 36.5242 30.7966   1
  -5   1 -16 82.6746 35.7735   1
   5  -1 -16 60.1706 34.2415   1
   6   1 -16 25.9523 31.3710   1
  -6  -1 -16 7.54433 33.1231   1
   6  -1 -16 16.4735 33.8535   1
  -6   1 -16 9.98180 36.0021   1
   7   1 -16-2.15545 30.0281   1
  -7  -1 -16-8.41244 35.1867   1
   7  -1 -16-14.9851 34.2745   1
  -7   1 -16 5.03235 35.2087   1
   8   1 -16 3.46822 28.8492   1
   8  -1 -16-8.56284 34.1572   1
  -8   1 -16 9.50228 37.5897   1
  -8  -1 -16 9.02377 36.7206   1
  -9  -1 -16 13.5283 32.1202   1
   9   1 -16 1.89353 28.3420   1
  -9   1 -16-11.9093 32.8696   1
   9  -1 -16 22.2085 33.2371   1
 -10  -1 -16 25.8318 36.7385   1
  10  -1 -16 64.8173 34.5346   1
  10   1 -16 23.4808 28.0753   1
 -10   1 -16 27.4961 37.4040   1
 -11   1 -16 19.6810 39.3188   1
  11  -1 -16 26.4635 32.6443   1
  11   1 -16 20.6056 29.1462   1
 -11  -1 -16 23.2430 34.9925   1
  12   1 -16 1.79233 30.6940   1
  12  -1 -16-8.67227 30.0171   1
 -12  -1 -16 5.20988 33.2948   1
 -12   1 -16-4.69951 33.9298   1
 -13   1 -16 52.9225 34.7681   1
  13  -1 -16 26.0669 29.4706   1
  13   1 -16 35.1835 28.3964   1
 -13  -1 -16-10.2989 34.3130   1
 -14  -1 -16 14.1125 37.2242   1
 -14   1 -16 9.66260 36.7145   1
  14  -1 -16 4.70417 30.7550   1
  14   1 -16 35.2877 27.9947   1
 -15  -1 -16 14.2290 39.5420   1
  15  -1 -16 25.1782 33.7979   1
 -15   1 -16 21.5026 38.9893   1
  15   1 -16 0.32136 30.1991   1
 -16   1 -16 22.8855 39.9781   1
  16  -1 -16 65.1479 31.5518   1
  16   1 -16 11.7796 27.2997   1
 -16  -1 -16-13.0584 37.4507   1
  17  -1 -16 30.7988 30.4515   1
 -17  -1 -16 14.8141 37.1311   1
 -17   1 -16-8.33090 37.6526   1
  18  -1 -16-33.1650 30.8231   1
 -18  -1 -16 7.99973 33.4401   1
 -19  -1 -16 16.8008 35.1708   1
 -19   1 -16-2.55287 35.8119   1
  19  -1 -16-2.00978 28.3187   1
 -20   1 -16 51.6968 36.7626   1
 -20  -1 -16 49.0279 33.8725   1
 -21   1 -16 31.4642 38.8239   1
 -21  -1 -16 33.3283 33.6978   1
 -22  -1 -16-47.9187 35.5607   1
 -22   1 -16 9.73641 39.1212   1
 -23  -1 -16-22.8273 38.1433   1
 -23   1 -16 3.16588 38.7347   1
 -24   1 -16 40.0226 35.6840   1
 -24  -1 -16-11.0682 38.7471   1
 -25  -1 -16 11.1109 37.9732   1
 -25   1 -16 4.70610 33.2443   1
 -26  -1 -16 15.8189 32.2779   1
 -26   1 -16-23.5920 32.0408   1
 -27  -1 -16-25.7585 34.8443   1
 -27   1 -16-4.55547 36.7717   1
   0  -1 -17-12.0913 31.4382   1
   0   1 -17-5.69165 35.1342   1
  -1  -1 -17 18.5400 37.5792   1
   1  -1 -17-11.2567 35.1200   1
   1   1 -17 2.73224 37.0664   1
  -1   1 -17-27.1825 32.6408   1
   2  -1 -17 25.8720 35.9907   1
  -2   1 -17 22.4516 37.2335   1
  -2  -1 -17 28.7717 34.3068   1
   2   1 -17-3.56049 36.1852   1
  -3  -1 -17 102.051 38.2139   1
   3   1 -17 68.7881 34.1049   1
  -3   1 -17 100.951 33.2496   1
   3  -1 -17 81.5832 35.3045   1
  -4  -1 -17-15.7513 36.9203   1
   4   1 -17 2.94867 33.5492   1
  -4   1 -17 31.2395 38.8497   1
   4  -1 -17 54.1632 33.5344   1
  -5   1 -17 66.1140 35.2614   1
   5  -1 -17 18.6882 33.5161   1
  -5  -1 -17 14.5157 36.7603   1
   5   1 -17 32.8531 34.3679   1
  -6  -1 -17 109.224 39.9446   1
   6   1 -17 127.916 37.5786   1
  -6   1 -17 110.178 40.9161   1
   6  -1 -17 102.323 37.0339   1
   7   1 -17 52.9145 35.3317   1
  -7  -1 -17-0.59781 38.2456   1
   7  -1 -17 14.7261 35.8140   1
  -7   1 -17 25.7640 33.0596   1
   8  -1 -17-6.40992 36.0551   1
  -8  -1 -17-22.1481 32.8605   1
  -8   1 -17 9.22048 39.0273   1
   8   1 -17 55.6352 35.0815   1
   9  -1 -17 109.956 37.9346   1
  -9  -1 -17 138.605 41.3701   1
  -9   1 -17 97.8967 39.9568   1
   9   1 -17 107.248 35.6589   1
 -10  -1 -17 102.179 38.0866   1
 -10   1 -17 82.4965 34.8724   1
  10  -1 -17 111.884 37.5011   1
  10   1 -17 133.650 35.4738   1
  11   1 -17-11.6875 31.3665   1
  11  -1 -17 39.2615 34.6633   1
 -11  -1 -17-7.53981 33.1656   1
 -11   1 -17 2.66962 39.3794   1
 -12   1 -17 22.2679 39.9023   1
  12   1 -17 10.3718 29.0096   1
 -12  -1 -17-27.3732 37.0375   1
  12  -1 -17 25.4361 35.9149   1
  13  -1 -17 13.4532 31.4297   1
  13   1 -17 36.9886 28.6398   1
 -13   1 -17 73.4077 36.9259   1
 -13  -1 -17 46.8746 40.0891   1
 -14  -1 -17 47.9991 38.3847   1
  14  -1 -17 40.2863 31.3957   1
  14   1 -17 42.3321 31.4147   1
 -14   1 -17 72.3245 35.7682   1
  15   1 -17 12.5500 30.6888   1
 -15   1 -17-5.09450 38.6173   1
  15  -1 -17 1.89685 31.8289   1
 -15  -1 -17 21.2224 34.0065   1
 -16  -1 -17 117.186 36.4498   1
  16  -1 -17 131.817 36.3034   1
 -16   1 -17 132.570 44.0208   1
 -17   1 -17 17.5786 41.4892   1
  17  -1 -17 41.5578 32.6637   1
 -17  -1 -17-33.1286 33.0999   1
  18  -1 -17 91.6828 31.9908   1
 -18  -1 -17 46.1079 35.5376   1
 -18   1 -17 36.6328 41.3405   1
 -19   1 -17-7.34025 39.6956   1
 -19  -1 -17 12.2116 35.9267   1
 -20   1 -17 35.3281 39.4270   1
 -20  -1 -17 35.1237 34.7699   1
 -21   1 -17 40.6000 43.4029   1
 -21  -1 -17 39.7636 34.3351   1
 -22  -1 -17 91.0686 34.2545   1
 -22   1 -17 138.176 43.9635   1
 -23  -1 -17 0.87596 31.7769   1
   0   1 -18 9.47744 37.0406   1
   0  -1 -18-5.03567 39.2498   1
   1  -1 -18-41.7189 36.5176   1
   1   1 -18-2.25137 40.5034   1
  -1   1 -18 10.4908 35.2344   1
  -1  -1 -18-8.00881 35.4088   1
   2  -1 -18 58.2019 34.9737   1
   2   1 -18 37.3225 34.6979   1
  -2   1 -18-3.02968 40.1048   1
  -2  -1 -18 7.41896 40.5643   1
   3   1 -18 39.8758 33.2448   1
   3  -1 -18-6.10851 38.5235   1
  -3  -1 -18-6.38991 37.1619   1
  -3   1 -18 15.7814 34.9312   1
  -4   1 -18-0.10580 42.5955   1
   4  -1 -18 14.5688 38.9911   1
   4   1 -18 0.40094 35.8995   1
  -4  -1 -18-24.1639 39.4474   1
  -5  -1 -18 36.3255 37.7632   1
   5   1 -18 17.7353 38.0534   1
  -5   1 -18 17.7970 33.4189   1
   5  -1 -18 14.8403 31.5030   1
   6  -1 -18 20.4648 33.1153   1
  -6  -1 -18 136.236 40.0733   1
  -6   1 -18 79.3638 42.4445   1
   6   1 -18 62.1499 37.6080   1
   7  -1 -18 68.5118 36.1526   1
   7   1 -18 66.2950 35.9080   1
  -7  -1 -18 73.8056 35.9236   1
  -7   1 -18 81.2575 37.3443   1
   8   1 -18 10.0454 32.8895   1
   8  -1 -18 50.4145 37.1350   1
  -8  -1 -18 52.0474 42.1713   1
  -8   1 -18-9.29083 40.3407   1
  -9  -1 -18-10.0737 38.8681   1
   9  -1 -18-17.0528 36.0745   1
   9   1 -18 7.45253 34.5589   1
  -9   1 -18-4.74210 39.7943   1
  10  -1 -18 38.5371 36.9311   1
 -10   1 -18-16.4458 34.5481   1
 -10  -1 -18-19.6011 33.2943   1
  10   1 -18 26.0169 33.6707   1
  11   1 -18 20.8096 33.5902   1
  11  -1 -18-36.0234 37.2875   1
 -11  -1 -18-8.74920 40.6857   1
 -11   1 -18-17.5788 38.6625   1
  12  -1 -18 35.0398 37.1388   1
  12   1 -18 0.67448 34.0277   1
 -12  -1 -18 47.7883 39.1488   1
 -12   1 -18 29.4512 42.9950   1
 -13   1 -18 12.5723 39.3525   1
  13  -1 -18-13.2850 34.7539   1
  13   1 -18 46.6694 34.2086   1
 -13  -1 -18 48.2871 36.2036   1
  14   1 -18 2.29745 29.5829   1
 -14  -1 -18 3.48494 33.1443   1
  14  -1 -18-13.7655 30.8813   1
 -14   1 -18-11.1839 36.1967   1
  15  -1 -18-3.28228 30.4568   1
 -15   1 -18 18.6265 33.1951   1
 -15  -1 -18 33.3522 35.3906   1
  16  -1 -18 0.00000 32.2845   1
 -16  -1 -18-19.7830 39.8300   1
  17  -1 -18 2.65803 33.8646   1
   0  -1 -19-21.6548 33.4765   1
   0   1 -19 27.3389 38.9327   1
   1   1 -19 329.150 46.7613   1
   1  -1 -19 277.938 45.9185   1
  -1   1 -19 250.906 41.3231   1
  -1  -1 -19 275.659 46.2389   1
   2   1 -19 7.36249 33.3861   1
  -2   1 -19 12.7685 41.4262   1
   2  -1 -19 27.9283 38.5579   1
  -2  -1 -19 22.8669 36.8420   1
   3   1 -19 158.375 39.5290   1
  -3   1 -19 75.7668 35.0466   1
   3  -1 -19 97.2211 34.7880   1
   4   1 -19 120.423 41.7523   1
  -4   1 -19 41.5274 40.3338   1
   4  -1 -19 50.8308 40.2127   1
   5  -1 -19 171.141 43.5008   1
   5   1 -19 97.5440 40.9641   1
   6  -1 -19 59.3682 37.8253   1
   6   1 -19 50.1437 34.9690   1
   7   1 -19 76.2035 32.4189   1
   7  -1 -19 53.6415 33.3256   1
   8   1 -19 6.07669 30.7514   1
   8  -1 -19 11.9076 33.3506   1
   9  -1 -19 264.600 39.6121   1
   9   1 -19 277.961 36.6760   1
  10   1 -19 41.7103 31.8243   1
  10  -1 -19 39.4210 35.7142   1
  11  -1 -19 51.4475 38.5526   1
  11   1 -19 18.8869 30.9488   1
  12  -1 -19 4.00647 35.0625   1
  12   1 -19 34.5723 29.4885   1
  13   1 -19 142.890 33.8019   1
  13  -1 -19 112.045 37.8342   1
   0  -2   0 14364.6 50.9429   0
   0  -2   0 13979.9 56.3445   1
   1  -2   0 16.7302 14.0306   1
   1  -2   0 4.95725 12.5009   0
  -1  -2   0 6.48242 11.5503   1
  -1  -2   0 7.09622 12.6721   0
  -2  -2   0 11.7801 13.0726   0
   2  -2   0 17.2181 13.2264   1
  -2  -2   0 20.7696 11.4081   1
   3  -2   0 9.26251 15.5928   1
  -3  -2   0 8.99217 14.1823   0
  -3  -2   0 11.6770 11.0854   1
  -4  -2   0 4107.21 32.4781   0
  -4  -2   0 4089.32 28.0894   1
   4  -2   0 4176.30 36.7598   1
   5  -2   0 13.9414 15.0360   1
  -5  -2   0 0.12928 15.3733   0
  -5  -2   0 6.28535 9.36458   1
  -6  -2   0 370.115 10.9637   1
   6  -2   0 385.862 19.4014   1
  -6  -2   0 388.015 17.6839   0
  -7  -2   0 3.99059 14.9560   0
  -7  -2   0 6.90825 7.26992   1
   7  -2   0 5.71355 14.0583   1
   8  -2   0 2628.24 32.4075   1
  -8  -2   0 2623.68 18.8562   1
  -8  -2   0 2577.98 31.1118   0
  -9  -2   0-2.08746 15.4082   0
  -9  -2   0 11.7857 5.62607   1
   9  -2   0 7.64969 13.7979   1
 -10  -2   0 661.529 22.3180   0
  10  -2   0 705.240 21.4076   1
 -10  -2   0 670.033 9.48322   1
 -11  -2   0 14.8851 4.51963   1
  11  -2   0 2.01757 14.2418   1
 -11  -2   0 6.06906 17.5236   0
  12  -2   0 7828.42 57.6282   2
 -12  -2   0 7760.79 58.3453   0
  12  -2   0 7747.57 55.6592   1
  13  -2   0 6.69142 18.1047   2
  13  -2   0 16.8220 16.4679   1
 -13  -2   0 8.82957 21.0603   0
  14  -2   0 492.372 20.7389   1
 -14  -2   0 509.084 25.7184   0
  14  -2   0 506.588 24.1701   2
 -15  -2   0 14.0269 21.3375   0
  15  -2   0-0.39220 20.0583   2
  15  -2   0 6.23390 15.9606   1
 -16  -2   0 1708.17 36.4526   0
  16  -2   0 1738.42 35.4116   2
  16  -2   0 1670.83 31.0869   1
  17  -2   0 23.2919 22.1613   2
 -17  -2   0 20.6339 25.3078   0
  18  -2   0 558.671 28.2782   2
 -18  -2   0 588.339 30.2384   0
  19  -2   0 4.32906 25.1421   2
 -19  -2   0 52.6235 27.1622   0
 -19   2   0 38.4048 28.6844   0
 -20   2   0 630.841 33.5723   0
  20  -2   0 637.854 32.4787   2
 -20  -2   0 625.370 34.5358   0
 -21   2   0 33.0633 32.5127   0
 -21  -2   0-8.36855 31.9608   0
  21  -2   0 33.6468 28.6816   2
 -22   2   0 237.946 34.6390   0
 -22  -2   0 181.779 34.8411   0
  22  -2   0 233.051 31.0393   2
 -23   2   0 49.3783 33.7872   0
 -23  -2   0 11.7708 34.0993   0
  23  -2   0 58.2610 31.4252   2
 -24   2   0 1571.98 48.6404   0
  24  -2   0 1517.49 45.0044   2
 -24  -2   0 1510.72 49.0218   0
 -25  -2   0 18.2869 36.5387   0
  25  -2   0 62.3196 31.2842   2
 -25   2   0 37.4666 38.3636   0
 -26  -2   0 127.879 37.3559   0
 -26   2   0 126.981 39.0993   0
  26  -2   0 133.501 33.2086   2
 -27  -2   0 16.9011 34.9473   0
 -27   2   0-7.99563 35.7021   0
  27  -2   0 15.4514 32.8841   2
  28  -2   0 452.498 36.9218   2
 -28   2   0 475.276 39.8403   0
 -28  -2   0 491.975 38.7538   0
 -29  -2   0 39.1389 34.7745   0
 -29   2   0 8.34925 35.5125   0
  29  -2   0 55.9479 31.9878   2
  30  -2   0 799.535 40.8246   2
 -30  -2   0 794.052 45.3847   0
 -30   2   0 816.307 45.0965   0
 -31   2   0 20.5376 36.2511   0
 -31  -2   0 18.3769 34.8510   0
  31  -2   0 40.5608 31.9483   2
 -32  -2   0 685.082 43.7026   0
  32   2   0 703.813 40.0149   2
 -32   2   0 724.634 46.1080   0
  32  -2   0 652.529 41.7943   2
  33   2   0 35.7322 30.6053   2
 -33  -2   0 37.2468 37.0267   0
  33  -2   0 9.07409 31.6777   2
 -33   2   0 46.3987 38.5811   0
 -34   2   0 437.968 43.3649   0
  34   2   0 448.994 36.2483   2
  34  -2   0 391.082 37.7657   2
 -34  -2   0 413.991 41.2694   0
  35  -2   0 27.0074 34.0654   2
 -35  -2   0 21.0595 34.9084   0
  35   2   0 16.2816 30.3475   2
 -35   2   0 21.3391 38.6515   0
  36   2   0 25.1294 31.1184   2
 -36  -2   0 25.7960 36.4174   0
  36  -2   0 17.6389 30.8609   2
 -36   2   0 33.6056 37.5792   0
  37   2   0-12.7327 31.4541   2
 -37  -2   0 17.4543 36.5955   0
 -37   2   0-0.33346 37.4840   0
  37  -2   0 5.93469 33.9546   2
 -38  -2   0 155.420 40.8120   0
 -38   2   0 134.179 40.5938   0
  38  -2   0 153.863 34.1955   2
  38   2   0 151.416 34.6150   2
 -39   2   0-7.60309 39.8006   0
 -39  -2   0 22.4053 37.9225   0
  39   2   0-2.73491 32.5533   2
  39  -2   0 6.52845 34.3512   2
 -40   2   0 56.8585 40.7967   0
 -40  -2   0 102.766 39.6737   0
  40   2   0 133.116 36.7841   2
  40  -2   0 99.3028 35.2984   2
  41  -2   0-18.7150 36.4225   2
 -41   2   0 17.4833 40.8159   0
 -41  -2   0 18.1182 40.9343   0
  41   2   0-22.7424 35.2366   2
  42   2   0 125.141 38.4097   2
  42  -2   0 148.700 38.1172   2
 -42  -2   0 124.432 42.2886   0
 -42   2   0 167.192 42.1572   0
 -43  -2   0 57.8501 43.2825   0
  43   2   0 9.96896 36.6155   2
 -43   2   0 45.4842 40.5291   0
  44   2   0 26.1718 36.3291   2
 -44  -2   0 46.1042 41.7148   0
 -44   2   0 53.7511 42.6144   0
  45   2   0 73.1009 37.1437   2
 -45   2   0 35.7141 44.0616   0
  46   2   0 939.200 51.4732   2
   0  -2   1 6239.01 39.8119   1
   0  -2   1 6266.38 30.9418   0
   0  -2  -1 6379.00 39.5529   1
  -1  -2   1 964.594 16.0099   0
   1  -2  -1 1078.69 22.1060   0
  -1  -2  -1 1074.27 20.0625   1
  -1  -2  -1 1101.22 21.7124   0
   1  -2   1 1058.56 16.0757   0
  -1  -2   1 1015.31 19.5137   1
   1  -2   1 1045.83 21.8565   1
   1  -2  -1 1092.20 20.9633   1
  -2  -2   1 954.687 16.3426   0
  -2  -2  -1 965.742 21.2559   0
   2  -2  -1 953.609 20.2421   1
  -2  -2  -1 966.071 19.1366   1
  -2  -2   1 1027.43 18.7869   1
   2  -2   1 1022.45 22.4641   1
  -3  -2  -1 278.890 18.3574   0
  -3  -2   1 294.285 13.5361   0
   3  -2   1 297.363 17.2858   1
   3  -2  -1 252.775 15.3799   1
  -3  -2   1 295.723 13.8124   1
  -3  -2  -1 282.909 13.4956   1
  -4  -2   1 1716.72 19.9877   1
  -4  -2   1 1681.87 21.5417   0
   4  -2   1 1707.81 28.0319   1
   4  -2  -1 1787.30 25.7167   1
  -4  -2  -1 1778.84 21.3536   1
  -4  -2  -1 1752.48 26.0504   0
  -5  -2  -1 152.979 17.6337   0
  -5  -2   1 157.714 15.3391   0
   5  -2   1 168.189 18.3066   1
   5  -2  -1 167.437 16.3729   1
  -5  -2   1 169.802 10.6856   1
  -5  -2  -1 164.148 12.1143   1
   6  -2  -1 1422.14 24.5954   1
  -6  -2  -1 1358.75 24.8250   0
  -6  -2  -1 1421.25 18.4259   1
  -6  -2   1 1302.61 21.6506   0
   6  -2   1 1358.44 24.9441   1
  -7  -2  -1 4.53398 15.7359   0
  -7  -2  -1 13.6735 8.85139   1
  -7  -2   1 4.00003 14.4334   0
   7  -2  -1 14.0830 14.1040   1
   7  -2   1 12.4457 15.8403   1
  -8  -2  -1 450.656 11.7161   1
   8  -2  -1 455.201 17.8383   1
  -8  -2  -1 458.955 19.6819   0
   8  -2  -1 426.132 17.7863   2
  -8  -2   1 469.215 18.4016   0
   8  -2   1 483.202 20.3216   1
  -9  -2  -1 2.03890 7.37415   1
  -9  -2   1 7.92992 15.8436   0
   9  -2  -1 6.17026 13.7709   1
   9  -2  -1 1.57291 14.4386   2
  -9  -2  -1 8.46459 16.1369   0
 -10  -2   1 208.449 18.4856   0
  10  -2  -1 194.463 16.6014   2
  10  -2  -1 196.746 15.7431   1
 -10  -2  -1 198.291 8.67752   1
 -10  -2  -1 201.696 18.8165   0
 -11  -2  -1 59.6862 18.9295   0
 -11  -2   1 34.9958 16.6277   0
  11  -2  -1 51.2168 14.6644   1
  11  -2  -1 62.2894 16.0708   2
 -11  -2  -1 60.0054 6.96465   1
 -12  -2  -1 746.256 12.1760   1
  12  -2  -1 760.701 21.4296   1
  12  -2  -1 786.815 24.1157   2
 -12  -2  -1 745.705 24.9476   0
 -12  -2   1 774.895 24.3017   0
 -13  -2  -1 7.91299 20.3476   0
 -13  -2  -1 5.73646 6.19401   1
  13  -2  -1 10.4628 17.7574   2
 -13  -2   1 11.3513 18.5974   0
  13  -2  -1 10.0110 14.2540   1
 -14  -2  -1 235.952 7.97748   1
  14  -2  -1 220.776 20.8746   2
 -14  -2  -1 233.090 22.9392   0
  14  -2  -1 249.750 17.5181   1
 -14  -2   1 233.696 22.4173   0
  15  -2  -1 185.528 22.4939   2
 -15  -2  -1 155.453 7.27669   1
 -15  -2  -1 173.024 24.7352   0
  15  -2  -1 184.633 17.3627   1
 -15  -2   1 197.166 24.2605   0
 -16  -2  -1 1924.49 39.2687   0
  16  -2  -1 1881.98 36.9955   2
 -16   2  -1 1865.35 37.3248   0
  16  -2  -1 1841.00 31.7823   1
  16  -2   1 1932.58 36.7973   2
 -16  -2   1 1908.77 37.6591   0
 -17  -2  -1 22.9487 25.8522   0
 -17  -2   1 15.1046 23.6150   0
  17  -2   1 19.6115 22.2992   2
 -17  -2  -1 11.4783 5.24425   1
  17  -2  -1 30.0201 21.6538   2
  17  -2  -1 11.8312 15.0933   1
 -17   2  -1 51.0728 23.1357   0
 -18   2  -1 27.1781 25.9872   0
 -18  -2  -1 7.62731 4.95222   1
  18  -2   1 4.07095 22.2807   2
  18  -2  -1 13.2080 22.4466   2
 -18  -2   1 7.81649 24.7809   0
  18  -2  -1-0.22543 15.6007   1
 -18  -2  -1 6.09476 24.2729   0
 -19  -2  -1 16.8194 4.91350   1
  19  -2   1 20.9794 23.7374   2
 -19  -2  -1 31.9589 28.1138   0
  19  -2  -1 27.7151 17.2384   1
  19  -2  -1 17.1457 24.3703   2
 -19  -2   1 16.0198 27.1859   0
 -19   2  -1 33.2849 25.4591   0
 -20  -2  -1 165.968 6.19514   1
  20  -2  -1 182.147 19.4993   1
 -20  -2  -1 187.018 30.8106   0
 -20   2  -1 218.926 30.1156   0
 -20  -2   1 216.583 31.1442   0
  20  -2  -1 190.761 27.3519   2
  20  -2   1 206.133 27.6365   2
 -21  -2  -1 2.73833 4.05087   1
 -21  -2  -1 15.2750 30.4002   0
 -21   2  -1 21.4271 31.0173   0
 -21   2   1 81.1265 32.2850   0
  21  -2  -1 6.26148 27.9901   2
  21  -2  -1-6.10012 18.0016   1
 -21  -2   1 18.3379 31.0669   0
  21  -2   1-8.32652 25.8636   2
 -22  -2  -1 245.985 35.5801   0
 -22   2   1 305.934 38.1618   0
 -22  -2   1 214.007 34.9953   0
  22  -2   1 243.264 30.9457   2
 -22   2  -1 270.524 34.9037   0
  22  -2  -1 255.160 32.4634   2
  23  -2   1 0.18237 29.5546   2
 -23   2   1 41.5699 33.3962   0
 -23  -2  -1 14.2211 33.6230   0
 -23   2  -1 16.6089 33.5205   0
 -23  -2   1 13.2155 33.3517   0
  23  -2  -1 15.8277 30.2627   2
 -24   2   1 43.5642 37.0059   0
  24  -2  -1 30.5759 31.0164   2
  24  -2   1 19.0970 30.0273   2
 -24   2  -1 14.0765 32.4023   0
 -24  -2   1 31.3944 33.5600   0
 -24  -2  -1 8.39217 36.1582   0
 -25   2   1 35.6397 38.4427   0
 -25   2  -1 44.0708 34.1367   0
 -25  -2  -1 41.0547 36.5479   0
  25  -2   1 32.1613 31.2198   2
  25  -2  -1 9.59702 31.8118   2
 -25  -2   1 64.7368 34.2917   0
 -26   2   1 286.203 40.0184   0
 -26  -2  -1 259.052 40.2663   0
  26  -2   1 332.110 34.9907   2
  26  -2  -1 264.190 35.9610   2
 -26   2  -1 306.458 37.3731   0
 -26  -2   1 296.543 36.2309   0
 -27  -2   1 127.148 36.9310   0
 -27   2   1 185.644 38.7987   0
  27  -2   1 84.6643 31.5166   2
 -27  -2  -1 112.340 37.0958   0
 -27   2  -1 150.954 36.1059   0
  27  -2  -1 130.615 33.3888   2
 -28   2  -1 199.069 36.2428   0
 -28  -2   1 191.290 36.0936   0
 -28  -2  -1 198.470 36.7114   0
  28  -2   1 172.589 32.1208   2
  28  -2  -1 168.783 33.0343   2
 -28   2   1 192.314 35.9444   0
 -29  -2  -1 21.2155 31.9581   0
 -29  -2   1 16.7348 33.1848   0
  29  -2   1 9.77275 29.3185   2
  29  -2  -1 11.5321 30.2220   2
 -29   2  -1-1.39210 33.8994   0
 -29   2   1 20.9695 36.1043   0
 -30  -2   1 84.8618 35.8282   0
 -30  -2  -1 69.3617 34.2578   0
 -30   2   1 60.3608 38.6628   0
  30  -2   1 102.579 31.1325   2
 -30   2  -1 58.4891 34.2812   0
  30   2   1 62.8463 26.4671   2
  30  -2  -1 48.2360 31.6953   2
  31  -2  -1 73.5677 31.9500   2
 -31  -2   1 82.2046 36.3667   0
 -31   2   1 70.8853 39.0258   0
 -31  -2  -1 75.1699 36.7591   0
  31  -2   1 108.642 32.3457   2
 -31   2  -1 64.5946 35.3384   0
  31   2   1 78.4989 28.0097   2
  32   2   1 29.7131 27.3367   2
  32  -2   1 31.0930 30.6384   2
 -32  -2   1 15.9096 35.0333   0
 -32   2   1 6.73062 38.8086   0
 -32  -2  -1 34.3071 36.6224   0
  32  -2  -1 12.7993 31.2453   2
 -32   2  -1 23.3132 37.2008   0
 -33  -2   1 84.0142 36.5625   0
  33   2   1 75.2478 28.3662   2
 -33   2   1 60.2600 38.9541   0
  33  -2   1 72.3813 31.8838   2
  33  -2  -1 63.2506 33.9694   2
 -33  -2  -1 96.9537 35.7370   0
 -33   2  -1 55.2351 38.9985   0
 -34   2   1-3.81546 39.0354   0
 -34   2  -1 8.60017 37.4486   0
  34  -2  -1 33.1087 32.1349   2
  34  -2   1 17.3543 31.8450   2
  34   2  -1 25.0597 30.5121   2
 -34  -2   1-6.50000 35.6076   0
  34   2   1-5.81263 26.9904   2
 -34  -2  -1 27.9716 35.1023   0
 -35  -2  -1 67.3925 36.8859   0
  35  -2  -1 105.976 35.4534   2
  35   2  -1 118.345 32.3015   2
 -35  -2   1 57.6174 36.6520   0
  35  -2   1 61.0129 31.0512   2
  35   2   1 39.8701 27.5933   2
 -35   2  -1 44.3344 38.0798   0
 -35   2   1 53.9727 39.3097   0
 -36  -2  -1 7.26406 34.3439   0
 -36   2  -1 21.3817 37.7976   0
  36  -2  -1 25.7594 32.9935   2
  36   2  -1 26.9586 32.0810   2
  36   2   1 5.40765 27.3812   2
  36  -2   1-1.61515 32.2962   2
 -36  -2   1 53.9825 35.8329   0
 -36   2   1-7.40063 39.5715   0
  37  -2  -1 109.421 35.5235   2
 -37  -2   1 147.666 37.7500   0
 -37   2  -1 89.7490 38.9416   0
 -37  -2  -1 105.535 37.5486   0
 -37   2   1 106.755 40.6255   0
  37  -2   1 125.289 34.7894   2
  37   2   1 138.891 30.4427   2
  37   2  -1 161.746 35.0685   2
 -38   2   1 4.92595 40.2467   0
 -38  -2  -1 22.2308 37.8959   0
 -38  -2   1 21.1186 38.7028   0
 -38   2  -1 18.3870 36.1241   0
  38   2   1 25.1777 28.0597   2
  38   2  -1 24.6399 33.3248   2
  38  -2  -1 26.8993 32.6078   2
 -39   2   1 5.63352 40.6472   0
 -39   2  -1 23.5529 37.7008   0
 -39  -2  -1 37.7091 37.4803   0
 -39  -2   1-4.21584 36.6866   0
  39   2   1 13.9358 29.3405   2
  39   2  -1 32.8757 35.4150   2
  39  -2  -1-11.3592 35.4777   2
  40   2   1 18.8518 31.2218   2
 -40  -2  -1 24.5536 38.0607   0
 -40  -2   1 65.2739 38.8753   0
 -40   2   1 6.55731 41.4466   0
  40   2  -1 98.1390 36.7769   2
 -40   2  -1 31.8863 36.6588   0
  40  -2  -1 58.8376 34.4921   2
  41   2   1 50.8428 31.6286   2
 -41   2  -1 57.8728 39.9048   0
  41  -2  -1 65.9004 37.9818   2
  41   2  -1 119.017 38.1376   2
 -41  -2   1 15.2619 38.8292   0
 -41  -2  -1 84.0509 40.9308   0
 -41   2   1 27.4160 42.4927   0
  42  -2  -1 1.66010 33.2921   2
 -42   2  -1 76.5711 41.4803   0
 -42  -2  -1 14.6492 40.0544   0
 -42  -2   1 35.1335 40.0957   0
  42   2   1 39.9975 33.5999   2
  42   2  -1 9.85478 35.6089   2
 -42   2   1 23.1924 42.1277   0
  43   2  -1 159.928 38.3819   2
 -43   2   1 141.595 43.9710   0
 -43  -2  -1 122.413 41.5390   0
 -43   2  -1 152.633 42.1528   0
 -43  -2   1 144.657 42.9728   0
  43  -2  -1 145.838 41.7208   2
  43   2   1 147.590 37.8801   2
  44  -2  -1 51.8921 35.7612   2
 -44  -2   1 33.7507 44.0105   0
  44   2   1 53.3884 35.7726   2
 -44  -2  -1 61.3162 41.2471   0
 -44   2   1 36.4244 42.6940   0
  44   2  -1 16.6500 37.4764   2
 -44   2  -1 45.7129 40.7555   0
  45  -2  -1 291.394 44.2960   2
  45   2   1 312.608 42.0879   2
  45   2  -1 372.268 45.0625   2
 -45   2   1 220.082 46.8747   0
 -45   2  -1 272.893 48.9106   0
  46   2   1 37.9069 35.9990   2
   0  -2  -2 32942.4 93.9856   1
   0  -2  -2 33590.2 93.8050   0
   0  -2   2 34199.5 230.273   0
  -1  -2  -2 5799.64 40.8208   1
   1  -2  -2 5855.63 42.8842   0
   1  -2  -2 5878.33 42.0240   1
  -1  -2  -2 5712.73 41.9352   0
  -2  -2  -2 8647.54 48.2281   1
  -2  -2   2 8428.67 33.1662   0
  -2  -2  -2 8417.62 49.8294   0
   2  -2  -2 8477.42 50.3080   1
  -3  -2   2 1923.56 19.4878   0
  -3  -2  -2 1916.39 25.2379   1
   3  -2  -2 1827.25 28.1552   1
  -3  -2  -2 1871.43 28.0626   0
  -4  -2  -2 200.781 14.4754   1
  -4  -2   2 229.312 12.1513   0
  -4  -2  -2 179.049 18.4793   0
   4  -2  -2 190.505 16.2021   1
  -5  -2  -2 138.853 16.5947   0
  -5  -2  -2 139.337 12.9926   1
   5  -2  -2 152.010 15.4071   1
  -5  -2   2 126.147 11.9699   0
  -6  -2  -2 88.1754 11.5259   1
   6  -2  -2 72.1435 15.7558   1
  -6  -2  -2 86.3804 16.2286   0
   6  -2  -2 82.8592 12.2077   2
  -6  -2   2 81.6219 11.8180   0
  -7  -2  -2 538.166 20.4959   0
  -7  -2  -2 518.466 14.3421   1
   7  -2  -2 538.216 18.6411   1
   7  -2  -2 551.078 17.5137   2
  -7  -2   2 520.185 16.2564   0
  -8  -2  -2 3268.55 28.4114   1
  -8  -2  -2 3201.18 36.8768   0
   8  -2  -2 3218.23 33.3471   2
  -8  -2   2 3340.76 33.0608   0
   8  -2  -2 3229.35 34.7619   1
   9  -2  -2 837.496 20.8852   2
  -9  -2  -2 784.965 23.2878   0
  -9  -2  -2 781.074 16.3906   1
   9  -2  -2 828.883 21.5567   1
  -9  -2   2 817.059 21.3496   0
  10  -2  -2 325.709 17.8255   2
 -10  -2  -2 258.766 11.2912   1
 -10  -2   2 336.095 18.4198   0
  10  -2  -2 302.922 17.1335   1
 -10  -2  -2 292.607 19.8185   0
 -11  -2  -2 222.785 20.0623   0
 -11  -2  -2 193.690 10.7834   1
 -11  -2   2 208.853 17.6893   0
  11  -2  -2 210.739 17.2715   2
  11  -2  -2 217.770 16.2147   1
 -12   2  -2 1240.19 26.0474   0
 -12  -2  -2 1277.32 18.6239   1
 -12  -2   2 1324.91 28.1371   0
 -12  -2  -2 1275.39 29.8376   0
  12  -2  -2 1310.14 28.0292   2
  12  -2  -2 1273.58 25.9133   1
 -13  -2  -2 1092.90 17.6263   1
 -13   2  -2 1128.14 27.0891   0
  13  -2  -2 1148.75 28.2792   2
 -13  -2   2 1134.23 28.7468   0
 -13  -2  -2 1170.76 31.0109   0
  13  -2  -2 1135.21 25.1832   1
 -14  -2   2 154.669 21.0948   0
 -14  -2  -2 188.655 23.1744   0
 -14  -2  -2 167.757 10.2669   1
 -14   2  -2 179.325 21.9027   0
  14  -2  -2 162.928 16.2904   1
  14  -2  -2 158.727 20.4095   2
 -15  -2   2 582.567 27.4375   0
 -15   2  -2 549.888 25.4747   0
  15  -2  -2 585.174 26.1468   2
  15  -2  -2 581.026 21.3955   1
 -15  -2  -2 598.859 28.4270   0
 -15  -2  -2 533.096 13.7478   1
  16  -2  -2 2570.71 42.4541   2
 -16  -2   2 2563.19 42.8611   0
 -16   2  -2 2496.01 39.9785   0
 -16  -2  -2 2685.75 44.2692   0
 -16  -2  -2 2503.18 24.4926   1
  16  -2  -2 2566.70 36.1030   1
 -17  -2   2 1481.39 37.3116   0
 -17   2  -2 1473.64 36.0403   0
 -17  -2  -2 1477.57 19.6306   1
  17  -2  -2 1511.29 35.9643   2
 -17  -2  -2 1590.30 38.2812   0
  17  -2  -2 1524.47 30.1694   1
 -18  -2  -2 64.0679 26.8166   0
 -18   2  -2 38.5967 26.2131   0
 -18  -2  -2 16.7114 8.86872   1
  18  -2  -2 33.3010 23.3212   2
  18  -2  -2 24.9610 16.7714   1
 -18  -2   2 49.6536 26.0245   0
 -19  -2   2 509.008 31.7401   0
 -19  -2  -2 534.156 34.4442   0
 -19   2  -2 505.753 31.7981   0
 -19  -2  -2 467.108 13.2653   1
  19  -2  -2 504.310 22.1124   1
  19  -2  -2 530.317 29.9549   2
 -20  -2   2 388.657 32.5467   0
 -20  -2  -2 375.476 12.2840   1
  20  -2  -2 387.940 21.2372   1
  20  -2  -2 413.074 30.8312   2
 -20  -2  -2 394.939 32.6144   0
 -20   2  -2 441.184 31.6590   0
 -21  -2  -2 103.205 9.68756   1
 -21  -2  -2 87.9389 34.0252   0
 -21   2  -2 100.375 29.2941   0
 -21  -2   2 104.625 31.6897   0
  21  -2  -2 98.6200 18.4020   1
  21  -2  -2 116.195 29.8769   2
 -22   2  -2 24.1374 29.8728   0
 -22  -2  -2 22.0092 32.9158   0
 -22  -2  -2 29.5110 8.57902   1
  22  -2  -2 18.7031 29.3235   2
 -22  -2   2 29.2026 32.7383   0
  22  -2  -2 23.7388 17.4616   1
 -23   2  -2 35.4969 31.5430   0
 -23  -2  -2 46.5403 32.0721   0
  23  -2  -2 19.8487 30.1667   2
 -23   2   2 44.5863 34.1649   0
 -23  -2   2 28.3796 30.8978   0
  23  -2  -2 43.7654 17.9141   1
 -24   2  -2 147.366 35.0688   0
 -24  -2  -2 104.195 35.5671   0
 -24  -2   2 125.264 33.2079   0
  24  -2  -2 82.5570 18.9299   1
  24  -2  -2 92.0807 33.5740   2
 -24   2   2 156.788 40.1659   0
 -25   2   2 335.990 39.7097   0
  25  -2  -2 259.920 35.3747   2
 -25   2  -2 232.702 37.7284   0
  25  -2  -2 220.068 21.8890   1
 -25  -2  -2 266.118 38.6076   0
 -25  -2   2 230.471 37.0708   0
 -26  -2  -2 315.839 41.2139   0
 -26   2  -2 286.943 39.8603   0
 -26   2   2 369.291 42.4289   0
  26   2   2 276.436 29.3817   2
  26  -2  -2 280.871 36.8339   2
 -26  -2   2 307.386 39.1608   0
 -27  -2   2 1934.81 52.1987   0
 -27  -2  -2 1846.20 53.4932   0
 -27   2   2 2017.61 56.8832   0
 -27   2  -2 1922.44 53.3679   0
  27   2   2 1930.39 45.8663   2
  27  -2  -2 1799.38 51.9402   2
 -28  -2  -2 178.058 38.0570   0
 -28   2  -2 156.670 37.0543   0
 -28   2   2 190.243 38.9391   0
  28  -2  -2 142.118 32.8423   2
 -28  -2   2 170.758 37.2140   0
  28   2   2 147.910 27.6238   2
 -29   2   2 44.7189 36.3208   0
 -29   2  -2 13.1396 33.1659   0
  29  -2  -2 44.6714 32.0214   2
  29   2   2 26.8760 26.4158   2
 -29  -2   2 18.8525 35.4079   0
 -29  -2  -2 44.1178 35.1009   0
 -30  -2   2 433.809 38.6399   0
 -30   2  -2 446.192 39.8904   0
  30   2   2 500.469 33.2071   2
  30  -2  -2 466.786 37.2141   2
 -30  -2  -2 476.871 39.6204   0
 -30   2   2 499.450 42.9247   0
 -31   2   2 666.101 45.9972   0
  31  -2  -2 608.036 41.1341   2
 -31  -2  -2 689.482 43.4320   0
 -31   2  -2 607.002 41.9589   0
  31   2   2 535.942 34.8437   2
 -31  -2   2 579.435 43.7532   0
 -32   2   2 53.8210 39.6615   0
 -32   2  -2 39.5344 34.8945   0
 -32  -2  -2 70.9633 35.4097   0
  32   2   2 71.4349 28.8229   2
 -32  -2   2 85.1762 35.7281   0
  32  -2  -2 55.3906 31.7460   2
 -33   2   2 77.9227 40.7817   0
 -33   2  -2 69.4695 36.4232   0
 -33  -2  -2 90.3153 36.0766   0
  33  -2  -2 79.8723 34.3768   2
  33   2   2 63.3376 28.3525   2
 -33  -2   2 132.820 38.0831   0
 -34  -2  -2 302.101 41.1231   0
 -34   2   2 333.764 45.4029   0
  34   2   2 324.604 32.0821   2
 -34   2  -2 259.734 39.7402   0
  34  -2  -2 300.121 35.8815   2
 -34  -2   2 335.253 41.1033   0
 -35   2   2 81.7860 40.4498   0
  35   2   2 56.9879 27.7625   2
  35  -2  -2 71.9687 34.7731   2
 -35   2  -2 66.5950 35.6919   0
 -35  -2  -2 78.9769 36.8121   0
 -35  -2   2 82.9372 37.6341   0
 -36   2   2 39.0019 38.0584   0
  36   2  -2 40.5051 34.3213   2
 -36  -2  -2-0.16184 35.3007   0
  36  -2  -2 23.1100 31.3102   2
  36   2   2 25.3879 26.7921   2
 -36  -2   2 17.4990 35.4167   0
 -36   2  -2 8.87599 33.6323   0
  37  -2  -2 6.45222 33.9842   2
 -37   2  -2-3.32950 33.7653   0
 -37  -2  -2 16.6875 36.5724   0
  37   2   2 19.2379 27.1184   2
 -37  -2   2 19.1567 36.6349   0
 -37   2   2-2.08603 39.9776   0
  37   2  -2-4.21614 33.5606   2
 -38   2  -2 94.7640 37.2543   0
 -38  -2  -2 78.5178 37.1618   0
 -38   2   2 104.116 42.0787   0
  38   2  -2 121.958 36.4246   2
  38  -2  -2 103.714 35.4426   2
 -38  -2   2 52.9660 37.9686   0
  38   2   2 89.4565 30.1086   2
  39   2   2 80.5715 31.6509   2
 -39   2  -2 105.653 37.9786   0
 -39   2   2 110.977 42.6319   0
  39  -2  -2 92.4349 38.3728   2
 -39  -2   2 79.4466 39.3891   0
 -39  -2  -2 127.157 40.0025   0
  39   2  -2 98.3842 37.2013   2
 -40  -2  -2 18.1309 38.6228   0
 -40   2   2-18.9875 41.0290   0
 -40  -2   2 1.85842 38.9460   0
  40  -2  -2 11.1007 32.3587   2
  40   2   2 15.4126 32.0693   2
  40   2  -2-1.27381 34.7789   2
 -40   2  -2 46.5894 37.2481   0
  41  -2  -2 18.9052 38.1742   2
 -41  -2  -2 39.4220 39.6814   0
 -41  -2   2 17.1324 39.7796   0
 -41   2   2 26.8053 41.3976   0
 -41   2  -2 71.0896 38.8116   0
  41   2   2 20.8940 33.8234   2
  41   2  -2 58.7248 36.5533   2
 -42   2  -2 254.126 42.9426   0
  42   2   2 301.646 37.4160   2
 -42   2   2 290.709 47.9950   0
 -42  -2   2 282.696 45.7335   0
  42  -2  -2 309.007 41.9173   2
  42   2  -2 336.515 43.8784   2
 -42  -2  -2 343.521 45.7277   0
 -43  -2  -2 132.949 42.1116   0
 -43   2   2 52.9705 45.0480   0
 -43  -2   2 132.318 41.1270   0
  43   2   2 77.2988 31.6826   2
  43   2  -2 94.7207 39.4822   2
 -43   2  -2 62.4074 40.0642   0
  43  -2  -2 99.7874 38.4563   2
  44   2  -2 53.9018 40.1645   2
 -44  -2  -2 34.9833 41.3783   0
  44   2   2 9.60585 31.1903   2
 -44   2  -2-8.48286 39.7401   0
 -44   2   2 20.7627 43.6152   0
 -44  -2   2 29.1968 42.4497   0
  44  -2  -2 15.9045 40.0409   2
  45   2   2 74.8265 32.9688   2
  45   2  -2 77.1696 40.1753   2
 -45   2  -2 72.4362 40.6394   0
  46   2   2 108.643 34.2813   2
   0  -2  -3 2242.72 30.4883   1
   0  -2  -3 2246.35 31.0240   0
  -1  -2  -3 11777.2 60.4609   0
  -1  -2  -3 11783.9 61.8648   1
   1  -2  -3 11881.3 62.1406   0
   1  -2  -3 11744.5 62.2036   1
  -1  -2   3 11979.0 30.2230   0
  -2  -2  -3 1329.39 24.8161   1
  -2  -2  -3 1339.18 25.9635   0
  -2  -2   3 1460.98 13.3824   0
   2  -2  -3 1355.82 25.2818   1
  -3  -2   3 29.6793 7.76373   0
  -3  -2  -3 11.3073 16.9266   0
   3  -2  -3 19.3645 15.8368   1
  -3  -2  -3 19.1596 14.3323   1
   4  -2  -3 163.118 16.4264   1
  -4  -2   3 150.660 9.59756   0
  -4  -2  -3 165.348 14.8123   1
  -4  -2  -3 139.219 17.4383   0
   4  -2  -3 156.856 10.2673   2
  -5  -2  -3 222.216 17.9502   0
   5  -2  -3 241.594 15.9800   1
   5  -2  -3 237.036 12.5531   2
  -5  -2  -3 217.575 14.0499   1
  -5  -2   3 214.748 11.3464   0
  -6  -2  -3 223.749 14.2171   1
   6  -2  -3 230.119 16.9780   1
  -6  -2  -3 221.176 17.6670   0
  -6  -2   3 208.999 12.3410   0
   6  -2  -3 236.212 13.0145   2
  -7  -2  -3 781.183 19.0924   1
   7  -2  -3 833.556 18.6216   2
   7  -2  -3 817.969 22.0213   1
  -7   2  -3 789.810 15.7467   0
  -7  -2   3 803.552 18.0985   0
  -7  -2  -3 773.539 23.4061   0
  -8  -2   3 118.561 14.1175   0
   8  -2  -3 129.452 13.8627   2
   8  -2  -3 127.666 15.6809   1
  -8   2  -3 130.094 12.4903   0
  -8  -2  -3 125.098 12.9651   1
  -8  -2  -3 128.483 17.8239   0
  -9   2  -3 170.181 13.8824   0
  -9  -2   3 172.893 15.3058   0
  -9  -2  -3 187.837 13.0101   1
  -9  -2  -3 162.994 18.1033   0
   9  -2  -3 180.205 15.1926   2
   9  -2  -3 202.620 16.3041   1
 -10  -2   3 275.162 16.8101   0
 -10   2  -3 292.777 16.1127   0
 -10  -2  -3 273.914 13.8296   1
 -10  -2  -3 287.622 21.2514   0
  10  -2  -3 298.522 17.0510   1
  10  -2  -3 297.784 17.6184   2
 -11  -2  -3 208.258 13.6629   1
 -11  -2   3 219.914 18.8088   0
 -11  -2  -3 210.622 20.5184   0
 -11   2  -3 217.983 17.1173   0
  11  -2  -3 214.389 16.3498   1
  11  -2  -3 229.705 17.6217   2
  12  -2  -3 381.680 19.2878   1
 -12  -2   3 376.353 20.2109   0
 -12  -2  -3 362.856 14.8837   1
 -12  -2  -3 340.957 23.0987   0
  12   2  -3 389.659 9.42752   1
  12  -2  -3 386.018 20.5987   2
 -12   2  -3 393.236 19.8825   0
 -13  -2   3 176.856 21.1950   0
 -13  -2  -3 148.302 12.9510   1
  13   2  -3 166.558 6.81595   1
 -13  -2  -3 132.440 22.7380   0
  13  -2  -3 139.502 19.2123   2
 -13   2  -3 196.787 19.6705   0
  13  -2  -3 160.143 17.0042   1
  14  -2  -3 14.4909 15.3800   1
  14   2  -3 24.1109 4.36046   1
  14  -2  -3 31.5585 19.1349   2
 -14  -2  -3 25.1723 10.6540   1
 -14  -2   3 16.9058 19.9274   0
 -14   2  -3 37.2146 18.8931   0
 -14  -2  -3 23.4423 21.4496   0
  15   2  -3 36.1680 3.34447   1
 -15  -2   3 44.1256 20.3781   0
  15  -2  -3 40.4773 19.0961   2
 -15   2  -3 44.9447 20.4154   0
 -15  -2  -3 39.8830 11.4415   1
  15  -2  -3 27.7075 16.1138   1
 -15  -2  -3 48.0254 23.0447   0
 -16  -2  -3 68.0958 24.3633   0
 -16   2  -3 64.2167 21.3972   0
 -16  -2  -3 54.0137 10.9212   1
  16  -2  -3 59.0478 16.7832   1
 -16  -2   3 60.6717 22.0490   0
  16  -2  -3 51.8810 21.0892   2
  17  -2  -3 525.079 27.4202   2
 -17  -2  -3 539.323 29.8352   0
 -17  -2   3 520.887 28.2225   0
 -17  -2  -3 527.404 16.5884   1
 -17   2  -3 570.291 27.9163   0
  17  -2  -3 562.269 22.3639   1
 -18  -2  -3 78.1537 28.2449   0
 -18   2  -3 68.3823 24.1533   0
 -18  -2   3 90.9158 25.3841   0
 -18  -2  -3 71.5122 12.2104   1
  18  -2  -3 62.8767 16.3937   1
  18  -2  -3 62.3577 24.1218   2
  19  -2  -3 542.820 22.9680   1
 -19  -2   3 530.595 32.5349   0
 -19  -2  -3 568.094 34.7244   0
 -19  -2  -3 551.831 16.9796   1
 -19   2  -3 557.796 30.2040   0
  19  -2  -3 623.734 32.1497   2
 -20  -2   3 318.558 32.0518   0
  20  -2  -3 262.829 21.0595   1
 -20   2  -3 285.491 28.8059   0
  20  -2  -3 313.573 30.7563   2
 -20  -2  -3 327.083 32.0438   0
 -20  -2  -3 283.786 14.9152   1
 -21  -2   3 52.2821 29.3040   0
 -21  -2  -3 8.08358 33.6946   0
 -21  -2  -3 13.8229 11.9337   1
  21   2   3 6.44498 20.1912   2
  21  -2  -3 16.5862 17.0072   1
  21  -2  -3 6.92463 28.7681   2
 -21   2  -3 18.2865 29.0925   0
 -22  -2  -3 482.981 16.4993   1
  22  -2  -3 472.611 22.9513   1
  22   2   3 438.220 25.8409   2
 -22   2  -3 481.727 34.6767   0
  22  -2  -3 457.408 34.5078   2
 -22  -2   3 459.931 35.2698   0
 -22  -2  -3 459.587 35.3617   0
 -23  -2   3 29.0148 32.0368   0
  23   2   3 8.36439 22.8470   2
 -23  -2  -3 13.2329 34.3098   0
  23  -2  -3 13.1387 31.3013   2
 -23   2  -3-3.97027 31.1167   0
  23  -2  -3 12.6046 18.5102   1
 -24  -2   3 23.3276 33.3594   0
 -24  -2  -3 40.0975 35.3156   0
  24  -2  -3-1.98685 30.5284   2
  24   2   3 21.3517 24.1186   2
 -24   2  -3-8.30687 31.1532   0
  24  -2  -3-4.28759 18.5922   1
 -25  -2   3 620.450 38.9686   0
  25  -2  -3 567.868 38.7323   2
 -25   2  -3 621.248 39.6036   0
  25  -2  -3 579.141 25.0368   1
  25   2   3 598.855 31.7528   2
 -25   2   3 716.378 46.0036   0
 -25  -2  -3 599.466 40.1553   0
  26  -2  -3 142.135 20.3140   1
 -26  -2  -3 180.903 36.3493   0
 -26   2  -3 158.514 35.7562   0
 -26   2   3 263.936 39.5336   0
  26   2   3 165.377 27.4590   2
  26  -2  -3 155.814 35.1079   2
 -26  -2   3 228.504 37.8415   0
  27   2   3 165.706 26.1006   2
 -27  -2  -3 216.222 35.9091   0
 -27   2   3 205.636 40.6188   0
 -27  -2   3 212.431 35.0375   0
 -27   2  -3 141.431 33.2811   0
  27  -2  -3 153.692 33.8540   2
  27  -2  -3 173.806 20.6890   1
 -28  -2   3 884.851 43.5826   0
 -28   2   3 868.018 45.8319   0
  28  -2  -3 859.726 42.1526   2
 -28  -2  -3 741.168 42.5349   0
  28  -2  -3 754.161 26.5176   1
  28   2   3 797.102 34.5536   2
 -28   2  -3 839.484 41.1321   0
 -29  -2   3 58.9067 35.1007   0
 -29   2  -3 53.5556 34.1451   0
 -29   2   3 113.985 37.8210   0
 -29  -2  -3 58.3823 35.8697   0
  29  -2  -3 74.2873 32.7938   2
  29   2   3 73.9383 24.9649   2
 -30   2   3 603.553 44.3981   0
  30   2   3 566.927 32.0560   2
 -30  -2  -3 537.981 40.9945   0
 -30  -2   3 592.362 40.8475   0
  30  -2  -3 640.458 39.9933   2
 -30   2  -3 502.358 40.4207   0
 -31  -2  -3 40.6476 35.0680   0
 -31   2  -3 72.1213 32.8810   0
 -31  -2   3 47.0448 35.2209   0
  31  -2  -3 21.9342 31.7164   2
  31   2   3 39.1292 26.4250   2
 -31   2   3 32.0689 39.4415   0
 -32   2  -3 33.5216 31.6057   0
 -32  -2  -3 23.4021 33.9409   0
 -32  -2   3 15.3930 33.9196   0
  32  -2  -3-17.5998 31.2899   2
 -32   2   3-16.1744 39.5431   0
  32   2   3 16.0571 26.0489   2
  33  -2  -3 8.74328 32.4939   2
 -33   2   3 7.35439 38.6878   0
 -33   2  -3 28.8834 32.9474   0
 -33  -2  -3 17.3430 34.6819   0
  33   2   3-5.18669 25.6085   2
 -33  -2   3-7.81826 34.7092   0
 -34  -2   3 89.6956 36.0272   0
 -34  -2  -3 125.653 36.6468   0
  34   2   3 121.959 28.1764   2
 -34   2  -3 85.9426 35.6329   0
 -34   2   3 163.647 40.7731   0
  34  -2  -3 100.118 32.8158   2
 -35   2  -3-0.37228 32.1474   0
 -35  -2  -3 17.3110 35.8036   0
 -35   2   3 8.98216 38.2594   0
  35  -2  -3-5.81984 33.0393   2
 -35  -2   3-2.96557 34.0824   0
  35   2   3 37.4365 28.0407   2
 -36   2  -3 4.25568 32.7308   0
  36   2   3-4.10752 25.7573   2
 -36  -2   3 14.9877 35.4677   0
  36  -2  -3 12.6466 33.8435   2
 -36  -2  -3-5.95360 35.0137   0
 -36   2   3 18.2215 38.0868   0
 -37  -2  -3 44.3555 35.8401   0
  37   2   3 19.5117 26.2902   2
 -37   2  -3-22.9140 33.4417   0
 -37   2   3-6.69636 41.1631   0
  37  -2  -3-25.0036 32.6384   2
 -37  -2   3 11.2550 36.4242   0
 -38  -2   3 58.2705 37.2417   0
 -38  -2  -3 85.4666 38.6069   0
 -38   2   3 74.7831 42.4343   0
  38  -2  -3 78.9629 37.2813   2
  38   2  -3 102.197 33.5198   2
 -38   2  -3 44.1627 36.0621   0
  38   2   3 88.3454 28.5441   2
  39  -2  -3 64.9298 32.8611   2
 -39  -2  -3 74.4906 39.3665   0
 -39   2   3 65.2294 42.6778   0
 -39  -2   3 81.4489 39.7262   0
  39   2   3 34.8801 28.1910   2
  39   2  -3 42.9322 33.4023   2
 -39   2  -3 52.1367 34.8641   0
 -40  -2   3 36.7057 37.0300   0
  40   2  -3 28.2902 33.1419   2
 -40   2   3 23.2058 43.1862   0
  40  -2  -3 12.1171 38.7245   2
 -40   2  -3 0.26622 35.7235   0
 -40  -2  -3 25.3075 37.6998   0
  40   2   3 24.3616 30.4468   2
  41   2  -3 291.464 38.9611   2
 -41  -2  -3 275.853 44.4490   0
  41  -2  -3 254.958 40.7796   2
 -41   2  -3 228.315 40.9111   0
 -41  -2   3 227.777 43.4287   0
 -41   2   3 276.532 50.1557   0
  41   2   3 294.729 36.2863   2
  42   2   3 47.5244 30.0204   2
 -42   2   3 29.7428 44.7387   0
  42  -2  -3 51.1142 39.6302   2
 -42  -2  -3 87.1251 40.4891   0
 -42   2  -3 59.5370 38.4028   0
 -42  -2   3 10.7846 39.7285   0
  42   2  -3 44.2039 34.1234   2
 -43  -2  -3 7.65220 42.2863   0
  43   2  -3 25.7725 35.0809   2
 -43  -2   3 0.82636 40.3549   0
 -43   2   3-43.6356 44.3902   0
  43  -2  -3 17.5009 41.2784   2
  43   2   3-8.75313 28.0403   2
 -43   2  -3 11.8949 39.4930   0
  44   2   3 19.8368 32.1579   2
 -44   2  -3 11.7893 40.9647   0
 -44   2   3 44.9509 46.2800   0
 -44  -2   3 38.9268 42.2462   0
  44  -2  -3 13.8424 34.4590   2
  44   2  -3 33.1907 36.7683   2
 -44  -2  -3 15.8836 39.9564   0
  45   2   3 94.0177 35.2133   2
 -45   2  -3 2.10166 36.9527   0
   0  -2  -4 799.266 22.9909   1
   0  -2  -4 784.701 23.0217   0
   1  -2  -4 414.819 20.1889   0
  -1  -2  -4 426.302 19.6481   0
   1  -2  -4 410.668 20.0364   1
  -1  -2  -4 442.933 20.4623   1
  -2  -2   4 20.5133 4.65526   0
  -2  -2  -4 26.9066 16.4344   0
   2  -2  -4 9.19541 15.9523   1
  -2  -2  -4 17.5125 15.1957   1
   2  -2  -4 14.6125 6.69510   2
   3  -2  -4 497.594 21.1345   1
  -3  -2   4 506.616 9.71383   0
  -3  -2  -4 498.481 19.3212   1
  -3  -2  -4 517.468 21.1444   0
   3  -2  -4 476.674 11.4763   2
   4  -2  -4 170.942 17.4413   1
  -4   2  -4 173.151 5.50378   0
  -4  -2  -4 173.576 16.3390   1
   4  -2  -4 171.901 10.6175   2
  -4  -2  -4 143.769 17.4328   0
  -4  -2   4 182.445 9.12963   0
  -5  -2   4 13.8745 8.87955   0
   5  -2  -4 25.3389 15.7565   1
  -5  -2  -4 13.2932 16.6299   0
  -5   2  -4 10.8344 6.43470   0
  -5  -2  -4 16.1443 13.9997   1
   5  -2  -4 20.6951 9.66913   2
  -6  -2   4 201.555 12.1751   0
   6  -2  -4 196.736 17.0652   1
  -6  -2  -4 186.565 16.2380   1
  -6   2  -4 185.995 9.47012   0
   6  -2  -4 197.000 12.7107   2
  -6  -2  -4 185.312 18.4929   0
  -7  -2  -4 1027.13 23.5781   1
  -7  -2  -4 992.872 26.0576   0
  -7   2  -4 949.876 15.8745   0
   7  -2  -4 1002.67 20.3956   2
  -7  -2   4 996.954 18.7906   0
   7  -2  -4 981.666 24.7976   1
  -8  -2  -4 257.856 19.8153   0
  -8  -2   4 274.777 14.6753   0
  -8  -2  -4 271.816 16.7103   1
  -8   2  -4 247.039 12.5164   0
   8  -2  -4 287.906 15.2075   2
   8  -2  -4 283.489 18.5648   1
  -9   2  -4 13.7501 12.0099   0
  -9  -2   4 3.09932 13.6565   0
   9  -2  -4 14.3257 13.2947   2
  -9  -2  -4 6.37910 13.5861   1
   9  -2  -4 13.2758 15.5915   1
  -9  -2  -4-0.82578 18.0107   0
 -10  -2  -4 280.530 22.2696   0
 -10  -2   4 308.944 18.6690   0
 -10  -2  -4 322.587 17.3678   1
  10  -2  -4 326.048 19.2780   1
 -10   2  -4 324.582 16.0030   0
  10  -2  -4 325.746 18.3565   2
 -11  -2   4 1183.28 26.2756   0
 -11  -2  -4 1274.72 31.2913   0
 -11  -2  -4 1191.56 24.4785   1
 -11   2  -4 1225.53 23.6292   0
  11   2  -4 1312.36 19.1371   1
  11  -2  -4 1270.66 27.4541   1
  11  -2  -4 1268.40 26.7041   2
  12  -2  -4 55.0326 16.6750   1
  12   2  -4 53.2931 9.39900   1
 -12   2  -4 44.0533 15.3834   0
 -12  -2  -4 56.9521 13.9913   1
 -12  -2   4 61.8159 17.4182   0
 -12  -2  -4 60.1016 20.3180   0
  12  -2  -4 50.6089 17.4095   2
  12   2   4 46.6186 10.1614   2
  13  -2  -4 20.1582 18.0185   2
  13   2  -4 11.1674 8.37812   1
  13  -2  -4 3.30581 15.7940   1
 -13  -2  -4 5.86916 21.4756   0
  13   2   4 20.3949 11.5592   2
 -13  -2   4 12.0037 19.3673   0
 -13  -2  -4 9.26412 14.4394   1
 -13   2  -4 11.8135 16.7109   0
 -14  -2   4 1380.46 32.7531   0
  14   2  -4 1394.19 17.6416   1
 -14  -2  -4 1347.30 35.0093   0
 -14  -2  -4 1307.57 25.7236   1
 -14   2  -4 1380.39 29.0765   0
  14  -2  -4 1375.42 29.1617   1
  14  -2  -4 1335.04 31.5850   2
  14   2   4 1338.85 23.2730   2
 -15  -2   4 2856.18 43.0996   0
 -15  -2  -4 2966.21 35.5918   1
 -15  -2  -4 3004.64 45.9908   0
 -15   2  -4 2933.98 39.5612   0
  15  -2  -4 2918.41 43.7177   2
  15   2   4 2886.62 33.3940   2
  15   2  -4 2876.94 22.6373   1
  15  -2  -4 2988.68 40.1481   1
 -16   2  -4 11.4395 21.2349   0
  16  -2  -4 31.1738 21.4754   2
 -16  -2  -4 21.8185 24.2578   0
  16   2  -4 11.2609 6.16835   1
 -16  -2   4 30.7605 22.8839   0
 -16  -2  -4 30.1230 13.8596   1
  16   2   4 26.2157 14.7103   2
  16  -2  -4 16.7295 16.9033   1
  17   2   4 0.73484 15.2617   2
  17  -2  -4 16.5203 22.6090   2
  17   2  -4 3.49332 5.34002   1
 -17  -2   4 1.17346 24.7256   0
 -17  -2  -4 1.37312 13.9561   1
 -17   2  -4-4.08867 20.1958   0
 -17  -2  -4 1.82264 26.3449   0
  17  -2  -4-0.42064 16.3977   1
  18  -2  -4 226.754 20.0196   1
  18  -2  -4 211.770 25.7792   2
 -18  -2  -4 224.403 16.9768   1
 -18   2  -4 205.947 26.0045   0
  18   2  -4 190.569 6.19100   1
 -18  -2  -4 253.697 30.6896   0
  18   2   4 223.114 18.6350   2
 -18  -2   4 211.084 28.9531   0
  19  -2  -4 1991.46 36.3064   1
  19   2   4 1989.95 34.6755   2
 -19  -2  -4 1911.95 30.3556   1
 -19  -2  -4 2036.42 46.2855   0
 -19   2  -4 1917.93 40.0312   0
 -19  -2   4 1929.21 44.2916   0
  19  -2  -4 1983.69 44.2855   2
  20   2   4 7.30194 18.2868   2
 -20  -2   4 19.4151 27.9043   0
 -20   2  -4-4.82207 27.3557   0
 -20  -2  -4 15.4211 15.1956   1
  20  -2  -4 1.81873 26.3755   2
  20  -2  -4-5.95741 17.7015   1
 -20  -2  -4 37.6659 29.7675   0
 -21   2  -4 36.3757 26.4935   0
 -21  -2   4 50.8150 31.5147   0
 -21  -2  -4 44.4605 31.0968   0
 -21  -2  -4 31.1899 14.9814   1
  21  -2  -4 24.8761 28.8453   2
  21   2   4 39.5475 19.7013   2
  21  -2  -4 33.2063 18.7135   1
 -22  -2  -4 67.3335 33.1843   0
 -22  -2   4 60.4560 31.5051   0
 -22  -2  -4 60.9649 14.5174   1
  22   2   4 62.0576 21.7428   2
 -22   2  -4 47.6364 30.1265   0
  22  -2  -4 63.0008 30.2341   2
  22  -2  -4 77.2936 19.3044   1
 -23  -2   4 898.830 40.7233   0
 -23   2  -4 942.638 37.5479   0
 -23  -2  -4 843.229 22.7541   1
 -23  -2  -4 885.948 41.3168   0
  23  -2  -4 923.572 41.1449   2
  23  -2  -4 866.568 27.6549   1
  23   2   4 859.259 30.0859   2
 -24  -2  -4 29.9523 32.9123   0
 -24  -2   4 39.4102 35.4269   0
 -24   2  -4 21.9860 31.1320   0
  24  -2  -4 4.14687 31.1384   2
  24  -2  -4 4.26614 18.7415   1
  24   2   4 6.70245 21.8566   2
 -25  -2   4 93.1801 32.5096   0
 -25  -2  -4 54.7484 35.4544   0
 -25   2  -4 87.8965 30.2970   0
  25   2   4 76.0677 23.5908   2
  25  -2  -4 76.8667 18.0237   1
  25  -2  -4 46.5908 31.4224   2
 -26   2   4 307.237 39.3671   0
 -26  -2  -4 190.150 35.6261   0
 -26  -2   4 208.306 35.5112   0
 -26   2  -4 222.535 31.4363   0
  26  -2  -4 225.837 34.1071   2
  26  -2  -4 196.666 20.6271   1
  26   2   4 211.300 24.9981   2
  27   2   4 826.574 32.4645   2
 -27   2   4 857.744 47.3444   0
  27  -2  -4 880.459 41.0275   2
 -27   2  -4 809.578 38.7417   0
 -27  -2  -4 887.135 43.4468   0
  27  -2  -4 823.297 27.9125   1
 -27  -2   4 845.467 41.3096   0
 -28  -2   4 312.420 37.2678   0
 -28   2  -4 304.041 32.0562   0
  28  -2  -4 283.764 35.8484   2
  28   2   4 259.745 26.6936   2
 -28  -2  -4 274.012 36.0562   0
 -28   2   4 362.155 39.9278   0
 -29   2  -4 6.54711 29.8952   0
  29  -2  -4 16.3750 31.7157   2
  29   2   4-1.04270 23.0454   2
 -29   2   4 65.0405 36.4002   0
 -29  -2  -4 4.27686 32.4527   0
 -29  -2   4 0.25246 31.3705   0
 -30   2  -4 19.3573 30.2828   0
 -30   2   4 35.9621 39.0137   0
  30  -2  -4 30.4689 34.2127   2
 -30  -2  -4 21.8932 35.3026   0
  30   2   4 14.4602 24.6725   2
 -30  -2   4 35.7851 35.7351   0
 -31  -2   4 1150.58 47.7814   0
 -31   2  -4 1119.32 43.7326   0
 -31   2   4 1056.05 51.1620   0
  31   2   4 1066.67 38.2651   2
 -31  -2  -4 1069.71 47.9249   0
  31  -2  -4 1147.14 47.1850   2
 -32  -2   4 46.8593 35.0940   0
 -32  -2  -4 8.44166 35.3400   0
 -32   2   4 81.4441 39.0932   0
  32  -2  -4 38.2589 33.9947   2
  32   2   4 40.7719 23.5601   2
 -32   2  -4 70.0627 34.2669   0
 -33  -2  -4-9.05579 34.4714   0
  33   2   4 3.36051 26.0652   2
  33  -2  -4 0.52401 31.7631   2
 -33   2   4 28.3182 38.5234   0
 -33  -2   4 24.8762 34.5663   0
 -33   2  -4 6.12789 30.3007   0
 -34   2   4 123.836 40.2651   0
 -34  -2  -4 119.391 36.0608   0
 -34  -2   4 122.177 36.4285   0
  34  -2  -4 84.5158 34.7116   2
 -34   2  -4 125.642 33.0814   0
  34   2   4 88.9318 26.6573   2
 -35  -2   4 398.788 41.0546   0
  35  -2  -4 411.205 40.1061   2
 -35   2  -4 361.353 38.6880   0
  35   2   4 394.967 31.2800   2
 -35  -2  -4 378.107 41.1999   0
 -35   2   4 417.192 44.8742   0
 -36  -2  -4 5.77987 35.3221   0
 -36  -2   4 40.8066 35.6485   0
 -36   2   4 10.4686 40.0931   0
 -36   2  -4 19.1507 33.3718   0
  36   2   4 17.6714 24.9891   2
  36  -2  -4-0.99646 31.0965   2
 -37  -2  -4-3.59087 36.3135   0
 -37   2   4-6.27886 42.0141   0
  37   2   4 22.4264 26.9711   2
 -37  -2   4 29.5227 35.7191   0
  37  -2  -4-2.58236 36.2617   2
 -37   2  -4-10.6744 33.4243   0
 -38  -2  -4-15.9270 37.5530   0
 -38   2  -4 2.87200 34.6946   0
 -38   2   4-14.7181 41.3984   0
  38   2   4 22.9054 26.6563   2
  38  -2  -4 7.50024 32.5706   2
 -38  -2   4 23.0639 38.4462   0
 -39   2   4 217.288 46.2290   0
 -39  -2  -4 210.055 41.3985   0
  39   2   4 155.215 29.4790   2
  39  -2  -4 195.913 41.4699   2
  39   2  -4 152.207 39.2220   2
 -39   2  -4 110.296 37.7795   0
 -39  -2   4 225.716 41.1574   0
  40   2   4 54.1905 29.0911   2
 -40  -2  -4 60.0074 38.0597   0
 -40   2  -4 36.8973 35.5099   0
  40  -2  -4 34.3190 37.3149   2
 -40  -2   4 67.2289 38.9328   0
  40   2  -4 68.6294 38.3286   2
 -40   2   4 23.8603 43.9798   0
 -41  -2  -4 35.5019 38.8781   0
  41  -2  -4 1.39542 34.9936   2
  41   2  -4 33.1403 37.1308   2
 -41   2  -4 1.00656 34.2607   0
 -41   2   4-6.20617 44.7144   0
  41   2   4-42.9318 31.0177   2
 -42  -2  -4 19.3926 39.9154   0
  42   2  -4 25.9052 37.5957   2
 -42  -2   4-15.7851 39.4231   0
 -42   2  -4 0.09476 38.4775   0
  42  -2  -4-18.3396 39.7658   2
 -42   2   4 16.8506 45.7303   0
 -43  -2  -4 246.480 42.5354   0
  43  -2  -4 188.466 39.3522   2
 -43   2  -4 172.417 42.2126   0
 -43   2   4 162.642 47.1224   0
  43   2  -4 167.370 40.1208   2
 -43  -2   4 143.185 44.6659   0
 -44  -2  -4 33.6057 39.0651   0
 -44   2  -4 44.7770 38.6882   0
  44   2  -4 62.9636 35.9571   2
 -44  -2   4 64.9466 42.8234   0
 -45   2  -4 46.5169 38.8015   0
   0  -2  -5 889.410 25.0757   1
   0  -2  -5 936.796 25.6341   0
  -1  -2  -5 28.3778 17.0580   1
   1  -2  -5 28.4855 5.14192   2
   1  -2  -5 27.6488 16.9214   0
   1  -2  -5 26.3305 15.9554   1
  -1  -2  -5 20.3949 16.9353   0
   2  -2  -5 6.41629 17.0760   1
  -2  -2   5 1.39822 3.60630   0
   2  -2  -5 6.13640 6.43896   2
  -2  -2  -5-1.48655 15.3768   1
  -2  -2  -5 5.18372 17.2493   0
  -3  -2   5 136.214 6.83203   0
  -3  -2  -5 132.210 18.0561   1
   3  -2  -5 127.980 8.90399   2
   3  -2  -5 150.842 19.3179   1
  -3  -2  -5 131.046 18.9074   0
   4  -2  -5 5008.94 50.0803   1
  -4  -2  -5 4973.30 48.6568   1
  -4  -2  -5 4890.76 46.8383   0
   4  -2  -5 5072.50 33.1532   2
  -4  -2   5 5060.48 27.7537   0
   5  -2  -5 142.051 19.1177   1
  -5  -2  -5 163.917 18.9960   1
  -5   2  -5 131.287 5.64912   0
  -5  -2  -5 159.205 20.1542   0
   5  -2  -5 155.827 11.5421   2
  -5  -2   5 144.658 10.4771   0
  -6  -2  -5 2.94062 18.0421   0
   6  -2  -5 6.15597 17.4041   1
  -6  -2   5 12.5812 10.6875   0
  -6   2  -5 11.6637 6.30324   0
  -6  -2  -5 13.1639 16.3001   1
   6  -2  -5 16.7352 10.9217   2
   7  -2  -5 9.47071 11.9619   2
   7  -2  -5 6.19914 17.1668   1
  -7  -2  -5 11.5919 19.5094   0
  -7   2  -5 13.7195 8.07640   0
  -7  -2  -5 11.5633 16.4190   1
  -7  -2   5 15.8146 12.2662   0
  -8  -2  -5 759.217 25.9180   0
  -8  -2  -5 721.525 23.4114   1
  -8  -2   5 680.224 19.0519   0
   8  -2  -5 726.438 19.7952   2
   8  -2  -5 759.259 25.6990   1
  -8   2  -5 751.636 14.7603   0
   9  -2  -5 54.8700 14.5100   2
   9   2   5 59.0800 5.89586   2
  -9  -2  -5 68.7856 16.7437   1
  -9  -2   5 74.7862 14.8880   0
  -9   2  -5 65.3695 10.5824   0
   9  -2  -5 58.1934 17.8101   1
  -9  -2  -5 65.5140 20.1887   0
  10  -2  -5 34.4770 16.7277   1
  10  -2  -5 33.0505 14.9163   2
  10   2   5 33.5336 7.02977   2
 -10  -2  -5 28.6734 16.9824   1
 -10  -2  -5 25.9267 20.0207   0
 -10  -2   5 31.2708 15.6745   0
 -10   2  -5 25.9916 11.6087   0
  10   2  -5 37.5489 12.5241   1
  11  -2  -5 344.754 21.6019   1
 -11  -2  -5 369.933 20.1022   1
 -11  -2   5 332.950 20.3169   0
  11   2  -5 364.064 15.5120   1
  11   2   5 377.780 11.2511   2
 -11   2  -5 343.821 15.8362   0
 -11  -2  -5 367.551 24.5768   0
  11  -2  -5 368.221 19.7263   2
  12  -2  -5 348.374 20.8133   2
 -12   2  -5 366.008 17.1031   0
 -12  -2  -5 355.016 24.0615   0
 -12  -2  -5 357.085 20.5606   1
 -12  -2   5 301.086 21.3056   0
  12   2  -5 390.856 15.3802   1
  12  -2  -5 347.160 21.1170   1
  12   2   5 346.528 12.3286   2
 -13  -2  -5 514.853 22.0523   1
 -13  -2  -5 529.778 26.6007   0
  13   2  -5 511.133 15.2785   1
 -13  -2   5 536.844 24.6667   0
  13  -2  -5 526.896 23.5505   2
 -13   2  -5 524.285 19.7559   0
  13   2   5 538.981 14.9799   2
  13  -2  -5 537.053 23.7609   1
 -14   2  -5 315.658 19.5444   0
 -14  -2  -5 271.288 26.6232   0
  14   2  -5 294.267 13.4517   1
 -14  -2   5 304.785 23.5615   0
  14  -2  -5 255.942 21.5697   2
  14   2   5 301.669 14.1294   2
 -14  -2  -5 259.329 19.3391   1
  14  -2  -5 252.851 20.2831   1
  15   2  -5 242.087 12.4305   1
  15   2   5 261.562 14.9929   2
 -15   2  -5 255.345 20.6008   0
 -15  -2   5 225.041 23.6638   0
 -15  -2  -5 236.436 18.9599   1
 -15  -2  -5 265.781 26.6355   0
  15  -2  -5 245.001 23.2834   2
  15  -2  -5 260.078 21.2166   1
  16  -2  -5 92.6499 19.1976   1
  16   2  -5 90.6113 10.6253   1
  16  -2  -5 74.3510 22.5454   2
  16   2   5 70.6315 13.2391   2
 -16  -2  -5 94.1641 18.2000   1
 -16   2  -5 103.311 19.6920   0
 -16  -2  -5 93.5323 27.0340   0
 -16  -2   5 62.1311 24.5750   0
  17  -2  -5 42.8382 18.7721   1
 -17   2  -5 51.2300 20.7643   0
  17   2  -5 32.8043 8.82232   1
 -17  -2   5 36.5813 25.8882   0
 -17  -2  -5 43.1558 17.3902   1
  17   2   5 45.7484 13.8960   2
  17  -2  -5 35.4833 23.1021   2
 -17  -2  -5 58.0935 25.9900   0
  18   2  -5 253.160 10.7964   1
 -18  -2  -5 243.906 19.4626   1
 -18  -2   5 270.350 27.5889   0
 -18  -2  -5 252.127 29.1906   0
  18   2   5 235.122 17.6085   2
 -18   2  -5 290.418 24.7589   0
  18  -2  -5 239.935 21.8508   1
  18  -2  -5 269.061 26.7517   2
  19   2  -5 262.780 10.2945   1
 -19   2  -5 310.523 26.3576   0
 -19  -2  -5 286.108 19.7875   1
 -19  -2   5 287.287 31.6887   0
 -19  -2  -5 288.423 30.9132   0
  19   2   5 268.879 19.4934   2
  19  -2  -5 294.151 22.0647   1
  19  -2  -5 266.830 29.6873   2
 -20   2  -5 511.137 29.9749   0
 -20  -2  -5 453.473 21.5143   1
 -20  -2   5 490.546 32.9113   0
 -20  -2  -5 496.715 34.2557   0
  20   2   5 500.213 23.5053   2
  20  -2  -5 481.226 32.4895   2
  20  -2  -5 504.679 25.5159   1
 -21   2  -5 40.7839 25.3519   0
  21   2   5 53.5131 18.9836   2
 -21  -2  -5 51.5774 17.2819   1
  21  -2  -5 72.1163 27.8632   2
 -21  -2   5 41.9870 31.1013   0
 -21  -2  -5 60.6356 31.6807   0
  21  -2  -5 59.1291 20.0316   1
  22  -2  -5 110.308 29.9380   2
 -22  -2   5 90.2032 30.9449   0
 -22  -2  -5 109.949 18.4351   1
  22   2   5 123.394 20.1692   2
  22  -2  -5 137.059 20.8492   1
 -22   2  -5 119.114 25.7287   0
 -22  -2  -5 124.128 33.7405   0
 -23  -2  -5 41.6283 17.5547   1
  23  -2  -5 31.5133 30.8373   2
 -23  -2   5 30.5530 32.5260   0
 -23   2  -5 41.5274 27.8410   0
  23  -2  -5 48.2863 20.6867   1
 -23  -2  -5 54.7154 32.1776   0
  23   2   5 52.8133 21.0939   2
 -24  -2  -5 1.87774 15.1112   1
  24  -2  -5-3.11374 30.8420   2
 -24  -2   5 7.90071 32.0290   0
  24   2   5 4.03600 20.9160   2
  24  -2  -5 5.13945 18.2334   1
 -24   2  -5 11.2414 27.3762   0
 -24  -2  -5-3.94635 32.7315   0
 -25  -2   5 18.1939 31.7422   0
  25  -2  -5 2.52431 30.2514   2
  25   2   5-2.76938 19.7652   2
 -25   2  -5 37.6108 25.3228   0
  25  -2  -5 2.62261 18.6146   1
 -25  -2  -5-8.94083 30.9576   0
 -26  -2   5 343.419 34.5568   0
 -26  -2  -5 272.936 34.4543   0
  26  -2  -5 277.383 20.9256   1
  26   2   5 298.399 24.9551   2
 -26   2  -5 294.215 30.8422   0
  26  -2  -5 291.738 33.6723   2
 -27   2  -5 71.9901 26.4060   0
  27   2   5 59.3311 20.7018   2
  27  -2  -5 65.8708 31.5516   2
  27  -2  -5 28.6921 17.8641   1
 -27  -2   5 25.3190 31.7125   0
 -27  -2  -5 30.9105 32.7682   0
 -28   2   5 65.8135 38.4455   0
  28   2   5 14.2680 21.3205   2
 -28   2  -5 20.5214 27.7195   0
  28  -2  -5 11.9998 30.0710   2
 -28  -2   5 45.1275 30.7217   0
 -28  -2  -5 59.5886 33.0507   0
 -29  -2   5 113.298 34.0384   0
 -29   2   5 85.6275 38.6001   0
  29   2   5 86.3713 22.8033   2
  29  -2  -5 65.9557 33.4226   2
 -29   2  -5 103.521 30.0729   0
 -29  -2  -5 83.0043 33.3933   0
 -30  -2  -5 14.3663 33.4675   0
 -30  -2   5 59.3344 33.0106   0
 -30   2  -5 47.8398 30.2137   0
  30  -2  -5 1.99836 30.0082   2
 -30   2   5 72.7815 38.2129   0
  30   2   5 20.3708 21.7021   2
 -31  -2  -5 178.936 35.3897   0
  31   2   5 216.348 25.5914   2
 -31   2   5 237.200 40.2235   0
  31  -2  -5 205.878 35.5058   2
 -31   2  -5 207.223 32.3998   0
 -31  -2   5 205.413 36.0142   0
 -32   2  -5 40.7536 29.0687   0
 -32   2   5 30.1973 40.0279   0
  32   2   5 51.9709 22.9430   2
 -32  -2  -5 33.4802 33.6216   0
  32  -2  -5 45.8478 32.3730   2
 -32  -2   5 52.8010 34.0874   0
 -33   2   5 80.6951 40.3679   0
 -33  -2  -5 32.0045 33.5870   0
 -33  -2   5 24.5960 33.8380   0
  33   2   5 50.7269 23.8627   2
 -33   2  -5 49.4139 30.9996   0
  33  -2  -5 33.3267 32.3660   2
  34   2   5 94.4638 25.3432   2
 -34  -2   5 98.0034 35.9627   0
 -34  -2  -5 119.798 36.5261   0
 -34   2  -5 139.615 32.1984   0
  34  -2  -5 144.511 36.9206   2
 -34   2   5 214.227 42.4651   0
  35  -2  -5 52.0548 33.6583   2
  35   2   5 53.3876 24.8553   2
 -35   2  -5 51.4746 31.9956   0
 -35   2   5 39.2925 39.6785   0
 -35  -2  -5 73.5683 34.1193   0
 -35  -2   5 41.7616 35.3144   0
  36  -2  -5 30.7246 36.2202   2
 -36   2   5-30.1964 39.6952   0
 -36  -2  -5-1.33926 35.1766   0
 -36  -2   5 19.5851 36.0800   0
 -36   2  -5 12.7941 31.9515   0
  36   2   5 2.93836 25.3839   2
 -37   2  -5-1.58168 32.5393   0
  37  -2  -5-21.2554 34.5765   2
 -37  -2   5-1.62362 36.3970   0
  37   2   5 5.84121 24.5976   2
 -37  -2  -5-13.7481 34.4195   0
 -37   2   5 27.8753 39.0761   0
  38  -2  -5 8.18727 33.3558   2
 -38  -2   5 30.4439 34.9527   0
 -38   2   5 38.8373 42.1653   0
 -38   2  -5 2.54536 34.4502   0
 -38  -2  -5 51.6049 36.5672   0
 -39   2   5 9.45614 43.0338   0
 -39   2  -5-19.8369 32.2183   0
  39  -2  -5-10.4524 38.3821   2
 -39  -2  -5 10.7256 33.8509   0
 -39  -2   5 28.0280 37.4484   0
  40   2  -5-0.50288 37.6560   2
 -40   2  -5-17.9981 35.4887   0
  40  -2  -5 7.60780 33.0233   2
 -40  -2   5 12.7051 36.7064   0
 -40   2   5-19.7301 42.9381   0
 -40  -2  -5 1.14649 37.3938   0
 -41   2   5 43.4701 46.2397   0
  41   2  -5 108.731 40.7337   2
 -41   2  -5 69.7074 37.1765   0
  41  -2  -5 44.0520 38.3295   2
 -41  -2   5 63.8086 40.2872   0
 -41  -2  -5 73.7055 39.5275   0
 -42   2  -5 66.5505 38.1048   0
  42  -2  -5 84.6715 40.9734   2
  42   2  -5 95.3450 41.0945   2
 -42   2   5 68.3410 45.2127   0
 -42  -2   5 76.1120 40.7677   0
 -42  -2  -5 90.6824 38.6501   0
 -43   2  -5 221.870 39.7381   0
 -43  -2   5 210.427 44.7046   0
  43  -2  -5 237.682 39.5696   2
  43   2  -5 235.269 43.5736   2
 -43   2   5 216.527 49.0916   0
 -43  -2  -5 240.119 43.2212   0
 -44   2  -5 39.2436 37.7508   0
 -45   2  -5 91.5874 39.7978   0
   0  -2  -6 3821.12 47.6798   1
   0  -2  -6 3715.89 43.7564   0
   0  -2  -6 3578.09 18.0536   2
   1  -2  -6 2636.42 40.9012   1
  -1  -2  -6 2621.32 40.7027   1
   1  -2  -6 2539.96 18.4273   2
  -1  -2  -6 2557.39 38.0068   0
  -2  -2   6 78.0763 5.01332   0
  -2  -2  -6 108.012 21.4658   1
   2  -2  -6 71.3944 7.72905   2
   2  -2  -6 88.5584 20.9736   1
  -2  -2  -6 55.4937 19.5793   0
  -3  -2  -6 782.093 25.5336   0
   3  -2  -6 805.400 27.2457   1
  -3  -2   6 772.747 11.4563   0
   3  -2  -6 790.237 14.4848   2
  -3  -2  -6 816.761 28.1798   1
   4  -2  -6 4415.21 50.9055   1
  -4  -2  -6 4362.99 50.2461   1
  -4  -2  -6 4296.84 46.5682   0
  -4  -2   6 4292.34 26.8399   0
   4  -2  -6 4328.95 31.9427   2
   5  -2  -6 245.800 22.5772   1
  -5  -2  -6 238.953 21.6054   1
  -5  -2   6 206.828 11.9178   0
  -5  -2  -6 211.246 21.7800   0
  -5   2  -6 197.939 5.63514   0
   5  -2  -6 232.465 12.7054   2
  -6   2  -6 125.691 6.63600   0
   6  -2  -6 129.814 12.6433   2
  -6  -2  -6 124.458 21.0688   0
  -6  -2  -6 142.594 20.1505   1
   6  -2  -6 147.363 21.5705   1
  -6  -2   6 121.540 12.1521   0
  -7  -2  -6 1940.95 35.7606   1
  -7   2  -6 1869.28 17.7602   0
  -7  -2   6 1780.80 24.8339   0
   7  -2  -6 1857.03 26.6855   2
   7  -2  -6 1932.23 37.2875   1
  -7  -2  -6 1935.64 35.6205   0
   8  -2  -6 963.070 29.3992   1
  -8  -2  -6 991.292 28.8182   0
  -8   2  -6 971.185 15.5742   0
  -8  -2   6 946.760 21.3857   0
  -8  -2  -6 1011.49 29.1423   1
   8  -2  -6 938.138 21.8118   2
  -9   2  -6 9.07600 9.58878   0
  -9  -2  -6-14.1149 19.7749   0
   9  -2  -6 3.03222 18.3661   1
  -9  -2  -6 8.68655 18.8660   1
   9  -2  -6 8.81160 14.4585   2
   9   2  -6 13.5840 14.1686   1
  -9  -2   6 10.6109 14.8357   0
  10  -2  -6 114.755 20.1479   1
 -10  -2  -6 135.619 22.7664   0
 -10  -2  -6 153.303 20.8425   1
  10  -2  -6 131.014 16.9746   2
  10   2  -6 136.418 15.5688   1
 -10  -2   6 153.933 17.2232   0
 -10   2  -6 132.872 12.0523   0
  11  -2  -6 1073.40 30.6781   1
 -11  -2   6 1019.55 25.8304   0
 -11  -2  -6 1097.83 30.3861   1
  11   2  -6 1065.39 23.9234   1
 -11   2  -6 993.166 20.6731   0
  11  -2  -6 1054.27 27.0554   2
 -11  -2  -6 1063.90 31.5285   0
  12  -2  -6 2859.95 43.8105   1
 -12  -2  -6 2719.74 43.9113   0
  12   2  -6 2824.72 34.2669   1
 -12  -2   6 2860.28 39.2369   0
  12  -2  -6 2679.64 39.3168   2
 -12   2  -6 2747.34 31.9180   0
 -12  -2  -6 2743.19 42.6284   1
  13  -2  -6 19.0646 18.8931   2
  13  -2  -6 19.3361 19.7882   1
 -13   2  -6 27.7763 14.8130   0
 -13  -2   6 28.0427 19.9575   0
 -13  -2  -6 21.7940 20.1429   1
 -13  -2  -6 19.5074 22.6254   0
  13   2  -6 27.6107 13.5338   1
 -14  -2  -6 337.920 24.1296   1
  14   2  -6 375.331 16.8176   1
  14  -2  -6 356.441 23.8812   1
 -14  -2   6 348.070 24.8298   0
 -14  -2  -6 375.374 27.2908   0
  14  -2  -6 334.852 23.3595   2
 -14   2  -6 371.082 19.7452   0
  15  -2  -6 1220.56 34.1020   2
 -15   2  -6 1255.86 28.1945   0
 -15  -2  -6 1289.14 38.7894   0
  15   2  -6 1265.19 24.1633   1
 -15  -2  -6 1255.83 31.8122   1
  15   2   6 1243.42 21.4870   2
 -15  -2   6 1297.15 34.8996   0
  15  -2  -6 1236.48 32.4535   1
  16   2  -6 1842.08 26.6608   1
 -16  -2  -6 1888.34 42.6129   0
 -16  -2  -6 1823.83 36.7115   1
 -16  -2   6 2009.04 41.3967   0
  16   2   6 1829.67 26.4550   2
 -16   2  -6 1883.96 34.1766   0
  16  -2  -6 1848.23 39.5950   2
  16  -2  -6 1879.85 38.4290   1
 -17  -2   6 31.0944 26.6080   0
 -17   2  -6 31.7826 20.1383   0
  17  -2  -6 43.1310 24.2600   2
 -17  -2  -6 42.6972 21.0370   1
  17   2  -6 36.9352 12.3330   1
  17   2   6 29.1155 13.9043   2
 -17  -2  -6 33.9062 29.7241   0
  17  -2  -6 30.0260 20.6076   1
 -18  -2  -6 641.485 27.2100   1
  18  -2  -6 673.754 27.7214   1
 -18  -2  -6 672.392 36.1021   0
  18   2   6 685.449 21.8148   2
  18   2  -6 689.856 18.0953   1
  18  -2  -6 632.355 32.1123   2
 -18  -2   6 665.747 32.2450   0
 -18   2  -6 679.976 28.2961   0
  19   2  -6 151.720 12.7390   1
 -19  -2  -6 195.953 23.1856   1
 -19  -2  -6 208.177 32.4488   0
  19  -2  -6 181.974 28.1546   2
 -19  -2   6 162.365 31.0067   0
  19  -2  -6 166.149 23.4611   1
  19   2   6 188.624 17.0634   2
 -19   2  -6 178.604 24.3173   0
 -20  -2  -6 1358.89 33.5594   1
 -20   2  -6 1262.52 34.3742   0
  20  -2  -6 1345.51 40.5709   2
  20  -2  -6 1327.69 34.4249   1
 -20  -2   6 1294.06 40.8329   0
 -20  -2  -6 1358.04 43.2696   0
  20   2   6 1291.15 28.5968   2
  21  -2  -6 21.6154 19.4597   1
 -21  -2   6 20.2339 30.7811   0
 -21  -2  -6 12.4384 19.6988   1
 -21   2  -6 22.6640 22.7309   0
  21  -2  -6 48.7706 28.8865   2
 -21  -2  -6 18.7053 31.8078   0
  21   2   6 28.5205 18.6099   2
  22   2   6 16.8826 18.7420   2
 -22  -2   6 0.71796 30.2813   0
 -22  -2  -6 27.6607 18.5557   1
 -22   2  -6 15.7197 23.6515   0
  22  -2  -6 5.19025 28.5217   2
  22  -2  -6 16.9094 21.0120   1
 -22  -2  -6 21.3801 32.1204   0
  23  -2  -6 718.419 28.2510   1
 -23  -2  -6 732.537 26.7585   1
  23   2   6 692.297 26.9181   2
 -23  -2   6 746.102 39.2512   0
 -23  -2  -6 767.964 38.4854   0
  23  -2  -6 785.859 37.3226   2
 -23   2  -6 779.310 32.0903   0
 -24   2  -6 61.5850 24.5155   0
 -24  -2   6 24.3577 31.1796   0
 -24  -2  -6 13.7273 18.1206   1
  24   2   6 27.2881 18.7753   2
  24  -2  -6 27.3742 28.9351   2
 -24  -2  -6 22.9685 32.0627   0
  24  -2  -6 21.1991 18.8291   1
 -25   2  -6 450.849 30.8565   0
 -25  -2   6 503.434 35.8598   0
  25   2   6 472.531 25.2724   2
 -25  -2  -6 526.836 37.8145   0
  25  -2  -6 485.547 25.6918   1
  25  -2  -6 484.981 35.7138   2
 -26  -2   6 1314.13 46.6189   0
  26   2   6 1134.13 32.8449   2
  26  -2  -6 1215.15 44.0800   2
  26  -2  -6 1205.76 32.7511   1
 -26  -2  -6 1196.87 46.2226   0
 -26   2  -6 1182.97 40.5864   0
  27   2   6 29.9240 19.8039   2
 -27  -2   6 44.3239 30.9903   0
 -27   2  -6 59.7875 28.2719   0
  27  -2  -6 32.7863 30.8765   2
 -27  -2  -6 98.0806 33.2858   0
 -28  -2   6 743.837 42.1649   0
  28   2   6 649.406 28.9337   2
  28  -2  -6 683.435 39.9125   2
 -28  -2  -6 675.367 41.0150   0
 -28   2   6 817.418 45.7455   0
 -28   2  -6 642.957 34.6503   0
 -29  -2   6 52.0289 32.5462   0
 -29   2   6 41.9485 38.7711   0
 -29  -2  -6 20.9726 35.2546   0
 -29   2  -6 41.8651 29.0820   0
  29   2   6 18.0274 21.5326   2
  29  -2  -6 31.3064 33.3786   2
 -30   2   6 681.928 45.1340   0
 -30  -2   6 745.285 41.7486   0
 -30  -2  -6 657.106 41.6646   0
  30   2   6 626.633 30.3779   2
  30  -2  -6 696.608 41.7570   2
 -30   2  -6 682.336 38.3733   0
 -31  -2  -6 181.995 35.8623   0
 -31  -2   6 208.332 36.0511   0
  31   2   6 170.297 24.1380   2
  31  -2  -6 178.457 36.4145   2
 -31   2  -6 199.259 31.2029   0
 -31   2   6 206.394 40.9628   0
 -32   2   6 140.495 41.7495   0
  32  -2  -6 124.448 33.1225   2
 -32  -2   6 122.052 34.4951   0
 -32   2  -6 114.052 32.1132   0
 -32  -2  -6 103.795 34.9682   0
 -33  -2   6 30.5348 34.7029   0
 -33  -2  -6 32.1934 34.2003   0
  33  -2  -6 44.6370 33.3977   2
 -33   2  -6 27.2598 30.3927   0
 -33   2   6 42.3103 40.6806   0
 -34   2   6 278.389 43.0756   0
  34  -2  -6 280.582 38.0876   2
 -34  -2   6 245.093 38.4945   0
 -34   2  -6 298.202 33.6307   0
 -34  -2  -6 296.886 38.4079   0
  35  -2  -6 182.234 34.8704   2
 -35   2  -6 181.874 33.8884   0
 -35   2   6 166.591 43.9167   0
 -35  -2  -6 154.810 37.0011   0
 -35  -2   6 145.402 37.7676   0
 -36   2   6-9.70915 41.4071   0
 -36   2  -6 11.8353 30.9601   0
  36  -2  -6 9.51541 36.4808   2
 -36  -2   6-1.59586 34.2924   0
 -36  -2  -6 21.8499 35.9985   0
 -37  -2   6 35.5361 37.3007   0
 -37   2  -6 17.8496 33.6155   0
 -37   2   6 16.6297 40.8023   0
  37  -2  -6 23.2394 34.3901   2
 -37  -2  -6 44.9291 36.6280   0
  38  -2  -6 125.858 36.0242   2
 -38   2   6 211.634 45.5653   0
 -38   2  -6 165.688 35.8625   0
 -38  -2   6 120.686 38.5473   0
 -38  -2  -6 181.927 39.5021   0
  39  -2  -6 38.6133 39.1104   2
 -39   2   6 17.2865 42.9051   0
 -39   2  -6 26.2634 34.4511   0
 -39  -2   6 49.8396 38.2476   0
 -39  -2  -6 26.4096 36.1832   0
 -40  -2  -6 4.44843 37.1743   0
 -40   2  -6 22.6795 35.3768   0
 -40   2   6-34.3617 43.9859   0
 -40  -2   6-20.1141 37.0031   0
  40  -2  -6 37.2801 37.2282   2
 -41   2   6 72.6380 42.6436   0
 -41  -2  -6 110.683 38.8287   0
 -41  -2   6 94.8167 41.6046   0
 -41   2  -6 54.5407 36.0144   0
  41  -2  -6 110.067 38.7193   2
  41   2  -6 87.9371 40.2271   2
  42  -2  -6 146.087 43.7057   2
  42   2  -6 116.532 37.8353   2
 -42  -2  -6 141.857 42.7090   0
 -42   2  -6 141.754 36.5681   0
 -42  -2   6 125.496 39.3076   0
 -42   2   6 61.2275 46.5299   0
 -43   2  -6 48.7460 36.1108   0
 -43  -2   6 66.4451 40.8611   0
 -43  -2  -6 68.2560 39.4535   0
 -44   2  -6-14.6950 34.1357   0
   0  -2  -7 977.475 10.7452   2
   0  -2  -7 1055.02 32.3891   1
   0  -2  -7 1031.18 29.6469   0
  -1  -2  -7 1364.89 32.3100   0
   1  -2  -7 1357.51 34.8283   1
  -1  -2  -7 1448.09 35.9110   1
   1  -2  -7 1357.44 14.7920   2
  -2  -2  -7 57.0800 20.9543   1
   2  -2  -7 65.5988 21.9305   1
  -2  -2   7 52.0507 5.33961   0
   2  -2  -7 52.2417 7.93973   2
  -2  -2  -7 62.9568 19.7901   0
  -3  -2  -7 833.322 28.5392   0
   3  -2  -7 822.339 30.2564   1
  -3  -2  -7 866.165 30.5403   1
  -3  -2   7 770.926 11.9966   0
   3  -2  -7 824.263 15.0544   2
  -4  -2   7 25.9842 8.31277   0
  -4  -2  -7 24.1591 18.7716   0
   4  -2  -7 30.9840 9.57742   2
   4  -2  -7 13.4541 21.4463   1
  -4  -2  -7 27.9421 21.3091   1
   5  -2  -7 817.492 30.3618   1
  -5  -2  -7 801.316 30.5237   1
   5  -2  -7 761.791 17.5732   2
  -5  -2  -7 818.812 27.8918   0
  -5  -2   7 763.058 15.7285   0
  -6   2  -7 47.3325 5.47427   0
  -6  -2  -7 26.2299 21.1257   0
  -6  -2  -7 42.5749 21.3220   1
   6  -2  -7 40.8755 21.7404   1
  -6  -2   7 44.6240 11.9278   0
   6  -2  -7 45.8693 11.4403   2
  -7  -2   7 447.681 16.5184   0
  -7  -2  -7 465.271 26.8162   1
   7  -2  -7 403.792 27.2897   1
   7  -2  -7 464.959 17.5530   2
  -7  -2  -7 464.308 25.9332   0
  -7   2  -7 466.619 10.5549   0
  -8  -2   7 4.63620 13.2843   0
   8  -2  -7 4.62132 20.6568   1
  -8   2  -7 0.65339 7.93136   0
  -8  -2  -7 1.50919 21.7578   1
  -8  -2  -7 3.61850 22.1054   0
   8   2  -7-3.01664 17.3777   1
   8  -2  -7 8.27275 13.9438   2
   9  -2  -7 473.809 27.6060   1
  -9   2  -7 468.868 13.8151   0
  -9  -2  -7 440.748 27.0358   1
   9   2  -7 474.340 21.7699   1
   9  -2  -7 453.140 20.2395   2
  -9  -2   7 441.656 19.1618   0
  -9  -2  -7 446.383 26.3020   0
  10  -2  -7 115.444 22.3953   1
  10  -2  -7 94.9722 17.3764   2
 -10   2  -7 122.247 11.8772   0
  10   2  -7 130.237 18.8024   1
 -10  -2  -7 93.5322 22.2931   1
 -10  -2  -7 92.6364 23.3081   0
 -10  -2   7 133.755 17.7575   0
  11  -2  -7 297.445 24.5578   1
 -11  -2  -7 279.800 24.7749   1
  11   2  -7 313.459 18.3208   1
 -11   2  -7 288.455 14.4626   0
  11  -2  -7 281.139 20.3477   2
 -11  -2   7 298.304 20.6182   0
 -11  -2  -7 282.916 24.8061   0
 -12  -2   7 20.0906 18.4664   0
  12  -2  -7 24.5424 21.2829   1
 -12  -2  -7 33.2107 23.7784   0
 -12  -2  -7 23.9877 21.6508   1
  12   2  -7 25.6878 15.9476   1
  12  -2  -7 36.6951 18.5112   2
 -12   2  -7 28.2912 13.0883   0
  13  -2  -7 202.823 24.0063   1
 -13  -2  -7 184.938 27.3520   0
  13   2  -7 178.717 17.7690   1
 -13  -2  -7 177.395 24.4326   1
 -13   2  -7 201.236 17.0338   0
 -13  -2   7 193.425 22.5420   0
  13  -2  -7 217.941 22.1275   2
 -14   2  -7 162.774 17.6244   0
  14  -2  -7 147.822 23.4189   1
  14  -2  -7 152.252 23.0017   2
  14   2  -7 170.338 17.6732   1
 -14  -2  -7 151.542 27.6692   0
 -14  -2  -7 119.609 23.7439   1
 -14  -2   7 170.283 23.6967   0
  15   2  -7 155.758 16.3780   1
 -15   2  -7 132.654 18.0472   0
  15  -2  -7 162.915 22.6859   1
 -15  -2  -7 124.825 23.5359   1
 -15  -2  -7 143.704 26.3449   0
  15  -2  -7 138.674 23.4848   2
 -15  -2   7 144.518 24.5960   0
  16  -2  -7 39.9499 22.6545   2
  16  -2  -7 17.8012 21.9254   1
 -16   2  -7 18.5123 17.7065   0
  16   2  -7 39.7874 15.7244   1
 -16  -2  -7 21.1723 22.2076   1
 -16  -2  -7 23.9944 28.2918   0
 -16  -2   7 19.5703 24.7911   0
 -17   2  -7 266.936 21.8281   0
  17   2  -7 286.563 17.8322   1
 -17  -2  -7 267.063 25.8675   1
 -17  -2   7 270.972 27.2231   0
 -17  -2  -7 289.851 29.7394   0
  17  -2  -7 261.668 26.6097   2
  17  -2  -7 295.507 26.1002   1
  18  -2  -7 13.1108 24.7569   2
 -18   2  -7 33.2209 20.5258   0
  18   2  -7 22.2686 14.1873   1
 -18  -2  -7 15.6635 22.7754   1
 -18  -2   7 20.0005 27.8085   0
 -18  -2  -7 10.2646 28.8180   0
  18  -2  -7 3.70055 21.4744   1
  19  -2  -7 581.794 33.3094   2
 -19   2  -7 603.335 27.8764   0
  19   2  -7 637.931 20.1542   1
 -19  -2  -7 608.140 36.0520   0
 -19  -2  -7 631.775 30.1374   1
 -19  -2   7 605.759 32.3222   0
  19  -2  -7 639.074 29.2239   1
  20  -2  -7 138.703 23.2861   1
 -20  -2  -7 159.249 33.2211   0
 -20   2  -7 145.927 23.3075   0
 -20  -2  -7 131.619 24.5154   1
  20  -2  -7 156.258 28.9945   2
 -20  -2   7 137.757 31.0312   0
 -21   2  -7 1017.87 34.0037   0
 -21  -2  -7 1096.00 41.7444   0
 -21  -2  -7 996.279 32.5434   1
 -21  -2   7 1085.17 40.3358   0
  21  -2  -7 1008.10 40.1796   2
  21  -2  -7 1014.00 32.7846   1
  22  -2  -7 98.9718 21.9324   1
  22  -2  -7 94.4053 28.3028   2
 -22   2  -7 105.299 23.6463   0
 -22  -2  -7 77.6429 21.1898   1
 -22  -2   7 91.3856 29.1637   0
 -22  -2  -7 94.6858 31.1266   0
  23  -2  -7 198.463 29.9589   2
  23  -2  -7 170.709 21.7412   1
 -23  -2  -7 165.770 22.5881   1
 -23  -2  -7 172.021 30.5108   0
 -23   2  -7 174.110 23.4586   0
 -23  -2   7 166.718 32.3468   0
  24  -2  -7 213.196 30.5079   2
 -24  -2  -7 192.492 21.3098   1
 -24  -2  -7 211.394 32.8221   0
 -24  -2   7 176.446 29.9860   0
  24  -2  -7 200.377 22.2949   1
 -24   2  -7 210.044 26.1538   0
  25  -2  -7 17.6609 27.0523   2
 -25   2  -7 18.7722 24.8040   0
 -25  -2   7 9.53376 30.2048   0
 -25  -2  -7 14.6776 19.7023   1
 -25  -2  -7 23.8084 30.5583   0
  25  -2  -7 23.6094 19.9074   1
 -26  -2   7 217.469 33.9196   0
 -26  -2  -7 203.706 32.5989   0
 -26   2  -7 246.302 28.5046   0
  26  -2  -7 176.882 31.5319   2
  26  -2  -7 198.721 22.2820   1
 -27  -2   7 89.6833 32.5094   0
 -27  -2  -7 94.3574 33.0967   0
  27  -2  -7 119.818 30.8773   2
 -27   2  -7 118.383 26.9594   0
 -28  -2  -7 125.685 33.9559   0
  28  -2  -7 93.6781 31.2188   2
 -28  -2   7 126.335 34.4047   0
 -28   2  -7 138.457 27.2026   0
 -29  -2  -7-15.7700 30.4360   0
 -29  -2   7 10.9789 31.4600   0
 -29   2   7 46.7307 38.8315   0
 -29   2  -7 0.57520 25.8223   0
  29  -2  -7-12.8440 31.0886   2
 -30  -2   7 79.9661 32.1826   0
 -30   2  -7 35.2402 28.2779   0
  30  -2  -7 33.4264 31.1469   2
 -30  -2  -7 21.3956 31.6568   0
 -30   2   7 105.322 38.0811   0
 -31  -2  -7 92.1551 33.5412   0
 -31  -2   7 101.115 34.3740   0
 -31   2   7 179.144 39.9365   0
  31  -2  -7 87.3155 34.9119   2
 -31   2  -7 236.842 21.7563   0
 -32   2  -7 65.0650 30.9474   0
  32  -2  -7 70.1687 33.7130   2
 -32  -2  -7 73.7607 32.5229   0
 -32   2   7 101.763 40.7291   0
 -32  -2   7 78.6694 33.3064   0
 -33   2  -7 34.3624 29.7037   0
 -33   2   7 64.8578 40.1148   0
 -33  -2   7 34.4079 32.8645   0
  33  -2  -7 34.5655 32.2663   2
 -33  -2  -7 37.5548 31.2682   0
 -34  -2   7 12.8527 35.2404   0
 -34   2  -7 19.9983 28.9622   0
 -34   2   7 11.0362 40.0973   0
  34  -2  -7-2.69263 33.6721   2
 -34  -2  -7-7.57392 33.7440   0
  35  -2  -7 16.8549 32.3834   2
 -35   2  -7 11.8295 30.7235   0
 -35   2   7 35.9630 40.9595   0
 -35  -2  -7 9.91711 35.2645   0
 -35  -2   7 5.44617 34.4717   0
 -36  -2  -7 53.4171 36.5204   0
 -36   2  -7 32.6705 30.8883   0
  36  -2  -7-1.07631 34.0811   2
 -36   2   7 41.9287 42.1102   0
 -36  -2   7 15.4745 35.3910   0
 -37   2  -7 27.0075 31.5293   0
 -37   2   7 30.2945 41.8562   0
  37  -2  -7 22.5650 37.1517   2
 -37  -2  -7 77.1894 36.8759   0
 -37  -2   7 23.2868 34.8882   0
  38  -2  -7 34.6462 32.4412   2
 -38  -2   7 6.27377 35.6738   0
 -38   2  -7 24.5630 31.8282   0
 -38   2   7 24.2096 43.0171   0
 -38  -2  -7 31.5409 36.2932   0
 -39  -2  -7 5.69922 36.4377   0
 -39   2  -7 37.3418 33.6589   0
 -39   2   7 23.3592 44.0908   0
 -39  -2   7-12.4114 36.4737   0
  39  -2  -7 14.2041 36.1248   2
 -40   2  -7-11.8924 32.6155   0
 -40  -2  -7-23.8160 35.5701   0
  40  -2  -7 17.2293 38.8070   2
 -40  -2   7 25.1139 37.8855   0
 -40   2   7 36.1400 43.7835   0
 -41  -2  -7 14.1497 36.5085   0
 -41   2   7 55.8691 45.7285   0
 -41  -2   7 54.0742 38.2692   0
 -41   2  -7 57.9444 33.8446   0
  41   2  -7 15.1634 37.1353   2
  41  -2  -7 58.7279 33.0982   2
  42  -2  -7 11.1637 37.7457   2
 -42  -2   7-23.1503 37.2267   0
 -42  -2  -7-29.2705 36.0139   0
 -43  -2   7 9.06666 39.6995   0
   0  -2  -8 1208.84 12.9513   2
   0  -2  -8 1317.22 37.7447   1
  -1  -2  -8 52.6650 22.7730   0
   1  -2  -8 56.3960 24.6954   1
  -1  -2  -8 40.6858 24.8889   1
   1  -2  -8 55.8809 7.00710   2
  -1  -2  -8 51.1595 3.75304   2
  -1  -2   8 53.1962 4.78282   0
   2  -2  -8 120.699 24.3226   1
  -2  -2  -8 113.321 26.1008   1
   2  -2  -8 108.958 8.99751   2
  -2  -2   8 105.939 6.83893   0
  -2  -2  -8 102.000 22.9793   0
  -3  -2  -8 72.3610 21.2811   0
  -3  -2  -8 88.5910 25.6299   1
   3  -2  -8 85.4781 26.2275   1
   3  -2  -8 96.6337 10.1781   2
  -3  -2   8 101.815 8.57116   0
  -4  -2  -8 2664.16 42.6182   0
   4  -2  -8 2696.70 48.2176   1
  -4  -2  -8 2737.86 48.1108   1
  -5  -2  -8 59.9393 23.1500   0
   5  -2  -8 45.9269 25.0970   1
  -5  -2  -8 53.0695 25.5636   1
  -5  -2   8 45.4771 11.3569   0
   6   2  -8 241.607 23.9568   1
  -6  -2  -8 252.131 27.4141   1
  -6   2  -8 213.552 7.38497   0
  -6  -2   8 227.969 14.5029   0
   6  -2  -8 205.946 25.9418   1
  -6  -2  -8 216.348 24.8959   0
  -7   2  -8 32.0515 6.98922   0
  -7  -2  -8 58.5802 23.5770   0
   7   2  -8 65.4218 21.4136   1
   7  -2  -8 45.0907 24.7324   1
  -7  -2  -8 36.3717 24.6151   1
  -7  -2   8 53.2591 13.7233   0
  -8  -2  -8 1622.39 40.8032   1
  -8   2  -8 1557.25 18.5209   0
   8   2  -8 1588.45 35.7127   1
  -8  -2   8 1482.01 26.2698   0
  -8  -2  -8 1609.14 36.3171   0
   8  -2  -8 1622.64 40.7577   1
  -9  -2  -8 55.6338 26.3251   1
   9  -2  -8 61.2004 25.2577   1
   9   2  -8 66.3872 20.6081   1
  -9  -2   8 66.0103 15.9165   0
  -9   2  -8 63.4629 10.4029   0
  -9  -2  -8 51.9046 24.9178   0
 -10  -2  -8 933.801 33.1337   0
 -10  -2  -8 903.367 34.2963   1
 -10  -2   8 837.229 24.4613   0
  10   2  -8 946.588 29.5554   1
 -10   2  -8 921.575 18.3821   0
  10  -2  -8 977.964 35.1271   1
  11   2  -8 14.8353 19.1706   1
  11  -2  -8 13.6506 23.5370   1
 -11  -2  -8 12.6200 25.1109   0
 -11  -2   8 30.8133 18.7969   0
 -11  -2  -8 4.93583 25.0185   1
 -11   2  -8 23.1271 12.9089   0
  12  -2  -8 811.680 33.1087   1
 -12   2  -8 738.635 20.0547   0
 -12  -2  -8 755.110 33.3846   1
  12   2  -8 781.964 27.1406   1
 -12  -2  -8 771.972 33.8432   0
 -12  -2   8 763.847 27.1816   0
  13   2  -8 58.4723 19.5039   1
 -13  -2   8 70.9589 21.2449   0
  13  -2  -8 86.5574 24.1908   1
 -13  -2  -8 64.0778 26.3136   0
 -13  -2  -8 72.0588 25.4704   1
  13  -2  -8 89.4083 21.1381   2
 -13   2  -8 72.9648 15.1521   0
 -14  -2  -8 955.935 36.6597   0
  14  -2  -8 935.120 31.8565   2
 -14  -2  -8 917.855 35.4561   1
 -14  -2   8 983.054 31.4807   0
  14   2  -8 974.509 28.2830   1
 -14   2  -8 904.228 23.8317   0
  14  -2  -8 978.964 34.9636   1
 -15  -2   8 62.4254 24.5475   0
 -15  -2  -8 61.3053 28.6014   0
  15   2  -8 67.8317 17.5197   1
 -15  -2  -8 73.6702 26.5405   1
  15  -2  -8 63.6005 22.5992   2
  15  -2  -8 52.4280 24.2912   1
 -15   2  -8 63.2731 17.1067   0
  16  -2  -8 2035.92 44.5088   1
 -16  -2  -8 1998.02 45.5097   0
  16   2  -8 1985.00 34.4997   1
 -16  -2  -8 1899.97 44.2377   1
 -16   2  -8 1992.18 34.2703   0
  16  -2  -8 1970.24 42.0174   2
 -16  -2   8 2002.27 40.7562   0
  17  -2  -8 17.8076 23.6830   1
 -17  -2   8 22.6901 27.5437   0
  17   2  -8 19.2498 16.8278   1
 -17  -2  -8 14.0421 30.0560   0
 -17  -2  -8 36.6809 26.1587   1
  17  -2  -8 32.7014 24.2836   2
 -17   2  -8 12.1088 19.1481   0
 -18  -2  -8 1166.14 40.3014   0
  18   2  -8 1119.11 27.9453   1
 -18  -2   8 1110.87 37.2538   0
 -18   2  -8 1143.84 30.3988   0
  18  -2  -8 1161.91 37.5700   2
 -18  -2  -8 1144.08 36.9456   1
  18  -2  -8 1181.27 36.7151   1
 -19   2  -8 27.7794 20.3474   0
  19  -2  -8 7.36839 22.1033   1
  19   2  -8 16.7889 15.6388   1
 -19  -2  -8 15.9109 27.4476   0
 -19  -2  -8 25.6394 23.5212   1
 -19  -2   8 5.55911 26.5511   0
  19  -2  -8 22.5746 25.4209   2
 -20  -2  -8 1319.53 38.4537   1
 -20  -2   8 1265.04 40.4964   0
  20  -2  -8 1323.97 41.1421   2
 -20   2  -8 1190.22 32.6100   0
 -20  -2  -8 1344.90 42.1490   0
  20  -2  -8 1328.69 37.6340   1
  21  -2  -8 120.753 23.3421   1
 -21   2  -8 118.468 22.8128   0
 -21  -2  -8 177.294 30.9125   0
 -21  -2  -8 150.132 24.1689   1
 -21  -2   8 128.507 28.1266   0
  21  -2  -8 96.1216 26.8075   2
  22  -2  -8 1160.35 39.5453   2
 -22  -2  -8 1094.44 35.4945   1
 -22  -2   8 1153.66 40.2603   0
 -22  -2  -8 1216.84 41.6954   0
 -22   2  -8 1132.75 34.6358   0
  22  -2  -8 1160.16 35.1928   1
 -23  -2  -8 537.785 35.9861   0
 -23   2  -8 423.610 27.9824   0
 -23  -2  -8 494.998 27.7613   1
 -23  -2   8 483.887 35.9810   0
  23  -2  -8 480.069 34.4361   2
  23  -2  -8 476.881 27.8238   1
 -24  -2  -8 296.709 33.2410   0
 -24  -2  -8 280.720 25.7548   1
 -24  -2   8 277.534 31.5984   0
 -24   2  -8 251.598 27.0233   0
  24  -2  -8 236.942 31.1660   2
  24  -2  -8 291.433 24.3844   1
  25  -2  -8 27.5301 20.5777   1
 -25  -2  -8 22.0536 21.0458   1
 -25  -2   8 25.4999 30.7043   0
 -25  -2  -8 22.8299 31.6674   0
  25  -2  -8 22.5341 28.5199   2
 -25   2  -8 50.2209 25.0682   0
 -26  -2  -8 736.840 39.1566   0
  26  -2  -8 684.541 37.9318   2
 -26   2  -8 653.965 33.2153   0
 -26  -2   8 677.373 39.9751   0
 -27  -2   8 73.6270 31.5438   0
  27  -2  -8 125.108 32.2937   2
 -27  -2  -8 85.8651 34.2012   0
 -27   2  -8 111.392 25.7633   0
 -28   2  -8 232.642 28.0066   0
 -28  -2   8 179.393 34.0863   0
 -28  -2  -8 201.985 33.5257   0
  28  -2  -8 219.910 32.2800   2
 -29   2  -8 79.7434 25.5761   0
  29  -2  -8 90.0248 30.7461   2
 -29  -2   8 74.2498 34.1656   0
 -29   2   8 140.220 39.4270   0
 -29  -2  -8 89.1015 33.8553   0
 -30  -2   8 511.991 39.2331   0
 -30  -2  -8 547.853 39.8678   0
 -30   2   8 580.808 45.3265   0
 -30   2  -8 499.491 33.2659   0
  30  -2  -8 540.576 41.0254   2
 -31  -2  -8 40.1510 32.6936   0
 -31  -2   8 91.9843 33.0216   0
 -31   2  -8 9.27916 26.5978   0
 -31   2   8 78.3725 38.9362   0
  31  -2  -8 32.0259 31.8287   2
 -32  -2   8 97.2868 35.0749   0
  32  -2  -8 69.9405 34.5667   2
 -32  -2  -8 70.9332 34.1096   0
 -32   2  -8 64.5131 28.2573   0
 -32   2   8 70.6103 38.3278   0
 -33   2  -8 32.4709 29.3909   0
 -33  -2  -8 22.8792 34.0952   0
  33  -2  -8 18.7174 31.6264   2
 -33   2   8 14.7850 39.4225   0
 -33  -2   8 47.6847 34.9570   0
 -34  -2   8 217.264 37.4960   0
  34  -2  -8 213.551 35.3703   2
 -34   2  -8 217.938 33.1102   0
 -34   2   8 248.206 44.8194   0
 -34  -2  -8 226.842 38.2112   0
 -35  -2   8 6.05534 34.4898   0
 -35   2   8 36.7303 43.0853   0
 -35  -2  -8 16.2366 33.9701   0
  35  -2  -8 28.3325 37.1371   2
  36  -2  -8 76.7847 35.7324   2
 -36  -2  -8 50.8419 35.5273   0
 -36   2   8 127.217 44.0596   0
 -36  -2   8 108.538 35.2257   0
 -37   2   8 28.4034 45.0732   0
 -37  -2  -8 20.5042 36.0390   0
  37  -2  -8 13.1173 33.5778   2
 -37  -2   8 41.3339 37.4788   0
 -38  -2  -8 173.504 40.8402   0
 -38   2   8 218.895 47.3313   0
  38  -2  -8 238.169 43.8858   2
 -38  -2   8 251.215 41.7850   0
 -39   2   8 32.1861 44.3639   0
 -39  -2  -8 2.23088 36.5006   0
  39  -2  -8-1.92261 34.5967   2
 -39  -2   8 8.19855 37.1350   0
  40  -2  -8-27.4991 34.0773   2
 -40   2   8 68.1662 47.4906   0
 -40  -2   8 2.85534 38.8755   0
 -40  -2  -8-8.89901 35.8756   0
 -41   2   8-47.2766 43.7272   0
 -41  -2   8-24.5403 37.0148   0
 -41  -2  -8 12.5681 36.6766   0
  41  -2  -8 2.15044 40.7035   2
 -42  -2   8 196.931 40.3589   0
 -42  -2  -8 155.928 38.6910   0
   0  -2  -9 53.3398 28.7486   1
   0  -2  -9 56.2405 6.20000   2
  -1  -2  -9 390.008 33.3809   1
   1  -2  -9 425.099 32.5714   1
   1  -2  -9 379.734 10.4301   2
  -2  -2  -9 17.5062 28.4439   1
  -2  -2  -9 15.2225 24.5717   0
   2  -2  -9 15.3083 28.3178   1
  -3  -2   9 40.7907 8.56765   0
   3  -2  -9 42.0065 28.5362   1
  -3  -2  -9 41.9012 27.7087   1
  -3  -2  -9 50.1518 24.5564   0
  -4  -2  -9 285.784 31.6161   1
   4   2  -9 270.064 27.5509   1
  -4  -2  -9 269.830 27.5102   0
   4  -2  -9 253.461 30.9816   1
  -4  -2   9 237.913 11.8276   0
   5  -2  -9 87.8543 28.9573   1
  -5  -2  -9 110.781 30.0777   1
   5   2  -9 102.059 25.0171   1
  -5  -2  -9 54.4635 25.2381   0
  -5  -2   9 66.8044 11.6518   0
  -6  -2   9 18.3787 12.8918   0
   6  -2  -9 17.6313 26.9102   1
  -6  -2  -9 32.0116 28.7775   1
   6   2  -9 22.2925 24.2897   1
  -6  -2  -9 26.2037 25.0897   0
  -7  -2  -9 706.300 29.9950   0
  -7  -2  -9 788.263 37.2985   1
   7   2  -9 812.886 32.9314   1
  -7   2  -9 706.479 12.2597   0
   7  -2  -9 710.922 34.7461   1
  -7  -2   9 757.738 20.1217   0
  -8   2  -9 270.878 10.7658   0
  -8  -2  -9 279.151 31.6234   1
   8   2  -9 323.753 26.9482   1
   8  -2  -9 302.794 31.4338   1
  -8  -2  -9 288.065 26.7125   0
  -8  -2   9 311.803 17.9752   0
   9   2  -9 183.109 24.6903   1
  -9  -2  -9 209.162 30.7639   1
   9  -2  -9 190.832 28.8978   1
  -9  -2   9 213.085 18.5361   0
  -9   2  -9 184.839 11.2966   0
  -9  -2  -9 220.805 27.3568   0
 -10   2  -9 28.0904 11.2030   0
  10  -2  -9 35.9898 27.2143   1
 -10  -2  -9 27.6664 26.8599   1
 -10  -2   9 20.8576 17.3403   0
 -10  -2  -9 36.6215 24.9305   0
  10   2  -9 26.7422 21.7589   1
 -11  -2  -9 652.602 34.9752   1
  11   2  -9 635.288 28.6966   1
 -11  -2   9 685.415 25.0594   0
 -11   2  -9 661.048 17.7054   0
  11  -2  -9 687.838 34.8679   1
 -11  -2  -9 681.401 31.3618   0
 -12   2  -9 276.079 15.5715   0
  12  -2  -9 268.941 29.8938   1
 -12  -2  -9 303.688 30.9718   1
  12   2  -9 296.454 23.9893   1
 -12  -2   9 283.583 23.1213   0
 -12  -2  -9 278.554 28.5467   0
 -13  -2  -9 21.7272 26.7173   1
  13  -2  -9 30.5409 26.4404   1
 -13  -2  -9 8.74273 26.3228   0
 -13  -2   9 32.0582 21.0315   0
 -13   2  -9 36.7788 14.2676   0
  13   2  -9 23.0056 21.3792   1
  14  -2  -9 192.739 27.9808   1
 -14   2  -9 146.184 16.5171   0
 -14  -2   9 165.001 23.4972   0
 -14  -2  -9 128.703 27.7509   0
  14   2  -9 144.501 21.4282   1
 -14  -2  -9 133.480 28.7860   1
  14  -2  -9 167.259 22.5975   2
  15  -2  -9 251.258 28.7453   1
 -15   2  -9 248.463 18.1625   0
  15   2  -9 240.190 22.9037   1
 -15  -2  -9 205.810 29.2776   1
  15  -2  -9 236.901 24.8214   2
 -15  -2   9 252.665 25.8534   0
 -15  -2  -9 230.686 29.5031   0
  16  -2  -9 37.6556 24.8327   1
 -16  -2  -9 19.7343 27.4422   0
  16   2  -9 16.0815 18.0221   1
 -16  -2  -9 32.9314 26.7073   1
 -16   2  -9 29.5561 16.5602   0
  16  -2  -9 35.6800 22.6420   2
 -16  -2   9 42.1530 22.8639   0
 -17  -2   9 16.7673 23.8449   0
  17  -2  -9 33.6168 23.4253   1
  17   2  -9 21.7758 17.4520   1
 -17  -2  -9 20.1241 25.9595   1
 -17  -2  -9 21.1918 25.1163   0
 -17   2  -9 27.4573 17.2861   0
  17  -2  -9 47.4235 23.6350   2
  18  -2  -9 146.692 24.4895   1
 -18  -2  -9 128.279 25.9839   1
  18  -2  -9 125.485 24.9108   2
 -18   2  -9 123.444 18.4710   0
 -18  -2  -9 129.838 28.7025   0
  18   2  -9 116.199 17.6349   1
 -18  -2   9 110.711 26.1638   0
  19  -2  -9 5.61438 22.2767   1
 -19   2  -9 4.59189 17.5481   0
  19   2  -9 15.8865 14.8961   1
 -19  -2  -9-2.78143 26.7016   0
 -19  -2   9 2.11200 23.6931   0
 -19  -2  -9 6.64672 23.6799   1
  19  -2  -9 15.0129 23.6947   2
 -20  -2   9 57.5495 26.1579   0
  20  -2  -9 36.7643 22.1264   1
 -20  -2  -9 44.1250 26.6379   0
 -20  -2  -9 33.7095 24.1109   1
  20  -2  -9 64.6958 24.7676   2
 -20   2  -9 73.7885 19.4429   0
  21  -2  -9 170.297 24.8007   1
 -21  -2  -9 151.898 28.7723   0
 -21  -2  -9 134.386 25.5754   1
  21  -2  -9 130.428 26.1711   2
 -21  -2   9 140.539 28.5821   0
 -21   2  -9 147.577 21.8012   0
  22  -2  -9 16.1560 22.1558   1
 -22  -2  -9 21.2710 27.8335   0
 -22  -2  -9 6.43597 22.7706   1
  22  -2  -9 19.3752 24.9088   2
 -22  -2   9 13.0206 25.8639   0
 -22   2  -9 8.39071 20.5934   0
 -23  -2  -9 504.347 35.2226   0
 -23  -2  -9 501.736 30.2960   1
 -23  -2   9 504.225 34.6465   0
  23  -2  -9 517.910 33.0689   2
  23  -2  -9 544.342 29.9115   1
  24  -2  -9 9.89183 20.6744   1
 -24  -2  -9 6.79689 23.6758   1
 -24  -2  -9 10.8984 30.4132   0
  24  -2  -9 18.4012 28.3865   2
 -24  -2   9 33.4979 29.0876   0
  25  -2  -9 16.1670 21.2384   1
 -25  -2  -9-10.8456 22.4989   1
 -25  -2   9-12.4850 28.3969   0
  25  -2  -9-8.09042 27.1762   2
 -25  -2  -9-4.17706 30.5935   0
 -26  -2   9 0.73728 29.0699   0
 -26  -2  -9 22.7416 29.8625   0
  26  -2  -9 51.3289 30.3448   2
  27  -2  -9 21.0439 27.8118   2
 -27  -2   9 21.2826 30.3381   0
 -27  -2  -9 37.1700 30.0944   0
 -28  -2   9-4.72148 30.5005   0
 -28  -2  -9-4.01993 28.0986   0
  28  -2  -9 28.7318 30.4041   2
 -29  -2   9 5.74180 30.9817   0
  29  -2  -9 47.1378 31.9047   2
 -29  -2  -9 37.2779 31.6683   0
 -30  -2   9-1.29723 32.3575   0
 -30  -2  -9 9.65848 30.7502   0
  30  -2  -9 26.9286 29.4158   2
 -30   2   9 71.9784 37.3081   0
 -31  -2  -9 42.2422 33.7312   0
 -31  -2   9 28.6941 33.6705   0
  31  -2  -9 41.6320 33.2695   2
 -31   2   9 87.2219 37.9231   0
 -32  -2   9 183.633 35.6888   0
 -32  -2  -9 182.634 35.6981   0
  32  -2  -9 165.816 33.6130   2
 -32   2   9 204.251 41.5849   0
 -33  -2  -9 30.8146 33.0991   0
 -33  -2   9 27.8613 33.9447   0
  33  -2  -9 25.4787 32.4143   2
 -33   2   9 16.3320 40.0974   0
 -34   2   9 72.7127 38.9005   0
 -34  -2  -9 9.98669 32.7529   0
 -34  -2   9 13.1382 33.6662   0
  34  -2  -9 68.3296 36.3377   2
 -35  -2   9 19.1614 38.5446   0
 -35   2   9 39.5660 41.2769   0
 -35  -2  -9 21.8413 34.6165   0
  35  -2  -9 15.4871 32.8731   2
 -36  -2   9 64.9780 36.0876   0
 -36  -2  -9 28.3064 35.0004   0
  36  -2  -9 2.45569 34.3411   2
 -36   2   9 20.6347 41.9510   0
 -37  -2  -9 33.3788 34.9881   0
  37  -2  -9 52.4439 38.5725   2
 -37  -2   9 0.27384 37.8218   0
 -37   2   9 71.2209 42.7968   0
 -38   2   9 21.5462 43.3768   0
  38  -2  -9 14.6846 32.7519   2
 -38  -2  -9 23.9624 34.3414   0
 -38  -2   9 31.3024 36.3530   0
 -39   2   9 91.4919 46.1082   0
  39  -2  -9 126.644 36.2591   2
 -39  -2   9 114.655 40.0499   0
 -39  -2  -9 98.6614 36.1843   0
 -40   2   9 89.6969 45.8626   0
 -40  -2  -9 14.9504 35.7881   0
  40  -2  -9 34.6007 40.5458   2
 -40  -2   9-11.1790 36.9171   0
 -41  -2  -9 130.319 37.2295   0
 -41  -2   9 66.6667 38.1385   0
   0  -2 -10 649.477 38.8530   1
   1  -2 -10 1707.81 47.8255   1
  -1  -2 -10 1638.16 47.5532   1
   2   2 -10 54.8382 29.0488   1
   2  -2 -10 14.2703 29.6180   1
  -2  -2 -10 18.0553 30.7814   1
   3  -2 -10 1312.00 43.4526   1
   3   2 -10 1291.03 42.3949   1
  -3  -2 -10 1263.94 45.1480   1
  -3  -2 -10 1236.40 36.5665   0
  -4  -2 -10 1015.31 34.7420   0
   4  -2 -10 991.281 41.6957   1
  -4  -2 -10 1084.41 43.9208   1
   4   2 -10 1053.02 39.1071   1
   5  -2 -10 902.248 40.6241   1
  -5  -2 -10 867.550 33.1767   0
  -5  -2 -10 890.915 40.7220   1
   5   2 -10 890.995 37.3975   1
   6   2 -10 41.9316 27.4380   1
  -6  -2 -10 56.2771 31.6222   1
   6  -2 -10 43.4622 29.2955   1
  -6  -2 -10 15.2817 26.4523   0
  -7  -2 -10 583.750 37.9176   1
   7  -2 -10 550.295 35.1258   1
   7   2 -10 566.648 32.7536   1
  -7  -2 -10 571.642 31.1861   0
  -8  -2 -10 331.716 34.4006   1
   8   2 -10 349.147 30.0352   1
  -8  -2 -10 348.497 29.4155   0
   8  -2 -10 350.777 34.2892   1
  -9  -2 -10 146.599 25.8669   0
   9  -2 -10 131.114 30.6253   1
  -9  -2 -10 153.250 32.7431   1
   9   2 -10 148.753 26.5284   1
  10  -2 -10 589.531 36.5582   1
 -10  -2 -10 602.840 37.5612   1
  10   2 -10 595.341 30.9659   1
 -10  -2 -10 608.982 32.8349   0
  11  -2 -10 483.061 34.9975   1
 -11  -2 -10 457.466 35.3027   1
  11   2 -10 440.347 28.7305   1
 -11  -2 -10 471.248 31.7378   0
  12  -2 -10 153.489 29.8838   1
 -12  -2 -10 208.938 29.0257   0
 -12  -2 -10 199.700 31.5821   1
  12   2 -10 152.781 24.1034   1
  13  -2 -10 142.851 28.3097   1
 -13  -2 -10 143.751 31.5645   1
  13   2 -10 162.469 23.7869   1
 -13  -2 -10 169.110 28.4030   0
  14  -2 -10 188.397 27.9647   1
  14   2 -10 197.664 23.2354   1
 -14  -2  10 157.392 21.5564   0
 -14  -2 -10 168.544 29.2615   1
 -14  -2 -10 194.008 29.0640   0
 -15  -2 -10 814.723 35.6907   0
  15  -2 -10 821.619 36.6162   1
  15  -2 -10 752.604 29.9413   2
 -15  -2 -10 769.329 37.0531   1
  15   2 -10 809.708 29.5775   1
 -15  -2  10 792.066 29.4613   0
  16  -2 -10 201.220 27.4047   1
 -16  -2 -10 166.379 26.2942   0
  16   2 -10 207.441 21.7036   1
 -16  -2 -10 180.676 28.0118   1
  16  -2 -10 163.459 23.9940   2
 -16  -2  10 184.936 23.4297   0
 -17  -2  10 33.5764 22.1889   0
  17  -2 -10 35.3525 24.2050   1
 -17  -2 -10 36.9871 27.6721   0
  17   2 -10 36.5349 18.5271   1
 -17  -2 -10 36.0450 26.3371   1
  17  -2 -10 37.2384 21.3969   2
 -18  -2  10 54.4577 23.6786   0
 -18  -2 -10 39.9738 25.3065   0
 -18  -2 -10 39.2987 26.6301   1
  18   2 -10 57.3691 18.1046   1
  18  -2 -10 73.2191 23.4312   2
  18  -2 -10 51.7086 23.5004   1
  19  -2 -10 354.272 29.4153   1
 -19  -2 -10 367.392 32.5723   1
 -19  -2  10 337.439 28.8420   0
  19  -2 -10 342.172 28.2127   2
 -19  -2 -10 358.612 31.5402   0
  20  -2 -10 64.1468 24.4410   1
 -20  -2 -10 66.9986 29.5262   0
 -20  -2 -10 45.3656 26.3617   1
  20  -2 -10 86.0527 25.5915   2
 -20  -2  10 52.3440 24.8560   0
  21  -2 -10 142.812 25.4863   1
 -21  -2 -10 160.410 30.0793   0
 -21  -2 -10 150.985 28.2401   1
 -21  -2  10 173.614 27.2206   0
  21  -2 -10 139.804 26.4388   2
 -22  -2  10 168.949 27.9698   0
 -22  -2 -10 199.331 28.1595   1
 -22  -2 -10 183.385 31.0146   0
  22  -2 -10 209.222 26.7550   1
  22  -2 -10 181.895 28.8507   2
  23  -2 -10 150.212 29.2708   2
  23  -2 -10 157.013 25.3300   1
 -23  -2 -10 149.123 30.9529   0
 -23  -2 -10 137.062 26.9382   1
 -23  -2  10 164.818 30.8717   0
  24  -2 -10 3.40298 22.5128   1
 -24  -2  10 4.63879 27.4600   0
 -24  -2 -10 42.6009 31.1813   0
 -24  -2 -10 22.9308 24.9005   1
  24  -2 -10 18.3897 27.2810   2
 -25  -2 -10 413.090 35.7688   0
 -25  -2 -10 363.684 30.4398   1
 -25  -2  10 343.032 34.3007   0
  25  -2 -10 361.872 32.2129   2
 -26  -2 -10 283.364 28.5085   1
 -26  -2  10 236.984 35.6498   0
  26  -2 -10 261.510 32.9421   2
 -26  -2 -10 345.155 34.7627   0
 -27  -2 -10 138.129 32.5925   0
 -27  -2  10 80.2877 31.2575   0
  27  -2 -10 117.236 30.2041   2
 -28  -2  10-10.3751 29.3766   0
  28  -2 -10-1.90297 29.6111   2
 -28  -2 -10 6.42150 29.4793   0
 -29  -2  10-4.16903 31.1552   0
 -29  -2 -10-12.5299 30.1849   0
  29  -2 -10 0.68471 28.7131   2
  30  -2 -10-11.2100 28.8233   2
 -30   2  10 52.7203 38.7236   0
 -30  -2  10-1.10351 30.2042   0
 -30  -2 -10-19.8193 31.7336   0
 -31   2  10 100.324 38.8432   0
 -31  -2  10 79.4115 33.1035   0
 -31  -2 -10 71.9381 33.0018   0
  31  -2 -10 81.6890 33.8650   2
 -32  -2  10 2.76711 31.6854   0
 -32   2  10 7.01058 38.6036   0
 -32  -2 -10 20.5622 32.4446   0
  32  -2 -10 40.1755 32.6758   2
 -33   2  10 49.5064 41.0413   0
 -33  -2  10 68.2741 35.7344   0
  33  -2 -10 7.75179 34.5039   2
 -33  -2 -10 4.94805 32.8458   0
 -34  -2  10 28.1840 34.2975   0
 -34   2  10 59.6809 41.9479   0
 -34  -2 -10 22.4059 34.1669   0
  34  -2 -10 17.2319 35.3874   2
 -35  -2  10 193.546 38.4562   0
 -35   2  10 248.235 44.5687   0
 -35  -2 -10 208.921 38.4039   0
  35  -2 -10 187.832 36.8239   2
 -36   2  10 51.1957 43.5878   0
  36  -2 -10 7.06437 36.5935   2
 -36  -2 -10 29.3679 34.5239   0
 -36  -2  10 48.3350 35.3093   0
  37  -2 -10 44.8939 37.8520   2
 -37   2  10 49.2577 44.8873   0
 -37  -2  10 81.3344 38.1986   0
 -37  -2 -10 41.2578 35.1238   0
  38  -2 -10 108.553 35.6443   2
 -38   2  10 93.2976 43.3825   0
 -38  -2 -10 57.4270 36.3284   0
 -38  -2  10 106.310 37.8900   0
 -39  -2  10 15.1667 36.6056   0
 -39   2  10 14.1121 44.5237   0
 -39  -2 -10 12.5644 34.4624   0
  39  -2 -10 94.2348 40.2353   2
 -40  -2 -10-8.06441 30.5808   0
   0  -2 -11 896.071 42.5190   1
   0   2 -11 962.735 42.4175   1
   1  -2 -11 238.038 34.4734   1
  -1   2 -11 264.371 34.7097   1
  -1  -2 -11 216.578 35.6220   1
   1   2 -11 236.755 34.5666   1
   2  -2 -11 182.035 32.6707   1
  -2  -2 -11 197.279 34.4908   1
   2   2 -11 174.353 32.6308   1
  -3  -2 -11 132.271 33.2767   1
   3   2 -11 171.661 31.2777   1
   3  -2 -11 134.322 32.5527   1
  -4  -2 -11 63.5379 31.7707   1
   4   2 -11 72.9451 28.4467   1
  -4  -2 -11 96.3968 26.3577   0
   5  -2 -11 154.422 33.3501   1
   5   2 -11 164.520 29.8746   1
  -5  -2 -11 145.656 33.1580   1
  -5  -2 -11 153.223 26.5871   0
   6  -2 -11 285.855 34.3795   1
  -6  -2 -11 350.256 35.4663   1
   6   2 -11 306.848 31.8766   1
  -6  -2 -11 305.660 28.4316   0
  -7  -2 -11 40.1418 25.1408   0
   7  -2 -11 49.9233 29.3980   1
  -7  -2 -11 51.6755 31.8899   1
   7   2 -11 66.3720 27.1407   1
   8  -2 -11 229.322 31.4146   1
   8   2 -11 283.816 28.7761   1
  -8  -2 -11 226.761 33.8438   1
  -8  -2 -11 240.082 28.2918   0
  -9  -2 -11 1.66520 22.8804   0
   9  -2 -11 11.7955 29.4183   1
  -9  -2 -11 2.96100 30.0580   1
   9   2 -11 14.2852 24.4473   1
  10   2 -11 70.4682 25.7882   1
  10  -2 -11 81.9546 28.5417   1
 -10  -2 -11 66.6857 30.9876   1
 -10  -2 -11 71.3561 23.2510   0
 -11  -2 -11 110.295 25.1943   0
  11  -2 -11 100.665 28.1372   1
 -11  -2 -11 72.2481 28.3954   1
  11   2 -11 86.5746 23.4916   1
  12   2 -11 59.5161 22.6193   1
 -12  -2 -11 79.5439 25.2182   0
  12  -2 -11 66.5364 27.4385   1
 -12  -2 -11 74.2638 29.3917   1
 -13  -2 -11 15.8857 24.4476   0
  13  -2 -11 6.77073 26.0769   1
 -13  -2 -11 10.1418 29.4846   1
  13   2 -11 1.29150 21.2798   1
  14  -2 -11 97.1095 28.1118   1
 -14  -2 -11 105.109 28.6161   1
  14   2 -11 74.9174 22.4536   1
 -14  -2 -11 99.4106 24.8945   0
  15  -2 -11 131.702 26.8191   1
  15  -2 -11 118.367 20.6286   2
  15   2 -11 157.453 23.5901   1
 -15  -2 -11 111.401 28.5899   1
 -15  -2 -11 118.523 25.5954   0
 -16  -2 -11 139.188 28.2962   0
  16  -2 -11 143.434 27.0332   1
  16   2 -11 132.841 22.9987   1
 -16  -2 -11 114.916 28.7773   1
  16  -2 -11 106.904 22.7687   2
 -17  -2 -11-9.37617 24.3286   0
  17  -2 -11 2.68452 24.3924   1
  17   2 -11 18.7434 20.1651   1
  17  -2 -11 10.6447 21.7240   2
 -17  -2 -11 8.68330 28.6037   1
  18  -2 -11 10.1393 25.0652   1
 -18  -2 -11 3.14731 26.4900   0
  18   2 -11 5.81065 18.9435   1
 -18  -2 -11 8.86514 28.5786   1
  18  -2 -11 12.4285 21.8100   2
  19  -2 -11 33.1765 24.6984   1
 -19  -2 -11 29.5164 24.7341   0
 -19  -2 -11 47.0168 28.8187   1
  19  -2 -11 54.4793 24.1644   2
  20  -2 -11 7.65258 24.5633   1
 -20  -2 -11-10.7495 25.5272   0
 -20  -2 -11-2.82770 27.7556   1
  20  -2 -11-5.72675 23.8568   2
  21  -2 -11 12.0766 25.2062   2
  21  -2 -11-11.9671 24.4475   1
 -21  -2 -11 13.8607 28.4148   0
 -21  -2 -11 23.9134 28.3823   1
  22  -2 -11 160.999 27.5586   1
 -22  -2 -11 133.105 30.1910   0
 -22  -2 -11 138.951 29.4657   1
  22  -2 -11 111.801 27.1695   2
  23  -2 -11 3.73237 24.5373   1
 -23  -2 -11 24.0817 29.7985   0
 -23  -2 -11-1.70857 26.5888   1
  23  -2 -11 11.5225 26.1801   2
 -24  -2 -11 489.974 36.9998   0
 -24  -2 -11 398.672 32.2757   1
  24  -2 -11 433.492 32.5752   2
  24  -2 -11 485.124 32.4764   1
 -25  -2 -11 210.296 33.1103   0
  25  -2 -11 167.549 30.0102   2
 -25  -2 -11 156.553 29.3680   1
 -26  -2 -11 301.019 34.3795   0
 -26  -2 -11 286.755 31.2365   1
  26  -2 -11 300.720 33.4320   2
 -27  -2 -11 7.70172 30.3103   0
  27  -2 -11 6.31969 27.7252   2
  28  -2 -11 33.5561 30.8159   2
 -28  -2 -11 37.4637 31.0967   0
 -29  -2 -11 3.66256 30.9259   0
  29  -2 -11 18.3280 28.8186   2
 -30   2  11 52.0933 40.1207   0
 -30  -2 -11 11.6485 33.3301   0
  30  -2 -11 19.0855 30.1631   2
 -31  -2 -11 44.2095 32.2592   0
  31  -2 -11 16.5767 34.5261   2
 -31   2  11 53.0664 38.4087   0
  32  -2 -11 1.57054 31.1711   2
 -32  -2 -11 35.7937 33.3779   0
 -32   2  11 30.5722 39.0071   0
 -33  -2 -11 25.3407 31.9102   0
  33  -2 -11 40.7794 34.0887   2
 -33   2  11 48.0137 39.0529   0
 -34  -2 -11 90.7134 35.2588   0
 -34   2  11 113.358 40.6095   0
  34  -2 -11 117.080 37.1460   2
  35  -2 -11 31.7784 31.4665   2
 -35   2  11 45.0839 41.3225   0
 -35  -2 -11 4.11761 32.9162   0
 -36   2  11-10.4598 40.1234   0
 -36  -2 -11-20.5348 32.1044   0
  36  -2 -11-15.1617 36.7656   2
 -37   2  11 6.03632 42.9100   0
 -37  -2 -11 34.5051 35.0113   0
  37  -2 -11-6.64956 35.0603   2
 -38  -2 -11 2.69138 32.7998   0
  38  -2 -11 35.5520 33.2879   2
   0  -2 -12 615.855 39.6170   1
   0   2 -12 796.567 41.0416   1
   1  -2 -12 105.392 33.0356   1
  -1  -2 -12 153.528 32.0088   1
   1   2 -12 119.901 32.1827   1
  -1   2 -12 130.231 33.4234   1
   2  -2 -12 86.0328 32.3620   1
   2   2 -12 87.2013 30.8440   1
  -2   2 -12 131.685 32.4653   1
  -2  -2 -12 95.5020 32.4243   1
   3  -2 -12 1372.75 47.7622   1
  -3  -2 -12 1363.98 48.5052   1
   3   2 -12 1440.59 46.3904   1
  -3   2 -12 1421.75 48.6181   1
   4  -2 -12 33.7534 30.7459   1
  -4  -2 -12 82.5298 33.9474   1
  -4   2 -12 102.999 34.3524   1
   4   2 -12 91.5812 30.0541   1
  -5  -2 -12 855.884 41.5473   1
   5   2 -12 891.337 40.5839   1
   5  -2 -12 881.643 42.3179   1
  -5   2 -12 939.856 43.7033   1
   6  -2 -12 40.5894 31.0965   1
  -6  -2 -12 41.7452 32.0750   1
   6   2 -12 31.9986 27.6829   1
  -6  -2 -12 18.3184 22.6574   0
  -6   2 -12 38.8693 32.8884   1
  -7  -2 -12 555.624 31.0470   0
  -7  -2 -12 588.272 37.9531   1
   7   2 -12 560.591 34.1368   1
   7  -2 -12 605.819 37.5779   1
   8  -2 -12-8.96085 26.7558   1
  -8  -2 -12 28.9444 30.7818   1
  -8  -2 -12 8.66076 24.5706   0
   8   2 -12 23.8513 25.7195   1
   9  -2 -12 78.5572 27.9761   1
  -9  -2 -12 120.988 30.9248   1
   9   2 -12 112.810 26.7800   1
  -9  -2 -12 110.271 25.3339   0
 -10  -2 -12 234.335 34.6308   1
  10   2 -12 186.871 26.6348   1
 -10  -2 -12 219.987 26.0474   0
  10  -2 -12 232.464 32.9323   1
  11  -2 -12 1292.59 46.2700   1
 -11  -2 -12 1254.79 46.0492   1
  11   2 -12 1212.43 40.3636   1
 -11  -2 -12 1189.15 37.4979   0
  12  -2 -12 48.7411 28.6176   1
 -12  -2 -12 71.9356 23.5972   0
  12   2 -12 81.1560 25.9410   1
 -12  -2 -12 72.1058 31.2559   1
 -13  -2 -12 137.960 25.8048   0
  13  -2 -12 85.5336 29.2728   1
 -13  -2 -12 88.2098 32.8330   1
  13   2 -12 97.9782 23.8168   1
 -14  -2 -12 25.5005 25.7649   0
  14  -2 -12 22.9610 27.5816   1
  14   2 -12 29.8860 23.6447   1
 -14  -2 -12 22.5275 29.3415   1
  15  -2 -12 652.806 38.0704   1
  15   2 -12 660.296 31.6688   1
 -15  -2 -12 573.432 38.8045   1
 -15  -2 -12 675.478 34.7972   0
  16  -2 -12 263.251 31.2387   1
 -16  -2 -12 232.812 28.4235   0
  16   2 -12 259.833 26.0996   1
 -16  -2 -12 216.424 33.6885   1
 -17  -2 -12 113.234 28.2453   0
  17  -2 -12 168.337 29.9955   1
  17   2 -12 144.208 24.4998   1
 -17  -2 -12 135.770 33.4195   1
  18  -2 -12 62.0969 27.1677   1
 -18  -2 -12 56.6213 32.5585   1
 -18  -2 -12 93.1700 27.3075   0
  19  -2 -12 903.817 40.5280   1
 -19  -2 -12 892.439 43.4377   1
 -19  -2 -12 914.677 39.7856   0
  20  -2 -12 46.4280 27.1712   1
 -20  -2 -12 52.8606 28.2670   0
 -20  -2 -12 42.3224 30.4111   1
  20  -2 -12 45.2129 24.2845   2
  21  -2 -12-1.06023 25.0079   1
 -21  -2 -12-3.84964 27.1878   0
 -21  -2 -12 8.26791 28.7925   1
  21  -2 -12-3.97484 23.5867   2
  22  -2 -12 47.7458 26.3454   2
  22  -2 -12 37.5726 26.0336   1
 -22  -2 -12 73.5488 29.7534   1
 -22  -2 -12 53.1013 28.0131   0
 -23  -2 -12 821.104 40.0501   1
 -23  -2 -12 887.708 39.9308   0
  23  -2 -12 852.312 37.8562   2
  23  -2 -12 824.440 38.4389   1
 -24  -2 -12 64.3431 29.1846   0
 -24  -2 -12 46.1489 28.0080   1
  24  -2 -12 39.4384 27.3324   2
 -25  -2 -12 89.7596 29.6047   0
 -25  -2 -12 83.1966 29.4735   1
  25  -2 -12 73.5659 28.0694   2
 -26  -2 -12 49.5274 30.3861   0
 -26  -2 -12 45.8735 30.9871   1
  26  -2 -12 78.7221 30.7119   2
 -27  -2 -12 254.692 35.0585   0
  27  -2 -12 294.248 33.4682   2
  28  -2 -12 53.8635 29.8555   2
 -28  -2 -12 11.2384 31.9741   0
  29  -2 -12 59.3817 33.1132   2
 -29  -2 -12 23.7519 31.2817   0
 -30  -2 -12 34.9674 32.7089   0
  30  -2 -12 60.7750 31.5698   2
 -30   2  12 54.1127 39.0254   0
 -30   2 -12 27.8312 33.6452   1
  31  -2 -12 154.145 35.7650   2
 -31   2 -12 163.620 34.3605   1
 -31   2  12 177.484 42.7785   0
 -32   2  12 25.0432 36.8922   0
  32  -2 -12 7.88021 32.3798   2
 -33   2  12 51.0829 40.3129   0
  33  -2 -12 5.37798 30.5595   2
 -34   2  12 30.3600 40.0075   0
  34  -2 -12 6.22809 34.4547   2
 -35   2  12 87.1825 43.3194   0
  35  -2 -12 126.286 35.9747   2
 -36   2  12 23.5774 43.4445   0
  36  -2 -12 18.5483 33.1863   2
  37  -2 -12 57.0772 37.3037   2
   0  -2 -13 220.554 35.4001   1
   0   2 -13 161.115 33.2727   1
   1  -2 -13 163.179 32.6016   1
  -1   2 -13 203.409 34.4482   1
  -1  -2 -13 182.323 35.0970   1
   1   2 -13 213.410 33.1988   1
   2  -2 -13-2.41933 30.3408   1
  -2  -2 -13-8.41690 31.4883   1
   2   2 -13 15.8000 30.2157   1
  -2   2 -13 16.2445 33.9624   1
  -3  -2 -13-3.02511 31.0211   1
   3  -2 -13 21.5551 30.5251   1
  -3   2 -13 21.0568 31.7832   1
   3   2 -13 31.4729 31.1750   1
   4  -2 -13 240.482 34.2199   1
  -4  -2 -13 256.004 36.4474   1
  -4   2 -13 266.447 36.5079   1
   4   2 -13 265.700 33.5156   1
   5  -2 -13 13.3876 31.4303   1
  -5  -2 -13 2.26992 31.2394   1
   5   2 -13 12.3589 28.5719   1
  -5   2 -13 29.9113 34.2189   1
   6  -2 -13 99.4635 31.5730   1
  -6  -2 -13 108.396 33.2581   1
   6   2 -13 79.0041 29.0564   1
  -6   2 -13 122.907 34.4746   1
   7  -2 -13 2.00697 29.3979   1
  -7  -2 -13 3.78963 31.0846   1
   7   2 -13-8.50411 27.2786   1
  -7   2 -13 13.1774 34.8605   1
  -7  -2 -13 32.1531 25.0844   0
   8   2 -13 170.962 30.6019   1
   8  -2 -13 142.235 31.5009   1
  -8  -2 -13 128.768 32.9074   1
  -8  -2 -13 150.963 26.0242   0
  -8   2 -13 138.580 33.2715   1
  -9   2 -13-5.20187 33.7571   1
   9  -2 -13 11.1188 29.7995   1
  -9  -2 -13 5.19496 30.2100   1
   9   2 -13 8.95109 26.8918   1
  -9  -2 -13 0.93025 24.4200   0
  10  -2 -13 0.83700 29.5184   1
 -10  -2 -13 13.9145 31.7573   1
 -10   2 -13 22.2223 33.9071   1
  10   2 -13-3.07284 26.0702   1
 -10  -2 -13 2.58897 24.0181   0
 -11  -2 -13 65.3547 25.4473   0
  11  -2 -13 72.1702 32.2805   1
 -11  -2 -13 54.2521 30.6197   1
  11   2 -13 48.8919 27.7393   1
 -11   2 -13 78.4460 33.7396   1
  12  -2 -13 272.148 33.1308   1
 -12  -2 -13 301.088 36.1401   1
  12   2 -13 285.139 30.6488   1
 -12   2 -13 301.209 38.7137   1
 -12  -2 -13 272.750 28.8439   0
  13  -2 -13 67.8860 28.9483   1
 -13  -2 -13 71.9244 34.1607   1
  13   2 -13 82.1526 27.3030   1
 -13  -2 -13 88.3533 27.0031   0
 -13   2 -13 89.4478 36.2747   1
  14  -2 -13 6.15029 30.0028   1
  14   2 -13 23.3940 24.9350   1
 -14  -2 -13 4.16684 29.7792   1
 -14   2 -13 34.8101 35.5526   1
 -14  -2 -13 20.2228 25.6694   0
 -15  -2 -13 81.4984 24.3222   0
 -15   2 -13 106.685 36.6771   1
  15  -2 -13 98.8349 28.7102   1
  15   2 -13 79.3935 25.1477   1
 -15  -2 -13 96.1027 30.9312   1
  16  -2 -13 116.491 30.2347   1
 -16  -2 -13 124.597 26.9247   0
  16   2 -13 137.453 25.6961   1
 -16  -2 -13 105.045 31.1333   1
 -16   2 -13 117.101 34.3298   1
 -17  -2 -13 30.0029 25.5469   0
 -17   2 -13 1.70871 32.5189   1
  17  -2 -13-0.71513 25.3792   1
  17   2 -13 4.42708 23.2792   1
 -17  -2 -13 5.61793 31.5353   1
 -18  -2 -13 18.9077 25.9284   0
  18  -2 -13-7.40677 27.9233   1
 -18  -2 -13 30.4190 32.3258   1
 -19  -2 -13 1.27349 25.6578   0
  19  -2 -13-1.66091 25.8078   1
 -19  -2 -13 13.2339 32.3297   1
 -19   2 -13 20.2352 32.0209   1
 -20   2 -13 44.3916 33.6441   1
 -20  -2 -13 16.4969 31.2685   1
  20  -2 -13 44.8156 28.9230   1
 -21   2 -13 40.9815 33.6232   1
  21  -2 -13 8.34700 26.9719   1
 -21  -2 -13 9.19846 28.6571   1
  22  -2 -13 7.04486 26.3067   1
 -22  -2 -13 41.4982 30.4059   1
 -22   2 -13 28.5218 35.4406   1
 -23  -2 -13 25.3355 29.4287   1
 -23   2 -13 41.1282 36.1465   1
 -24  -2 -13 36.5193 29.6882   1
 -24   2 -13 47.0707 34.0234   1
 -25  -2 -13-2.31510 31.5216   1
 -25   2 -13 24.1477 32.6353   1
 -26  -2 -13-9.86196 31.5027   1
 -26   2 -13 13.9585 35.0355   1
 -27   2 -13 4.91921 36.1600   1
 -28   2 -13 26.1324 31.8868   1
 -29   2 -13 23.6925 33.2699   1
 -29   2  13 105.050 40.7843   0
 -30   2  13 78.2737 39.7076   0
 -30   2 -13 54.3114 35.9457   1
 -31   2  13-7.72694 38.1751   0
 -31   2 -13 36.3086 32.4941   1
 -32   2  13 22.3446 40.3663   0
 -33   2  13 5.18217 42.4767   0
 -34   2  13 45.9562 42.5352   0
 -35   2  13 35.6586 43.2472   0
   0  -2 -14 1284.52 49.5990   1
   0   2 -14 1363.48 52.0438   1
   1  -2 -14 225.026 36.7725   1
  -1  -2 -14 139.862 35.6618   1
  -1   2 -14 174.105 35.9646   1
   1   2 -14 120.906 34.6852   1
  -2  -2 -14 41.4590 34.8960   1
  -2   2 -14 15.3422 31.8421   1
   2  -2 -14 53.3486 34.7808   1
   2   2 -14 21.5816 31.3099   1
   3  -2 -14 277.973 38.8901   1
  -3  -2 -14 247.546 36.0757   1
   3   2 -14 268.023 35.6701   1
  -3   2 -14 278.039 39.8784   1
   4  -2 -14 1007.09 47.5145   1
  -4  -2 -14 1062.83 49.0380   1
   4   2 -14 965.918 43.9486   1
  -4   2 -14 1027.87 47.5868   1
   5  -2 -14 293.303 36.9026   1
  -5  -2 -14 311.595 38.0313   1
   5   2 -14 313.497 34.8792   1
  -5   2 -14 296.390 38.3569   1
   6  -2 -14 47.3512 32.6646   1
  -6  -2 -14 78.5461 34.8189   1
  -6   2 -14 59.1869 35.8963   1
   6   2 -14 64.6356 29.5899   1
  -7  -2 -14 294.561 38.4173   1
   7   2 -14 296.316 33.7813   1
  -7   2 -14 277.181 39.7138   1
   7  -2 -14 276.686 36.5804   1
   8  -2 -14 643.601 42.4609   1
  -8  -2 -14 711.977 43.8198   1
   8   2 -14 658.102 39.9778   1
  -8   2 -14 636.363 43.9057   1
   9  -2 -14 130.139 34.6994   1
  -9  -2 -14 155.052 33.0855   1
   9   2 -14 141.482 32.1312   1
  -9   2 -14 198.767 40.0011   1
  10  -2 -14 196.271 35.9725   1
 -10  -2 -14 183.287 36.6867   1
  10   2 -14 146.067 30.0579   1
 -10   2 -14 185.189 36.9405   1
  11  -2 -14 348.064 37.0603   1
 -11  -2 -14 321.027 36.7534   1
  11   2 -14 302.928 32.4841   1
 -11   2 -14 293.400 39.6933   1
  12  -2 -14 293.347 35.1146   1
 -12  -2 -14 351.481 35.9643   1
  12   2 -14 276.795 31.6608   1
 -12   2 -14 354.794 41.4259   1
  13  -2 -14 17.4433 29.0744   1
 -13  -2 -14 48.9468 34.3479   1
  13   2 -14 19.3573 25.6905   1
 -13   2 -14 23.0162 35.6714   1
  14  -2 -14 52.3158 30.5133   1
  14   2 -14 71.0214 26.4400   1
 -14  -2 -14 79.7887 34.8755   1
 -14   2 -14 85.5156 34.8635   1
  15  -2 -14 163.858 32.2613   1
  15   2 -14 205.865 28.7769   1
 -15  -2 -14 190.573 35.2363   1
 -15   2 -14 179.152 34.9065   1
  16  -2 -14 248.293 32.1515   1
  16   2 -14 282.982 28.5623   1
 -16  -2 -14 230.537 33.5391   1
 -16   2 -14 246.660 35.2619   1
  17  -2 -14 7.87015 29.7776   1
 -17  -2 -14 73.8494 31.5123   1
 -17   2 -14 62.1832 34.8236   1
  18  -2 -14 85.7693 29.0857   1
 -18   2 -14 61.1562 35.5560   1
 -18  -2 -14 73.9832 31.5102   1
  19  -2 -14 210.944 32.9654   1
 -19  -2 -14 189.144 33.3910   1
 -19   2 -14 208.569 38.0942   1
  20  -2 -14 128.468 31.0202   1
 -20  -2 -14 88.6887 30.0304   1
 -20   2 -14 118.370 33.8597   1
  21  -2 -14 24.1020 29.1435   1
 -21  -2 -14 14.2046 29.4478   1
 -21   2 -14 37.5929 32.9227   1
  22  -2 -14 132.222 30.2159   1
 -22  -2 -14 82.9052 31.2241   1
 -22   2 -14 170.669 35.7310   1
 -23  -2 -14 15.2294 31.2330   1
 -23   2 -14 47.3647 33.9511   1
 -24   2 -14 0.28652 38.0722   1
 -24  -2 -14 54.2398 33.5068   1
 -25  -2 -14 26.6058 34.2298   1
 -25   2 -14 7.29624 37.4972   1
 -26  -2 -14 96.2444 32.2219   1
 -26   2 -14 102.854 35.2955   1
 -27   2 -14 258.644 37.7281   1
 -28   2 -14 16.8874 37.9011   1
 -29   2 -14-0.59682 33.8930   1
 -30   2 -14 68.1070 36.9734   1
 -31   2 -14-12.8160 34.0659   1
   0  -2 -15 58.0216 33.3688   1
   0   2 -15 44.6305 30.9292   1
   1  -2 -15 20.2576 35.1192   1
  -1  -2 -15-2.00924 32.5258   1
   1   2 -15-4.87990 33.8226   1
  -1   2 -15 8.56131 32.4609   1
   2  -2 -15 24.1937 34.8957   1
  -2  -2 -15 5.80692 35.4066   1
   2   2 -15 48.0604 34.9730   1
  -2   2 -15 13.7359 35.7817   1
   3  -2 -15 195.074 36.2762   1
  -3  -2 -15 184.949 35.0104   1
   3   2 -15 181.947 35.0611   1
  -3   2 -15 202.239 37.0020   1
   4   2 -15 13.9000 30.7690   1
   4  -2 -15 26.8689 32.5428   1
  -4  -2 -15 11.2968 34.2570   1
  -4   2 -15 23.3996 36.9810   1
   5  -2 -15 19.8218 31.0489   1
  -5  -2 -15 11.3474 32.4119   1
   5   2 -15 6.54380 30.0408   1
  -5   2 -15 7.19759 34.7345   1
  -6  -2 -15 55.0612 36.0636   1
   6  -2 -15 95.5581 34.3699   1
  -6   2 -15 50.6055 36.8483   1
   6   2 -15 47.7122 29.8007   1
   7  -2 -15 77.5350 33.8761   1
  -7  -2 -15 76.2445 34.5582   1
   7   2 -15 31.3218 30.6120   1
  -7   2 -15 55.5932 34.7843   1
   8  -2 -15 16.8052 33.0443   1
  -8  -2 -15 3.54348 35.1745   1
   8   2 -15 16.2789 31.0467   1
  -8   2 -15-1.65591 36.2609   1
   9  -2 -15 24.5216 32.3076   1
  -9  -2 -15 24.6758 32.0721   1
   9   2 -15 11.7637 30.0849   1
  -9   2 -15 10.2992 32.6888   1
  10  -2 -15 9.37285 30.3636   1
  10   2 -15-13.2022 29.1772   1
 -10   2 -15 49.3488 36.1785   1
 -10  -2 -15 38.5273 34.2148   1
  11  -2 -15 67.5009 30.6024   1
 -11   2 -15 61.0100 37.0621   1
 -11  -2 -15 74.8552 35.2199   1
  11   2 -15 36.3839 25.7442   1
  12  -2 -15 0.75651 28.6579   1
 -12  -2 -15 20.8048 30.7813   1
  12   2 -15-6.88563 27.9205   1
 -12   2 -15 18.3990 35.0769   1
  13  -2 -15-4.88090 31.6399   1
 -13  -2 -15 35.4681 33.2136   1
  13   2 -15 4.65910 27.2935   1
 -13   2 -15 11.4453 33.7444   1
  14  -2 -15-16.1681 32.7503   1
  14   2 -15 2.31874 26.4455   1
 -14  -2 -15 10.3465 34.7078   1
 -14   2 -15 18.3151 36.1227   1
  15  -2 -15 21.7792 30.8809   1
  15   2 -15 32.5556 26.4785   1
 -15   2 -15 52.7045 37.4138   1
 -15  -2 -15 29.0946 35.8922   1
  16  -2 -15 23.8745 28.4424   1
 -16  -2 -15-1.80111 35.7110   1
 -16   2 -15-4.06682 37.5928   1
  17  -2 -15 5.76321 32.0345   1
 -17  -2 -15 36.5986 35.1802   1
 -17   2 -15 4.96811 37.9403   1
  18  -2 -15 1.78945 29.3529   1
 -18  -2 -15 30.5268 32.4074   1
 -18   2 -15 13.4147 37.2752   1
  19  -2 -15 31.5210 29.4658   1
 -19  -2 -15 50.4104 32.5466   1
 -19   2 -15 30.4136 39.3065   1
 -20  -2 -15-7.65080 32.2044   1
 -20   2 -15 14.6692 38.7141   1
  20  -2 -15-12.9155 29.5908   1
  21  -2 -15-0.68777 29.6591   1
 -21  -2 -15 16.8697 32.9711   1
 -21   2 -15 33.5046 39.9993   1
 -22  -2 -15 11.1826 34.2962   1
 -22   2 -15-1.80694 38.6855   1
 -23  -2 -15 30.4418 36.1709   1
 -23   2 -15 2.73121 37.4484   1
 -24  -2 -15 2.35306 34.9786   1
 -24   2 -15 32.8765 33.9848   1
 -25  -2 -15 26.0598 32.0286   1
 -25   2 -15 33.3820 33.8071   1
 -26  -2 -15 25.7875 29.2061   1
 -26   2 -15 52.0751 38.7142   1
 -27   2 -15 90.4639 39.5307   1
 -28   2 -15 53.3267 33.3637   1
 -29   2 -15 26.4450 37.2963   1
 -30   2 -15 47.8181 38.8310   1
   0  -2 -16 68.3110 33.6782   1
   0   2 -16 39.7431 34.6197   1
   1  -2 -16 107.108 39.1328   1
  -1  -2 -16 141.888 36.9187   1
   1   2 -16 151.394 33.1755   1
  -1   2 -16 144.254 38.1348   1
   2  -2 -16 43.3758 35.1992   1
  -2  -2 -16 54.0083 36.4427   1
  -2   2 -16 11.3868 32.3605   1
   2   2 -16 43.6402 34.0226   1
   3  -2 -16 119.429 34.5000   1
  -3  -2 -16 73.1407 34.3715   1
   3   2 -16 52.0131 35.7769   1
  -3   2 -16 60.4425 37.5381   1
   4  -2 -16 330.152 39.7286   1
  -4  -2 -16 334.395 42.2799   1
   4   2 -16 314.097 40.4972   1
  -4   2 -16 350.108 41.7298   1
   5  -2 -16 21.7490 35.2312   1
   5   2 -16 8.82802 31.8212   1
  -5  -2 -16 14.0325 32.4784   1
  -5   2 -16 56.1599 36.7668   1
   6  -2 -16 7.96248 35.3743   1
  -6  -2 -16-7.38298 37.1401   1
   6   2 -16-2.27140 31.9331   1
  -6   2 -16-5.86330 36.4344   1
  -7   2 -16-16.4314 36.1939   1
   7  -2 -16 33.7197 36.9502   1
  -7  -2 -16 11.7375 32.6948   1
   7   2 -16 9.15695 30.9554   1
   8  -2 -16 143.541 36.7598   1
  -8  -2 -16 226.848 38.9577   1
   8   2 -16 147.661 34.8012   1
  -8   2 -16 179.412 35.9872   1
  -9   2 -16 87.3161 40.9082   1
   9  -2 -16 42.2310 35.9563   1
  -9  -2 -16 8.24264 34.8167   1
   9   2 -16 36.8582 33.3016   1
 -10  -2 -16 53.5234 33.3706   1
  10  -2 -16 71.7774 35.8943   1
  10   2 -16 33.6880 30.9324   1
 -10   2 -16 72.6827 37.6391   1
 -11   2 -16 46.5437 35.4932   1
  11  -2 -16 18.2913 34.5922   1
 -11  -2 -16 49.9788 37.7352   1
  11   2 -16 48.8499 30.2151   1
  12   2 -16 239.674 32.0878   1
  12  -2 -16 215.451 39.2905   1
 -12  -2 -16 213.337 41.0441   1
 -12   2 -16 259.477 44.0567   1
  13  -2 -16 73.7614 36.4602   1
 -13  -2 -16 31.3347 35.1157   1
  13   2 -16 46.7750 31.8158   1
 -13   2 -16 60.8515 40.8655   1
  14  -2 -16 122.730 34.4607   1
  14   2 -16 122.845 30.9135   1
 -14  -2 -16 129.727 35.3192   1
 -14   2 -16 182.095 42.9038   1
  15  -2 -16 40.9652 29.7968   1
 -15  -2 -16 60.1379 35.7495   1
 -15   2 -16 24.5250 36.1104   1
  16  -2 -16 151.005 36.2666   1
 -16   2 -16 87.7803 34.8974   1
  17  -2 -16 89.1316 35.8106   1
 -17  -2 -16 114.617 39.1936   1
 -17   2 -16 63.1018 34.7714   1
  18  -2 -16 50.1287 29.0176   1
 -18  -2 -16 56.4290 37.8282   1
 -18   2 -16 3.75285 33.3667   1
  19  -2 -16 25.2454 30.7031   1
 -19  -2 -16 110.766 38.9248   1
 -19   2 -16 32.5112 35.4338   1
  20  -2 -16 169.862 36.3493   1
 -20  -2 -16 106.429 38.2183   1
 -20   2 -16 194.415 39.5676   1
 -21  -2 -16-8.96382 37.8171   1
 -21   2 -16 42.5338 34.2736   1
 -22  -2 -16 124.662 37.9854   1
 -22   2 -16 81.6060 34.8968   1
 -23  -2 -16-7.64202 35.2235   1
 -23   2 -16 53.0946 38.8342   1
 -24  -2 -16 179.990 34.6703   1
 -24   2 -16 192.291 44.7164   1
 -25  -2 -16 20.3391 33.3677   1
 -25   2 -16 44.2261 39.8566   1
 -26  -2 -16 112.048 38.1802   1
   0   2 -17 29.8775 38.6025   1
   0  -2 -17 40.2952 32.8049   1
   1  -2 -17 10.8948 37.4119   1
  -1  -2 -17 17.2141 37.7411   1
   1   2 -17-8.84373 34.5190   1
  -1   2 -17 2.11737 33.8630   1
   2  -2 -17 55.3065 38.4704   1
  -2  -2 -17 48.5325 37.0955   1
  -2   2 -17 56.8044 36.4212   1
   2   2 -17 57.1891 34.0696   1
   3  -2 -17 16.1833 32.2299   1
  -3  -2 -17-9.70808 36.9844   1
   3   2 -17-10.8828 35.1684   1
  -3   2 -17-7.44240 38.4292   1
  -4  -2 -17 33.8639 38.3656   1
   4  -2 -17 20.4269 35.5088   1
   4   2 -17 37.9840 36.8857   1
  -4   2 -17 12.0480 35.2785   1
   5  -2 -17 31.1196 36.4759   1
  -5  -2 -17 16.9437 35.1689   1
   5   2 -17 24.5024 35.8700   1
  -5   2 -17 0.59767 39.2888   1
  -6  -2 -17 32.7197 36.2962   1
   6  -2 -17 28.6928 37.1338   1
   6   2 -17-22.8945 34.5794   1
  -6   2 -17 7.46882 36.3956   1
   7  -2 -17 6.00939 36.4154   1
  -7  -2 -17-23.7481 38.3385   1
   7   2 -17 4.27779 34.6138   1
  -7   2 -17-9.87668 38.3273   1
   8  -2 -17-4.24280 33.7495   1
  -8  -2 -17-9.62583 33.4442   1
   8   2 -17 8.93324 33.7031   1
  -8   2 -17-1.33781 38.9870   1
   9  -2 -17 52.8102 33.0893   1
  -9  -2 -17-8.84909 39.5404   1
   9   2 -17-5.80958 33.2248   1
  -9   2 -17 19.8311 35.2973   1
  10  -2 -17 37.0112 31.6313   1
 -10  -2 -17-28.8808 37.1321   1
  10   2 -17 19.6883 33.7080   1
 -10   2 -17 30.1703 39.5774   1
  11  -2 -17-9.81105 29.4571   1
 -11  -2 -17 4.68151 34.0026   1
  11   2 -17-7.16185 31.9639   1
 -11   2 -17 1.90145 41.4570   1
 -12   2 -17 7.24774 37.0152   1
  12  -2 -17 36.4648 31.8650   1
 -12  -2 -17-52.6986 37.4917   1
  12   2 -17-0.44011 28.2513   1
 -13   2 -17 4.73174 34.3831   1
  13  -2 -17 14.9523 33.2801   1
 -13  -2 -17-19.6320 39.1710   1
  13   2 -17 19.9496 28.0203   1
  14  -2 -17 43.4022 36.5805   1
 -14  -2 -17 30.3901 38.9019   1
 -14   2 -17 13.2370 38.5900   1
  15  -2 -17 68.4219 36.5727   1
 -15  -2 -17 70.3172 38.3636   1
 -15   2 -17 53.9658 42.7717   1
  16  -2 -17 8.43431 33.4174   1
 -16  -2 -17 17.0553 32.0851   1
 -16   2 -17 14.2390 40.7811   1
 -17  -2 -17-16.0690 32.5184   1
  17  -2 -17 2.58466 30.2775   1
 -17   2 -17-5.45585 42.2000   1
  18  -2 -17 61.0970 31.1899   1
 -18  -2 -17 53.6097 32.8962   1
 -18   2 -17 50.3125 42.4728   1
  19  -2 -17 86.5860 36.5854   1
 -19  -2 -17 48.6726 33.5220   1
 -19   2 -17 44.1712 40.9409   1
 -20   2 -17-3.19775 41.8911   1
 -20  -2 -17 31.2932 33.1318   1
 -21  -2 -17 13.3141 31.7770   1
 -22  -2 -17-25.5328 31.4856   1
   0  -2 -18 30.4742 36.2273   1
   0   2 -18 32.0035 38.1784   1
   1  -2 -18 93.3374 40.0225   1
  -1  -2 -18 58.2844 41.0236   1
   1   2 -18 88.2276 40.7564   1
  -1   2 -18 61.2376 36.4082   1
   2  -2 -18 40.3132 40.8476   1
  -2  -2 -18 13.3232 34.1765   1
   2   2 -18 24.5570 35.6070   1
  -2   2 -18-23.7781 39.0920   1
   3  -2 -18 147.259 38.1732   1
  -3  -2 -18 99.0782 41.4871   1
   3   2 -18 90.3130 34.4178   1
  -3   2 -18 91.1987 36.2713   1
   4  -2 -18 29.2736 37.1392   1
  -4  -2 -18 14.0693 33.7326   1
   4   2 -18-16.5733 37.8886   1
  -4   2 -18 60.1079 40.2720   1
   5  -2 -18 153.728 43.0275   1
  -5  -2 -18 130.766 44.1444   1
   5   2 -18 130.303 39.9649   1
  -5   2 -18 96.8394 34.9986   1
  -6   2 -18 40.0361 42.7601   1
   6  -2 -18 33.6539 39.1521   1
   6   2 -18-23.3669 37.0760   1
  -6  -2 -18-5.70947 34.6415   1
   7  -2 -18 183.944 41.0502   1
  -7  -2 -18 218.344 44.3507   1
   7   2 -18 133.432 38.0553   1
  -7   2 -18 167.738 39.7940   1
   8  -2 -18 70.2726 33.8582   1
  -8  -2 -18 53.1387 40.9517   1
   8   2 -18 55.0019 34.9999   1
  -8   2 -18 55.4237 40.1901   1
   9  -2 -18 87.3247 34.9671   1
  -9  -2 -18 42.7040 33.2372   1
   9   2 -18 30.2176 34.0432   1
  -9   2 -18 30.4509 42.1530   1
  10  -2 -18 20.5827 33.5650   1
 -10  -2 -18 24.9138 39.5635   1
  10   2 -18 42.5508 35.4131   1
 -10   2 -18 5.73652 35.3124   1
  11  -2 -18 213.793 37.9703   1
 -11  -2 -18 154.915 42.5683   1
  11   2 -18 208.983 36.4687   1
 -11   2 -18 195.093 43.7437   1
  12  -2 -18 40.4297 33.4963   1
 -12  -2 -18 51.6164 35.9907   1
  12   2 -18 55.9710 35.9053   1
 -12   2 -18 44.4594 43.1895   1
  13  -2 -18-5.98917 32.1586   1
 -13  -2 -18-9.87231 33.0612   1
 -13   2 -18 21.1986 41.9423   1
  14  -2 -18-10.6939 32.3762   1
 -14  -2 -18 12.5403 38.4385   1
  15  -2 -18 13.2705 31.8878   1
  16  -2 -18 39.8714 34.5229   1
  17  -2 -18 33.1711 35.3551   1
  18  -2 -18 27.1268 34.2578   1
   0   2 -19 39.6087 32.6177   1
   1   2 -19 11.1796 40.5821   1
  -1   2 -19-32.4926 41.1838   1
   2   2 -19-5.99155 38.9241   1
   3   2 -19 26.1715 33.5546   1
   4   2 -19 95.4871 36.7093   1
   5   2 -19 21.7246 38.0878   1
   6   2 -19 7.82629 37.1534   1
   7   2 -19 25.2656 35.0218   1
   8   2 -19 49.8595 34.2622   1
   9   2 -19-17.4197 32.9308   1
  10   2 -19 48.8892 33.4194   1
  11   2 -19-11.1577 33.3858   1
   0  -3   0 10.1346 14.8603   1
   0  -3   0 6.48261 14.8939   0
  -1  -3   0 5367.19 40.4414   0
  -1  -3   0 5343.67 43.3038   1
   1  -3   0 5503.56 41.1816   0
   1  -3   0 5235.90 44.7376   1
  -2  -3   0 0.77914 14.2716   0
   2  -3   0 23.9595 16.7908   1
  -2  -3   0 29.8859 14.6481   1
   2  -3   0-1.96491 14.1186   0
  -3  -3   0 3900.34 35.6888   1
   3  -3   0 3950.17 40.8138   1
  -3  -3   0 3905.41 36.5068   0
  -4  -3   0 0.14672 15.5464   0
  -4  -3   0 31.3449 12.6650   1
   4  -3   0 21.1400 17.5363   1
  -5  -3   0 9815.34 56.7283   0
  -5  -3   0 10246.8 53.0010   1
   5  -3   0 10150.5 64.4142   1
   6  -3   0 15.2469 17.5097   1
  -6  -3   0 12.9641 15.4252   0
  -6  -3   0 41.6938 11.2616   1
  -7  -3   0 1606.73 21.8743   1
   7  -3   0 1645.24 31.4239   1
  -7  -3   0 1538.50 27.8051   0
  -8  -3   0 4.91654 15.5564   0
   8  -3   0 15.3116 18.1042   1
  -8  -3   0 15.9705 9.03398   1
   9  -3   0 1464.59 30.7955   1
  -9  -3   0 1335.81 27.8534   0
  -9  -3   0 1382.25 19.2867   1
  10  -3   0 1.63859 16.6441   1
 -10  -3   0-0.05155 8.19883   1
 -10  -3   0 0.65351 18.1833   0
  11  -3   0 153.445 19.6984   1
 -11  -3   0 146.725 20.4038   0
 -11  -3   0 159.529 9.11514   1
  12  -3   0 1.40847 17.9325   1
 -12  -3   0 0.99146 7.03631   1
 -12  -3   0 3.21264 20.4848   0
 -13  -3   0 303.366 23.1832   0
 -13  -3   0 312.737 9.61903   1
  13  -3   0 299.326 22.1779   1
 -14  -3   0-0.22302 22.4081   0
 -14  -3   0 5.20682 5.77866   1
  14  -3   0-4.07600 19.3646   1
 -15  -3   0 712.853 29.3668   0
  15  -3   0 724.883 27.1783   1
 -15  -3   0 710.640 10.4219   1
 -16  -3   0 10.8319 22.6988   0
  16  -3   0 0.65028 18.8695   1
 -16  -3   0 4.40548 4.02117   1
 -17  -3   0 162.237 26.6761   0
  17  -3   0 152.259 21.8913   1
 -18  -3   0 4.32352 28.6203   0
  18  -3   0-1.01396 20.9372   1
 -19  -3   0 809.145 35.7005   0
  19  -3   0 847.513 31.3519   1
 -20  -3   0 23.0286 32.6361   0
 -21  -3   0 788.948 37.9103   0
 -22  -3   0 2.90517 33.7896   0
 -23  -3   0 220.577 35.3815   0
 -23   3   0 291.053 36.6854   0
 -24   3   0 51.2536 36.3978   0
 -24  -3   0 0.05210 33.8497   0
 -25   3   0 70.7235 34.8947   0
 -25  -3   0 17.8947 35.0213   0
 -26  -3   0 31.9396 35.9185   0
 -26   3   0 23.9212 36.5681   0
 -27   3   0 931.989 44.9366   0
 -27  -3   0 733.951 42.7434   0
 -28   3   0 47.1350 33.8013   0
 -28  -3   0 16.8696 36.0756   0
 -29  -3   0 23.2564 35.4422   0
 -29   3   0 8.88890 34.3875   0
 -30  -3   0 30.6462 34.3282   0
 -30   3   0 13.8403 36.9079   0
 -31   3   0 129.476 39.3803   0
 -31  -3   0 123.236 34.9876   0
 -32  -3   0 29.4804 35.0584   0
 -32   3   0-3.91112 37.8691   0
 -33  -3   0 204.143 38.4855   0
 -33   3   0 198.303 38.2984   0
 -34   3   0-0.92250 37.1195   0
 -34  -3   0 27.3025 37.0637   0
 -35   3   0-3.04210 38.6474   0
 -35  -3   0 13.7123 36.6855   0
 -36  -3   0 26.9224 36.1464   0
  36   3   0 4.51231 30.8519   2
 -36   3   0-34.1118 38.5507   0
 -37  -3   0 52.6374 37.7935   0
  37   3   0 9.26094 31.0522   2
 -37   3   0 26.6782 37.1950   0
 -38  -3   0-8.19082 37.4283   0
 -38   3   0-21.5044 39.6258   0
  38   3   0 17.8334 32.2255   2
 -39  -3   0 60.6085 38.8801   0
  39   3   0 20.5395 32.9931   2
 -39   3   0-17.4402 40.3615   0
 -40  -3   0 31.9818 39.5735   0
  40   3   0 1.39420 31.5270   2
 -40   3   0-31.4261 41.2981   0
 -41  -3   0 83.3196 41.0096   0
 -41   3   0 62.0985 44.3904   0
  41   3   0 132.666 33.6460   2
 -42  -3   0 5.38513 42.1558   0
 -42   3   0 33.4836 43.1558   0
  42   3   0 5.77094 32.3966   2
 -43  -3   0 0.52498 40.5156   0
 -43   3   0 12.6166 43.0609   0
  43   3   0 36.0447 33.0816   2
 -44   3   0-0.21774 45.5513   0
  44   3   0 2.88866 31.8941   2
 -44  -3   0 0.21664 45.0713   0
  45   3   0 42.3328 33.6369   2
   0  -3   1 4.83196 14.9583   1
   0  -3  -1-2.88170 15.6181   0
   0  -3   1-3.87683 12.7692   0
   0  -3  -1-3.50201 13.8358   1
   1  -3   1 54.3028 16.8705   1
  -1  -3  -1 46.5070 16.6503   0
  -1  -3   1 47.0258 12.2367   0
   1  -3   1 46.8439 13.3926   0
  -1  -3   1 50.5734 14.5942   1
   1  -3  -1 53.0070 17.0232   0
   1  -3  -1 48.5951 15.5097   1
  -1  -3  -1 62.2258 14.7361   1
   2  -3  -1 6241.82 46.6046   0
  -2  -3  -1 6425.39 47.5358   0
  -2  -3   1 6310.85 45.9416   1
   2  -3  -1 6318.69 49.9692   1
  -2  -3  -1 6320.40 46.0049   1
  -2  -3   1 6407.83 41.0757   0
   2  -3   1 6333.13 49.7731   1
  -3  -3  -1 245.448 18.7585   0
  -3  -3   1 239.176 15.5371   1
  -3  -3  -1 229.785 15.0488   1
   3  -3  -1 254.476 18.3014   1
   3  -3   1 246.344 19.0988   1
  -3  -3   1 210.981 14.2503   0
  -4  -3  -1 22.4690 12.4160   1
  -4  -3  -1 22.0565 16.2461   0
  -4  -3   1 33.5605 13.3682   0
   4  -3   1 25.7658 15.6253   1
  -4  -3   1 19.6354 12.1668   1
   4  -3  -1 11.4866 14.9872   1
   5  -3   1 185.692 20.0004   1
  -5  -3   1 183.300 15.0195   0
  -5  -3   1 205.829 13.7074   1
  -5  -3  -1 180.874 18.8193   0
  -5  -3  -1 180.413 13.6548   1
   5  -3  -1 159.512 18.6450   1
  -6  -3  -1 5352.19 46.3143   0
   6  -3   1 5480.05 50.2066   1
  -6  -3   1 5323.54 41.7826   0
   6  -3  -1 5462.56 49.0235   1
  -6  -3  -1 5299.11 39.2730   1
  -6  -3   1 5370.24 38.0337   1
   7  -3   1 1636.80 31.6000   1
  -7  -3  -1 1651.86 29.7554   0
  -7  -3  -1 1616.27 23.4549   1
  -7  -3   1 1531.44 26.2801   0
  -7  -3   1 1633.01 22.0407   1
   7  -3  -1 1680.85 30.7054   1
   8  -3  -1 1006.56 26.8448   1
  -8  -3  -1 1017.58 18.8070   1
  -8  -3  -1 939.585 25.2303   0
   8  -3   1 998.485 27.9561   1
  -8  -3   1 970.820 17.1021   1
  -8  -3   1 970.853 23.7768   0
  -9  -3  -1 57.5489 10.1955   1
   9  -3   1 63.8752 19.3340   1
  -9  -3   1 51.4493 9.02011   1
  -9  -3  -1 69.0684 18.2380   0
  -9  -3   1 49.5837 15.4512   0
   9  -3  -1 60.8639 16.7615   1
 -10  -3  -1 942.143 27.6312   0
 -10  -3   1 934.102 25.7009   0
 -10  -3   1 980.356 15.4985   1
  10  -3   1 985.884 27.7276   1
  10  -3  -1 994.361 27.1589   1
 -10  -3  -1 992.192 17.6844   1
  11  -3   1 234.228 21.0010   1
 -11  -3  -1 258.068 22.5827   0
 -11  -3   1 241.148 20.7157   0
  11  -3  -1 242.024 20.0028   1
 -11  -3  -1 246.692 11.6612   1
 -12  -3  -1 847.935 16.1162   1
 -12  -3  -1 898.493 29.5074   0
 -12  -3   1 900.686 27.9551   0
  12  -3   1 920.850 28.6380   1
  12  -3  -1 894.740 27.1453   1
 -13  -3   1 116.635 21.2347   0
 -13  -3  -1 111.317 10.2432   1
  13  -3  -1 91.8070 19.3288   1
 -13  -3  -1 88.3870 23.0839   0
 -14  -3  -1 6641.21 62.6920   0
 -14  -3   1 6595.30 60.6756   0
 -14  -3  -1 6499.47 36.5999   1
  14  -3  -1 6700.90 60.7556   1
 -15  -3   1 29.3726 24.4557   0
  15  -3  -1 23.9488 19.5581   1
 -15  -3  -1 17.6232 24.0446   0
 -15  -3  -1 44.1812 8.66411   1
 -16  -3  -1 657.596 12.6990   1
 -16  -3  -1 705.522 32.2081   0
 -16  -3   1 660.386 30.2720   0
  16  -3  -1 612.727 25.8683   1
  17  -3  -1 130.468 21.3568   1
 -17  -3  -1 138.016 29.2891   0
 -17  -3   1 165.410 25.7933   0
 -17  -3  -1 156.811 8.19807   1
  18  -3  -1 1505.16 38.1816   2
 -18  -3  -1 1539.14 41.6648   0
 -18  -3   1 1474.79 40.3044   0
 -18  -3  -1 1401.54 15.7808   1
  18  -3  -1 1500.19 35.6263   1
 -19  -3  -1 210.732 33.4494   0
  19  -3  -1 130.836 23.7300   1
  19  -3  -1 157.608 28.6323   2
 -19  -3   1 165.336 30.6564   0
 -19  -3  -1 132.943 7.01293   1
  20  -3  -1 1872.47 45.3867   2
 -20  -3   1 2003.91 47.0246   0
 -20  -3  -1 1959.34 49.0811   0
  20  -3  -1 1899.78 39.6790   1
 -21  -3   1 207.922 32.5383   0
  21  -3  -1 217.175 31.8283   2
 -21   3  -1 243.051 31.7422   0
 -21  -3  -1 177.820 35.0301   0
  21  -3  -1 176.215 25.1102   1
 -22  -3   1 295.308 34.6687   0
 -22   3  -1 383.508 35.4073   0
 -22  -3  -1 304.317 36.9446   0
  22  -3  -1 286.472 25.3226   1
  22  -3  -1 289.631 32.9530   2
 -23   3  -1 49.8674 33.3470   0
 -23  -3  -1 49.7219 33.8981   0
  23  -3  -1 4.82980 30.3022   2
 -23  -3   1 14.1665 34.9209   0
  23  -3  -1 15.9044 21.3485   1
 -24  -3   1 32.4802 34.7144   0
 -24  -3  -1 21.2658 36.2217   0
 -24   3  -1 12.7991 33.4518   0
  24  -3  -1 30.3879 32.5575   2
 -25   3  -1 262.436 38.8543   0
 -25   3   1 374.515 40.3385   0
 -25  -3  -1 303.437 39.7486   0
 -25  -3   1 357.242 38.2672   0
  25  -3  -1 283.771 35.8305   2
 -26   3  -1 821.248 44.0412   0
 -26   3   1 915.625 46.4792   0
 -26  -3  -1 845.379 44.7130   0
 -26  -3   1 774.692 42.8490   0
  26  -3  -1 753.644 41.0169   2
 -27   3  -1 158.641 36.5128   0
 -27  -3  -1 127.694 35.9106   0
 -27   3   1 212.330 37.3976   0
 -27  -3   1 134.824 36.6108   0
  27  -3  -1 140.206 33.6098   2
 -28   3  -1 1235.22 46.9555   0
 -28   3   1 1178.14 49.4891   0
  28  -3  -1 1228.35 45.5930   2
 -28  -3  -1 1224.48 47.2956   0
 -28  -3   1 1194.22 48.7091   0
 -29   3   1 790.721 46.6752   0
  29  -3  -1 814.175 42.8144   2
 -29   3  -1 724.244 42.3903   0
 -29  -3   1 753.433 44.3260   0
 -29  -3  -1 819.453 44.6549   0
 -30  -3   1 408.015 41.7310   0
 -30   3   1 448.015 41.4873   0
  30  -3  -1 397.580 38.4923   2
 -30   3  -1 415.418 40.2593   0
 -30  -3  -1 424.970 40.3655   0
 -31  -3  -1 44.1426 35.0823   0
 -31   3  -1-6.85071 35.6909   0
 -31  -3   1 24.5971 34.8125   0
  31  -3  -1-2.04210 32.1247   2
 -31   3   1 14.3807 37.2574   0
 -32  -3   1 384.096 40.3029   0
  32  -3  -1 372.201 37.6679   2
 -32   3  -1 419.048 42.3956   0
 -32  -3  -1 464.398 40.5500   0
 -32   3   1 496.629 43.5673   0
 -33   3  -1 151.687 39.4284   0
 -33  -3  -1 139.114 39.2689   0
 -33  -3   1 133.795 36.4200   0
  33  -3  -1 109.370 33.0878   2
 -33   3   1 148.101 41.3465   0
 -34  -3   1 250.725 40.9144   0
  34  -3  -1 296.029 38.1269   2
 -34   3   1 212.116 43.0999   0
  34   3   1 251.298 31.7506   2
 -34  -3  -1 272.577 41.3218   0
 -34   3  -1 233.693 41.1786   0
 -35  -3  -1 32.3216 36.6135   0
 -35  -3   1 3.60121 34.8358   0
 -35   3   1 50.1473 39.2423   0
  35  -3  -1 17.1166 33.1272   2
  35   3   1 40.0882 27.9876   2
 -35   3  -1 9.32049 37.4001   0
 -36   3  -1 118.887 38.5550   0
 -36  -3  -1 173.925 38.2663   0
 -36   3   1 129.756 40.2446   0
 -36  -3   1 138.616 37.7148   0
  36   3   1 159.264 30.3859   2
  37   3   1 19.9613 29.1741   2
 -37  -3  -1 4.50020 37.1139   0
 -37  -3   1 1.20229 36.6844   0
 -37   3   1 14.6494 40.4685   0
 -37   3  -1-26.9839 38.0951   0
 -38  -3  -1 52.3924 39.3941   0
 -38  -3   1 48.2783 37.6685   0
 -38   3  -1 33.3077 39.0227   0
  38   3   1 31.8740 28.1756   2
  38   3  -1 32.1985 33.5357   2
 -38   3   1-0.45626 40.9935   0
 -39  -3  -1 12.4131 38.1133   0
 -39   3   1-33.3091 41.8615   0
 -39  -3   1 18.1983 38.6441   0
 -39   3  -1-18.1244 38.1696   0
  39   3   1-3.42460 28.9807   2
  39   3  -1-3.84666 34.6189   2
 -40   3   1 133.520 45.2062   0
  40   3   1 133.696 31.8202   2
 -40  -3   1 82.7902 40.9453   0
 -40  -3  -1 116.452 41.7351   0
  40   3  -1 117.648 36.3948   2
 -41  -3  -1 33.4558 39.9849   0
 -41  -3   1 6.09124 40.8116   0
 -41   3  -1 9.13215 39.9871   0
  41   3   1 29.9198 31.3365   2
  41   3  -1 29.3072 33.7147   2
 -41   3   1 3.61858 43.1965   0
  42   3  -1 39.9020 32.4604   2
 -42  -3  -1-0.81773 40.7128   0
 -42   3  -1 24.6863 40.3806   0
 -42  -3   1 20.3875 39.6571   0
  42   3   1 12.8613 30.5330   2
 -42   3   1 3.93614 43.8903   0
 -43  -3  -1 11.1709 41.3890   0
 -43   3  -1 48.0351 42.5725   0
 -43  -3   1 58.3267 43.4794   0
 -43   3   1 10.9727 43.4090   0
  43   3   1 48.6908 34.3011   2
  43   3  -1 60.4623 32.7604   2
 -44  -3  -1 451.437 49.6027   0
 -44   3  -1 300.645 48.0593   0
 -44   3   1 411.042 51.4761   0
  44   3   1 374.143 41.4076   2
  44   3  -1 394.803 40.4224   2
 -44  -3   1 465.784 49.9203   0
  45   3   1 138.577 34.6617   2
  45   3  -1 109.081 35.9309   2
  46   3   1 25.1623 33.1346   2
   0  -3  -2-1.95227 17.2238   0
   0  -3  -2-3.52832 13.9198   1
   0  -3   2-2.33297 10.2625   0
  -1  -3  -2 110.377 17.7056   0
   1  -3  -2 86.9820 16.3832   1
  -1  -3  -2 99.1261 15.7329   1
   1  -3   2 99.6656 10.7601   0
  -1  -3   2 103.386 11.1186   0
   1  -3  -2 91.1111 18.5041   0
  -2  -3  -2 1878.69 30.6326   0
  -2  -3   2 1852.47 22.3442   0
   2  -3  -2 1912.75 31.0088   0
  -2  -3  -2 1878.77 28.6175   1
   2  -3  -2 1846.87 30.1364   1
  -3  -3  -2 127.408 17.9713   0
  -3  -3  -2 132.046 14.5920   1
   3  -3  -2 130.913 17.8117   1
  -3  -3   2 139.576 11.9599   0
  -4  -3   2 662.278 16.2330   0
   4  -3  -2 681.879 21.6352   1
  -4  -3  -2 713.958 19.5211   1
  -4  -3  -2 657.100 23.1781   0
   5  -3  -2 21.3284 17.0551   1
  -5  -3  -2 14.7803 12.2236   1
  -5  -3  -2 11.8633 17.1598   0
  -5  -3   2 23.8450 12.2967   0
  -6  -3   2 950.639 20.1891   0
  -6  -3  -2 889.612 25.1609   0
   6  -3  -2 944.229 25.2374   1
  -6  -3  -2 928.313 20.5443   1
  -7  -3  -2 223.490 19.4456   0
  -7  -3   2 178.052 14.6305   0
   7  -3  -2 229.839 19.0443   1
  -7  -3  -2 220.537 14.4175   1
  -8  -3  -2 956.724 26.4655   0
  -8  -3   2 904.340 22.1264   0
  -8  -3  -2 934.637 19.9537   1
   8  -3  -2 954.977 26.7444   1
  -9  -3  -2 3.37765 11.1731   1
  -9  -3  -2 2.31722 18.2688   0
   9  -3  -2-4.33538 16.6201   1
  -9  -3   2 3.94845 14.4083   0
 -10  -3  -2 123.021 11.8144   1
 -10  -3   2 119.217 17.4825   0
 -10  -3  -2 129.115 21.7839   0
  10  -3  -2 155.183 19.7523   1
 -11  -3   2 15.3760 17.4541   0
 -11  -3  -2 16.6045 10.8964   1
 -11  -3  -2 16.1519 21.3574   0
  11  -3  -2 15.4186 18.2431   1
 -12  -3  -2 63.6758 11.5621   1
 -12  -3   2 53.1707 17.5602   0
 -12  -3  -2 66.6035 22.5833   0
  12  -3  -2 77.0475 18.5863   1
 -13  -3  -2 722.399 17.1455   1
 -13  -3   2 740.436 27.1996   0
  13  -3  -2 746.101 27.2697   1
 -13  -3  -2 723.962 30.3028   0
 -14  -3  -2 3409.31 31.4888   1
 -14  -3  -2 3455.38 48.6754   0
  14  -3  -2 3555.62 45.8766   2
  14  -3  -2 3573.79 46.3988   1
 -14  -3   2 3552.25 46.0481   0
 -15  -3  -2 24.1278 11.1332   1
 -15  -3   2 9.73781 22.9504   0
  15  -3  -2 41.2331 21.6045   2
 -15  -3  -2 4.66565 26.5810   0
  15  -3  -2 12.2629 18.8018   1
 -16  -3  -2 435.058 14.2789   1
 -16  -3  -2 451.338 32.0837   0
  16  -3  -2 419.054 26.0102   2
  16  -3  -2 435.892 24.1142   1
 -16  -3   2 412.151 28.0866   0
 -17  -3  -2 1232.07 19.5386   1
  17  -3  -2 1178.20 32.0071   1
 -17  -3  -2 1243.17 38.7786   0
  17  -3  -2 1183.16 35.0040   2
 -17  -3   2 1178.58 35.2211   0
  18  -3  -2 1021.79 31.6053   1
 -18  -3  -2 1040.50 38.9232   0
  18  -3  -2 1088.07 35.5674   2
 -18   3  -2 1071.20 34.6786   0
 -18  -3  -2 1033.65 18.1254   1
 -18  -3   2 1070.80 36.9290   0
 -19  -3  -2 106.659 10.7311   1
 -19  -3   2 97.0976 27.8166   0
 -19   3  -2 95.7804 28.8040   0
  19  -3  -2 122.397 27.5662   2
  19  -3  -2 83.8079 21.0450   1
 -19  -3  -2 121.557 34.1079   0
 -20  -3  -2 294.070 11.9672   1
  20  -3  -2 316.387 25.7007   1
 -20   3  -2 303.679 31.1727   0
  20  -3  -2 298.093 31.3534   2
 -20  -3   2 261.956 32.0718   0
 -20  -3  -2 324.654 36.6007   0
 -21  -3  -2 191.872 33.3128   0
 -21   3  -2 209.579 30.2284   0
 -21  -3   2 197.116 33.2026   0
  21  -3  -2 198.353 31.0955   2
  21  -3  -2 160.799 23.7526   1
 -22   3  -2 326.703 35.2163   0
 -22  -3   2 313.984 33.7975   0
  22  -3  -2 275.949 33.1171   2
  22  -3  -2 280.669 25.8616   1
 -22  -3  -2 294.005 38.7477   0
 -23   3  -2 122.855 35.2682   0
 -23  -3  -2 145.475 36.0276   0
 -23  -3   2 128.401 33.8771   0
  23  -3  -2 63.3202 22.4046   1
  23  -3  -2 100.127 32.5810   2
 -24  -3  -2 1740.86 52.3199   0
  24  -3  -2 1761.46 50.1772   2
  24  -3  -2 1713.82 39.6968   1
 -24  -3   2 1646.77 47.9610   0
 -24   3  -2 1781.81 47.8362   0
  25  -3  -2 201.703 24.6677   1
 -25   3  -2 265.525 35.0569   0
  25  -3  -2 208.746 35.0124   2
 -25  -3  -2 268.855 40.1846   0
 -25  -3   2 243.531 36.2055   0
 -26  -3  -2 41.2784 34.1259   0
 -26  -3   2 13.6428 32.4997   0
 -26   3  -2 58.7014 32.5960   0
  26  -3  -2 12.2706 31.8213   2
  26  -3  -2 28.3983 21.5411   1
 -27   3  -2 25.3552 32.9166   0
 -27  -3  -2 23.4118 32.6339   0
  27  -3  -2 22.4653 20.1474   1
  27  -3  -2 3.27219 30.9397   2
 -27   3   2 42.6833 36.9721   0
 -27  -3   2 41.2538 32.2301   0
 -28  -3  -2 36.7394 35.7015   0
 -28   3  -2-12.2949 34.1600   0
 -28  -3   2 24.4743 33.7121   0
  28  -3  -2 19.8924 30.8026   2
 -28   3   2 57.2495 36.6908   0
 -29   3   2 511.990 43.1727   0
  29  -3  -2 458.865 37.4039   2
 -29   3  -2 471.819 39.9927   0
 -29  -3   2 416.881 40.0758   0
 -29  -3  -2 431.717 40.9174   0
 -30   3  -2 64.4522 35.3421   0
 -30  -3  -2 57.9294 37.1689   0
 -30  -3   2 55.1070 36.2768   0
  30  -3  -2 55.6849 32.3955   2
 -30   3   2 95.5396 39.6656   0
 -31  -3  -2 72.2651 36.8490   0
 -31   3   2 100.309 38.3976   0
 -31  -3   2 39.3309 34.4926   0
  31  -3  -2 50.3533 33.3135   2
  31   3   2 81.1672 27.6238   2
 -31   3  -2 72.7885 36.3666   0
 -32   3   2 300.407 42.2441   0
  32   3   2 253.621 30.2089   2
 -32  -3  -2 291.952 39.5872   0
 -32  -3   2 306.829 39.0070   0
 -32   3  -2 292.789 38.6389   0
  32  -3  -2 306.487 36.2318   2
  33  -3  -2 101.196 33.2445   2
 -33  -3  -2 66.7595 36.8599   0
 -33  -3   2 86.2337 36.4309   0
  33   3   2 90.2838 26.5733   2
 -33   3  -2 106.223 37.0088   0
 -33   3   2 80.6502 39.4658   0
  34   3   2 33.8708 26.8970   2
 -34  -3  -2 37.0368 35.1074   0
 -34  -3   2 50.3543 36.2139   0
  34  -3  -2 58.6799 34.9802   2
 -34   3  -2 53.6505 35.9300   0
 -34   3   2 59.3828 39.7341   0
 -35  -3  -2 10.4278 35.2205   0
 -35  -3   2 13.2370 35.8714   0
 -35   3   2 35.7080 39.8707   0
  35  -3  -2 14.2278 31.4228   2
 -35   3  -2-15.2804 35.2090   0
  35   3   2 16.4150 26.6387   2
 -36  -3  -2 83.0073 38.1194   0
 -36  -3   2 118.124 37.6385   0
 -36   3   2 87.1622 39.4303   0
 -36   3  -2 91.7297 36.5156   0
  36  -3  -2 109.810 35.8848   2
  36   3   2 92.8911 28.3064   2
 -37  -3  -2 36.3715 37.7118   0
 -37   3   2 69.9116 41.4902   0
 -37  -3   2 97.5891 38.0413   0
 -37   3  -2 43.1535 37.9216   0
  37  -3  -2 62.4323 35.9632   2
  37   3   2 57.9620 28.5498   2
 -38   3  -2 14.8932 38.9745   0
 -38  -3  -2 44.3037 38.8574   0
 -38   3   2 74.0410 42.5142   0
 -38  -3   2 30.2328 35.7962   0
  38  -3  -2 24.0628 32.0927   2
  38   3   2 63.3135 29.8985   2
 -39   3   2 34.4763 42.3735   0
 -39  -3  -2-23.3248 37.3528   0
 -39   3  -2-1.34179 38.0134   0
 -39  -3   2-14.1704 38.4688   0
  39  -3  -2 79.5719 39.5579   2
  39   3   2 19.8703 28.3404   2
 -40  -3  -2 23.3341 40.1683   0
 -40   3  -2 25.0746 36.5928   0
 -40  -3   2 72.8013 40.4497   0
  40  -3  -2 11.3899 32.6386   2
  40   3   2 23.0979 30.0334   2
  40   3  -2 16.6877 31.3810   2
 -40   3   2-17.6594 42.4621   0
  41   3  -2 76.5073 34.3190   2
 -41  -3  -2 75.5124 41.0348   0
 -41  -3   2 115.821 41.9913   0
  41   3   2 60.2132 31.6783   2
 -41   3  -2 49.5968 36.9532   0
 -41   3   2 72.9976 44.0284   0
 -42   3  -2 22.9026 39.2385   0
 -42  -3  -2 44.0178 39.4489   0
 -42  -3   2-35.6499 40.9823   0
  42   3   2 27.2713 31.7954   2
  42   3  -2 19.4922 34.9443   2
 -42   3   2-26.5445 43.6518   0
 -43  -3  -2 46.5840 41.8015   0
 -43   3  -2 55.9887 40.3413   0
 -43  -3   2-3.87592 40.3224   0
 -43   3   2 3.16915 44.4839   0
  43   3  -2 13.2177 36.4737   2
  43   3   2 35.6300 31.4215   2
 -44  -3   2-7.99783 41.6299   0
 -44   3   2 4.49744 42.4500   0
  44   3   2 25.3098 32.1453   2
  44   3  -2 53.3822 39.4909   2
 -44   3  -2 21.6717 39.4944   0
  45   3   2 32.2813 33.2631   2
 -45   3  -2 36.7359 36.9042   0
   0  -3  -3-4.12189 15.7572   1
   0  -3  -3 3.22368 19.3333   0
   0  -3   3-3.55727 8.08138   0
  -1  -3  -3 1202.46 25.8928   1
   1  -3  -3 1193.90 28.3077   0
  -1  -3   3 1195.87 15.8509   0
  -1  -3  -3 1224.38 28.1792   0
   1  -3  -3 1153.96 26.4286   1
  -2  -3  -3 958.126 24.9043   1
   2  -3  -3 1008.84 27.2497   0
  -2  -3  -3 961.227 26.0632   0
  -2  -3   3 921.630 15.1416   0
   2  -3  -3 956.255 25.8348   1
  -3  -3   3 4351.69 29.6996   0
  -3  -3  -3 4370.38 42.7451   1
  -3  -3  -3 4249.99 44.6304   0
   3  -3  -3 4223.25 44.7514   1
   4  -3  -3 103.971 18.1083   1
  -4  -3   3 101.016 10.7286   0
  -4  -3  -3 91.2974 19.3876   0
  -4  -3  -3 78.6586 14.9698   1
  -5  -3  -3 587.223 20.4893   1
  -5  -3   3 582.768 15.2375   0
   5  -3  -3 569.578 22.4196   1
  -5  -3  -3 587.026 24.7234   0
  -6  -3  -3 99.8788 15.1670   1
   6  -3  -3 66.7800 16.3743   1
  -6  -3  -3 69.4901 19.5979   0
  -6  -3   3 89.5638 11.6187   0
  -7  -3  -3 930.499 22.1492   1
  -7  -3   3 881.669 19.4218   0
  -7  -3  -3 872.497 26.9186   0
   7  -3  -3 911.761 26.4172   1
  -8  -3  -3 451.582 23.6136   0
  -8  -3  -3 465.056 18.1741   1
  -8  -3   3 421.807 17.3678   0
   8  -3  -3 427.874 22.1801   1
  -9  -3  -3 379.991 17.1793   1
  -9  -3   3 392.814 17.6479   0
  -9  -3  -3 392.966 23.8182   0
   9  -3  -3 364.162 21.4420   1
 -10  -3  -3 737.635 19.9902   1
 -10  -3  -3 713.616 28.4289   0
 -10  -3   3 729.041 22.3069   0
  10  -3  -3 718.282 25.2180   1
 -11  -3  -3 430.855 17.3051   1
 -11  -3  -3 422.627 26.6495   0
  11  -3  -3 443.033 23.5437   1
 -11  -3   3 466.160 20.4891   0
  11  -3  -3 435.406 21.0746   2
 -12  -3  -3 1065.96 33.0427   0
 -12  -3  -3 1060.99 22.6999   1
  12  -3  -3 1088.07 27.7173   2
 -12  -3   3 1044.20 27.6135   0
  12  -3  -3 1078.67 29.8883   1
 -13  -3  -3 3874.97 38.3790   1
 -13  -3  -3 4082.78 52.8258   0
 -13  -3   3 3920.54 45.9873   0
  13  -3  -3 4162.66 47.5876   2
  13  -3  -3 3970.29 49.4719   1
 -14  -3  -3 140.815 14.3141   1
  14  -3  -3 122.588 21.0931   2
 -14   3  -3 138.014 21.0989   0
 -14  -3  -3 150.059 25.2887   0
 -14  -3   3 115.728 21.0114   0
  14  -3  -3 117.365 20.4067   1
 -15  -3  -3 1335.62 24.2255   1
 -15  -3  -3 1426.47 39.2756   0
 -15   3  -3 1415.44 31.0753   0
  15  -3  -3 1430.33 34.3312   2
  15  -3  -3 1415.53 33.4033   1
 -15  -3   3 1358.56 34.0287   0
 -16  -3  -3 318.762 15.9191   1
 -16   3  -3 328.558 25.6134   0
 -16  -3  -3 298.464 29.7197   0
  16  -3  -3 347.250 25.6843   2
  16  -3  -3 331.852 24.2668   1
 -16  -3   3 309.039 27.0846   0
  17  -3  -3 1338.79 33.9982   1
 -17  -3  -3 1329.90 23.8188   1
 -17   3  -3 1331.61 33.3067   0
 -17  -3  -3 1363.16 40.4679   0
  17  -3  -3 1343.33 36.3645   2
 -17  -3   3 1306.38 35.2966   0
 -18   3  -3 575.645 30.8032   0
 -18  -3  -3 590.606 18.2518   1
 -18  -3  -3 630.718 36.1092   0
  18  -3  -3 593.401 32.0121   2
  18  -3  -3 556.889 27.7368   1
 -18  -3   3 585.091 32.1465   0
 -19   3  -3 164.536 28.9284   0
 -19  -3  -3 169.230 13.8627   1
  19  -3  -3 172.365 23.5069   1
 -19  -3  -3 193.044 34.0560   0
 -19  -3   3 163.380 29.0809   0
  19  -3  -3 173.912 28.1505   2
 -20  -3  -3 137.732 13.5774   1
 -20  -3   3 113.494 28.8278   0
  20  -3  -3 132.384 29.2377   2
 -20   3  -3 156.108 28.4763   0
 -20  -3  -3 191.327 33.9850   0
  20  -3  -3 136.479 22.5529   1
 -21  -3  -3 753.257 18.9431   1
  21  -3  -3 763.696 29.7290   1
 -21  -3  -3 783.904 42.2049   0
  21  -3  -3 689.862 36.7990   2
 -21  -3   3 703.431 36.5401   0
 -21   3  -3 781.478 34.7823   0
 -22  -3  -3 1596.39 49.7150   0
  22  -3  -3 1440.64 44.4361   2
  22  -3  -3 1399.13 35.6944   1
 -22   3  -3 1440.88 41.8519   0
 -22  -3   3 1406.34 43.5643   0
 -23  -3   3 155.511 34.0458   0
 -23   3  -3 157.755 30.9159   0
 -23  -3  -3 234.690 38.4580   0
  23  -3  -3 130.522 32.5622   2
  23  -3  -3 143.128 23.4114   1
 -24  -3  -3 509.837 40.6277   0
  24  -3  -3 509.067 37.9546   2
 -24   3  -3 472.329 34.9260   0
  24  -3  -3 546.272 28.9587   1
 -24  -3   3 524.602 37.3945   0
 -25   3  -3 28.1631 30.2728   0
 -25  -3   3 38.3953 31.4747   0
  25  -3  -3 1.88364 31.4150   2
  25  -3  -3 38.3609 22.3569   1
 -25  -3  -3 65.2702 35.7966   0
 -26   3  -3 75.0005 29.5623   0
  26  -3  -3 24.8477 31.3354   2
 -26  -3   3 78.0228 30.6964   0
  26  -3  -3 64.1075 21.6873   1
 -26  -3  -3 66.8866 33.1567   0
 -27  -3  -3 58.6593 33.8546   0
 -27  -3   3 17.1645 30.5451   0
  27  -3  -3 32.2573 29.5109   2
  27  -3  -3 59.4503 21.8462   1
 -27   3  -3 26.1295 29.2081   0
 -28  -3  -3 73.0087 36.5908   0
 -28   3   3 122.512 37.6007   0
  28  -3  -3 44.1554 20.7828   1
 -28  -3   3 69.7434 33.9717   0
  28   3   3 61.9501 23.9172   2
  28  -3  -3 59.2573 31.8096   2
 -28   3  -3 37.9216 30.3808   0
  29  -3  -3 916.109 31.9182   1
 -29   3  -3 947.207 42.0738   0
 -29   3   3 932.591 49.2639   0
 -29  -3  -3 979.859 46.6195   0
  29   3   3 938.178 36.4859   2
  29  -3  -3 873.794 43.1122   2
 -29  -3   3 906.778 44.9439   0
 -30  -3  -3 142.462 36.4085   0
 -30   3  -3 117.000 32.6501   0
 -30  -3   3 107.242 34.5551   0
  30  -3  -3 67.6336 34.4169   2
  30   3   3 138.176 26.6826   2
 -30   3   3 193.586 40.9340   0
 -31   3   3 56.8175 39.0650   0
 -31  -3  -3 62.8724 36.0366   0
 -31  -3   3 59.2968 33.8131   0
  31  -3  -3 36.0069 30.7372   2
  31   3   3 57.8291 25.3789   2
 -31   3  -3 47.3912 33.2792   0
 -32  -3  -3 131.723 37.2478   0
 -32  -3   3 109.516 36.8839   0
 -32   3  -3 91.0224 35.4443   0
  32  -3  -3 144.838 33.8123   2
 -32   3   3 110.036 40.6885   0
  32   3   3 100.553 26.9607   2
 -33   3   3 459.520 47.1631   0
 -33   3  -3 403.254 39.7303   0
  33  -3  -3 400.293 39.8782   2
  33   3   3 368.506 30.8575   2
 -33  -3  -3 403.133 40.5887   0
 -33  -3   3 403.348 40.6591   0
 -34  -3  -3-3.57565 32.5123   0
 -34   3   3 48.7089 38.7829   0
 -34   3  -3 13.3256 34.6491   0
 -34  -3   3 23.8879 36.2657   0
  34  -3  -3 3.32233 32.1189   2
  34   3   3 37.3985 25.6715   2
 -35  -3  -3-6.17095 36.2662   0
  35  -3  -3 26.0856 33.2809   2
 -35   3  -3 16.0972 35.6062   0
 -35  -3   3 3.29826 35.7039   0
 -35   3   3 33.4715 39.2977   0
  35   3   3 21.4420 26.1124   2
 -36  -3  -3 33.7236 36.8351   0
 -36   3  -3 45.2593 34.8107   0
 -36  -3   3 53.1194 36.6032   0
  36   3   3 17.7813 26.1428   2
 -36   3   3 18.4000 40.8801   0
  36  -3  -3 39.8807 36.1197   2
  37  -3  -3 80.6936 33.7381   2
 -37   3  -3 65.3883 35.5864   0
 -37  -3  -3 39.7340 37.7905   0
 -37  -3   3 68.0248 36.3833   0
 -37   3   3 117.366 42.9388   0
  37   3   3 90.0534 28.2359   2
 -38  -3  -3 15.1229 36.2826   0
 -38   3  -3-0.76363 36.3281   0
 -38   3   3 18.5846 41.4356   0
 -38  -3   3 1.60886 37.0063   0
  38  -3  -3 42.9524 38.0921   2
  38   3   3 7.06282 27.1939   2
 -39  -3  -3 20.6207 38.7091   0
 -39   3  -3-13.5805 36.0726   0
 -39   3   3 20.9022 43.8139   0
 -39  -3   3-12.9348 38.0414   0
  39   3   3 6.30399 27.1477   2
  39  -3  -3-16.1184 33.6160   2
 -40   3  -3-5.53604 36.5666   0
 -40   3   3 15.0936 42.7479   0
 -40  -3   3-0.95550 37.4421   0
  40  -3  -3 12.2114 37.9335   2
  40   3   3-8.65745 28.2028   2
 -40  -3  -3 3.20411 38.7412   0
 -41   3   3 225.986 48.6860   0
 -41  -3   3 126.642 41.6552   0
  41  -3  -3 182.645 37.6280   2
  41   3   3 195.384 33.6948   2
  41   3  -3 165.530 42.2512   2
 -41   3  -3 186.549 40.0054   0
 -41  -3  -3 165.113 40.9248   0
 -42  -3   3 35.1212 39.6594   0
  42  -3  -3 26.3215 40.5906   2
  42   3   3 20.8948 31.0280   2
  42   3  -3 81.0238 39.5771   2
 -42   3   3-58.1668 46.1607   0
 -42  -3  -3 50.8994 39.8895   0
 -42   3  -3 34.7806 37.7446   0
 -43  -3   3 42.5405 43.9303   0
  43  -3  -3 98.8063 36.3477   2
  43   3  -3 85.7562 39.3407   2
 -43   3   3 40.3257 46.7573   0
 -43   3  -3 6.49400 38.9768   0
 -43  -3  -3 40.1188 42.3592   0
 -44  -3   3 40.6345 39.3771   0
  44   3  -3 17.9778 33.9207   2
 -44   3  -3 25.5059 40.1335   0
 -45   3  -3 63.0552 41.0201   0
   0  -3  -4 9.63776 17.1983   1
   0  -3  -4-7.61520 19.7365   0
  -1  -3   4 43.6994 6.29017   0
   1  -3  -4 51.6532 17.3270   1
  -1  -3  -4 47.0943 17.1593   1
   1  -3  -4 38.3024 19.8056   0
  -1  -3  -4 40.7552 20.2063   0
   2  -3  -4 1927.22 34.1455   1
  -2  -3  -4 1896.77 32.6345   1
  -2  -3   4 1901.54 17.2447   0
  -2  -3  -4 1877.59 34.4407   0
   2  -3  -4 1906.18 34.1267   0
   3  -3  -4 288.703 20.9157   1
  -3  -3   4 267.526 10.0730   0
  -3  -3  -4 310.573 20.7424   1
  -3  -3  -4 276.118 21.3733   0
  -4  -3   4 2302.92 21.8021   0
   4  -3  -4 2377.68 37.3239   1
  -4  -3  -4 2372.74 37.6100   0
  -4  -3  -4 2391.40 35.7045   1
  -5  -3  -4 185.949 17.8686   1
  -5  -3   4 182.060 11.5347   0
  -5  -3  -4 173.537 21.9252   0
   5  -3  -4 156.685 20.5591   1
  -6  -3  -4 5027.50 48.3509   1
  -6  -3   4 5031.27 35.4654   0
   6  -3  -4 4884.87 51.5886   1
  -6  -3  -4 5027.19 52.5907   0
  -7  -3  -4 622.469 22.7850   1
   7  -3  -4 639.705 25.3667   1
  -7  -3   4 561.166 16.6490   0
  -7  -3  -4 654.910 28.1933   0
   8  -3  -4-17.4303 19.0337   1
  -8  -3   4 2.00381 12.5213   0
  -8  -3  -4-2.30972 15.4205   1
  -8  -3  -4-1.52465 22.1398   0
  -9  -3  -4 235.283 23.8869   0
  -9  -3  -4 234.547 17.7141   1
  -9   3  -4 232.721 14.6392   0
  -9  -3   4 228.142 16.0285   0
   9  -3  -4 253.362 21.6208   1
   9  -3  -4 249.241 16.5231   2
 -10  -3  -4 144.560 23.8503   0
 -10  -3  -4 145.854 16.2575   1
 -10   3  -4 141.811 14.4284   0
 -10  -3   4 108.628 15.5671   0
  10  -3  -4 136.351 16.5775   2
  10  -3  -4 137.003 20.4126   1
 -11  -3  -4 789.187 30.8256   0
 -11  -3  -4 807.547 22.8510   1
 -11   3  -4 760.918 20.9236   0
  11  -3  -4 802.763 26.9605   1
  11  -3  -4 761.980 24.0923   2
 -11  -3   4 774.454 23.3495   0
 -12   3  -4 420.986 19.3871   0
 -12  -3  -4 443.309 20.2758   1
 -12  -3  -4 419.295 28.0701   0
  12  -3  -4 450.317 22.0857   2
 -12  -3   4 389.904 20.8000   0
  12  -3  -4 439.198 24.5806   1
 -13   3  -4 349.061 19.8380   0
 -13  -3  -4 331.072 28.3347   0
  13  -3  -4 324.141 22.9419   1
  13  -3  -4 336.199 21.8771   2
 -13  -3   4 328.587 20.9306   0
 -13  -3  -4 356.489 17.7902   1
 -14  -3  -4 447.206 19.8143   1
 -14  -3   4 424.181 23.8721   0
 -14  -3  -4 444.952 30.2976   0
  14  -3  -4 405.996 24.3406   2
  14  -3  -4 436.897 24.7316   1
 -14   3  -4 465.195 22.6600   0
 -15  -3  -4 11.7574 13.9394   1
 -15  -3   4 15.3103 21.3675   0
  15   3  -4 19.2808 8.33741   1
 -15  -3  -4 17.4032 26.2605   0
 -15   3  -4 20.4731 20.1591   0
  15  -3  -4 7.32556 20.6664   2
  15  -3  -4 8.23496 19.9776   1
 -16  -3  -4 80.3157 15.4747   1
  16   3  -4 72.8163 7.57990   1
 -16   3  -4 62.7374 22.3498   0
 -16  -3   4 64.9937 22.0456   0
  16  -3  -4 79.6185 22.6153   2
 -16  -3  -4 59.5430 27.8030   0
  16  -3  -4 53.7075 21.7276   1
 -17  -3  -4 150.002 16.9078   1
  17   3  -4 136.960 7.34459   1
 -17   3  -4 152.824 24.7664   0
  17  -3  -4 137.544 24.0726   2
 -17  -3  -4 152.827 32.1735   0
  17  -3  -4 132.526 23.3754   1
 -17  -3   4 155.280 25.8674   0
 -18  -3  -4 130.195 17.0552   1
  18   3  -4 108.803 5.36732   1
 -18   3  -4 149.647 26.2006   0
 -18  -3   4 144.796 26.2394   0
 -18  -3  -4 155.976 33.4311   0
  18  -3  -4 130.355 26.4866   2
  18  -3  -4 126.346 22.3960   1
  19  -3  -4 410.822 26.3275   1
 -19  -3  -4 445.600 19.8578   1
 -19  -3  -4 495.705 38.6551   0
 -19   3  -4 420.843 29.7703   0
 -19  -3   4 397.568 29.6561   0
  19  -3  -4 435.825 31.3482   2
 -20  -3  -4 590.014 21.0455   1
 -20  -3  -4 604.314 39.4832   0
 -20   3  -4 573.464 32.0663   0
  20  -3  -4 572.104 28.0722   1
 -20  -3   4 567.983 32.7533   0
  20  -3  -4 600.613 33.6435   2
  21  -3  -4 498.677 27.7587   1
 -21  -3  -4 458.951 19.2228   1
 -21  -3  -4 551.981 38.9395   0
 -21   3  -4 551.154 33.2339   0
  21  -3  -4 482.979 33.3237   2
 -21  -3   4 509.243 34.3329   0
 -22  -3  -4 422.330 37.9967   0
 -22   3  -4 335.234 31.4373   0
  22  -3  -4 356.077 33.8670   2
  22  -3  -4 292.764 26.3500   1
 -22  -3   4 306.107 33.2827   0
 -23  -3  -4 1101.92 46.0181   0
 -23   3  -4 1065.41 38.7295   0
  23  -3  -4 957.105 41.1739   2
  23   3   4 1128.71 32.2176   2
  23  -3  -4 1056.07 33.5571   1
 -23  -3   4 961.819 39.9716   0
  24  -3  -4 119.055 32.0212   2
 -24  -3  -4 199.141 36.1400   0
  24   3   4 169.807 22.7847   2
 -24  -3   4 146.608 32.1711   0
  24  -3  -4 173.011 23.2101   1
 -24   3  -4 145.864 30.5310   0
 -25   3  -4 295.589 33.1472   0
 -25  -3  -4 291.193 36.8475   0
  25  -3  -4 292.593 34.3785   2
  25   3   4 256.615 24.3619   2
  25  -3  -4 270.810 23.8212   1
 -25  -3   4 304.426 33.5018   0
 -26  -3   4 20.6856 30.4398   0
 -26   3  -4 10.9236 29.2679   0
  26   3   4 14.1306 20.8190   2
  26  -3  -4 12.4819 19.3892   1
 -26  -3  -4 15.0744 32.1663   0
  26  -3  -4 23.9668 29.4150   2
 -27   3  -4 1.18906 29.0721   0
  27  -3  -4-9.01799 29.0475   2
 -27  -3   4 4.83747 32.0891   0
  27   3   4 0.26943 21.2454   2
  27  -3  -4-8.67339 19.4424   1
 -27  -3  -4 7.70154 33.4279   0
  28  -3  -4 288.934 23.8298   1
 -28  -3   4 294.171 35.8498   0
 -28   3  -4 268.235 31.6965   0
 -28  -3  -4 305.723 38.7263   0
  28   3   4 296.529 25.8080   2
  28  -3  -4 300.244 35.0883   2
  29  -3  -4-7.23162 19.8576   1
 -29  -3   4 5.19113 30.6608   0
  29  -3  -4-14.9393 32.0775   2
  29   3   4 1.97411 21.7257   2
 -29   3  -4-15.5308 30.1018   0
 -29  -3  -4 35.3341 34.3632   0
 -30  -3  -4 38.7460 34.6163   0
 -30   3  -4 29.3077 32.2451   0
 -30  -3   4 52.9278 32.8676   0
  30  -3  -4 39.5679 30.8037   2
  30   3   4 47.8759 22.2602   2
 -30   3   4 129.145 38.8334   0
 -31   3  -4 42.8756 33.0842   0
 -31  -3   4 38.3889 33.2033   0
  31  -3  -4 47.5118 31.9736   2
  31   3   4 46.2585 23.7337   2
 -31   3   4 83.5461 40.8441   0
 -31  -3  -4 63.1906 33.9874   0
 -32   3  -4 377.880 35.8354   0
 -32   3   4 460.262 44.9630   0
 -32  -3  -4 383.990 39.0026   0
  32  -3  -4 408.872 40.5590   2
  32   3   4 383.171 29.6430   2
 -32  -3   4 405.689 39.2022   0
 -33  -3   4-5.69411 35.0334   0
 -33   3  -4 32.7881 30.8220   0
  33  -3  -4 19.7410 31.6790   2
  33   3   4 3.36551 22.9227   2
 -33   3   4 17.2012 38.7786   0
 -33  -3  -4 18.9429 35.2735   0
 -34   3  -4 41.3383 30.2412   0
 -34   3   4 37.8694 36.9318   0
 -34  -3   4 1.39968 33.3553   0
  34  -3  -4 30.1563 35.1563   2
  34   3   4 38.7852 24.6259   2
 -34  -3  -4 25.1001 35.2332   0
 -35   3  -4 21.1049 33.6398   0
 -35   3   4 56.9005 40.8124   0
 -35  -3   4-4.03773 34.9629   0
  35   3   4 9.98459 23.3665   2
  35  -3  -4-18.1747 33.1808   2
 -35  -3  -4 4.25965 34.7914   0
 -36   3  -4 139.925 33.6224   0
 -36  -3   4 101.954 38.4750   0
  36  -3  -4 175.817 37.6726   2
  36   3   4 108.510 27.3708   2
 -36   3   4 178.383 44.3910   0
 -36  -3  -4 142.470 38.0191   0
 -37  -3   4 2.25454 36.0613   0
  37   3   4 12.9064 25.5217   2
 -37   3   4 37.3830 42.0282   0
 -37  -3  -4 7.50392 37.1349   0
  37  -3  -4 25.3963 35.3676   2
 -37   3  -4 18.5894 32.8795   0
  38  -3  -4-8.79403 33.2167   2
 -38  -3   4 7.63556 33.7820   0
 -38   3   4-29.5600 43.0784   0
 -38  -3  -4 11.4266 38.0995   0
 -38   3  -4 25.9681 34.6708   0
 -39   3   4-9.48232 44.1217   0
 -39  -3   4 41.0815 38.1480   0
  39  -3  -4 11.4458 38.6760   2
 -39   3  -4 17.9442 33.7711   0
 -39  -3  -4 18.0865 38.4135   0
 -40   3   4 144.007 46.0000   0
 -40  -3   4 175.458 39.7925   0
  40  -3  -4 114.998 36.3229   2
 -40  -3  -4 116.961 41.4819   0
 -40   3  -4 154.143 39.4381   0
 -41   3   4-1.92499 42.6668   0
 -41  -3   4 8.63430 40.8930   0
  41  -3  -4 35.1702 39.5577   2
 -41   3  -4-17.0222 33.8503   0
 -41  -3  -4-20.8946 38.8465   0
 -42   3   4 42.5636 44.9576   0
 -42  -3   4 24.6751 40.2713   0
  42  -3  -4-1.67972 36.3742   2
 -42  -3  -4 21.3421 37.7706   0
 -42   3  -4 20.0891 37.3153   0
  42   3  -4-10.9033 40.7078   2
 -43  -3   4 42.6913 42.6611   0
 -43   3  -4 40.9516 37.5685   0
  43  -3  -4 60.5090 40.0938   2
  43   3  -4 30.2536 41.7067   2
 -43  -3  -4 17.6403 39.8535   0
 -43   3   4 51.7641 46.4452   0
 -44   3  -4 42.6484 38.3088   0
 -45   3  -4-6.20539 34.9126   0
   0  -3  -5-5.54720 19.4641   1
   0  -3  -5-2.53252 21.5443   0
   1  -3  -5 2635.27 40.7841   1
  -1  -3  -5 2584.84 40.9992   1
   1  -3  -5 2495.59 40.8771   0
  -1  -3  -5 2508.25 41.2189   0
  -2  -3  -5 1630.10 34.9823   0
   2  -3  -5 1759.76 36.1459   1
  -2  -3  -5 1713.23 34.3756   1
   3  -3  -5 2463.71 40.5040   1
  -3  -3   5 2374.61 17.9790   0
  -3  -3  -5 2510.77 40.0117   1
  -3  -3  -5 2375.75 39.7961   0
  -4  -3  -5 14.3406 21.6225   0
   4  -3  -5 27.8406 20.2100   1
  -4  -3  -5 25.7526 18.9595   1
  -4  -3   5 13.5813 7.73503   0
   5  -3  -5 1794.02 36.0842   1
  -5  -3  -5 1816.32 34.6005   1
  -5  -3  -5 1779.54 36.0625   0
  -5  -3   5 1693.66 19.5610   0
   6  -3  -5 723.310 27.8505   1
  -6  -3  -5 726.867 25.5842   1
  -6  -3  -5 677.813 28.3215   0
  -6   3  -5 685.659 11.5964   0
  -6  -3   5 728.151 16.0209   0
   7  -3  -5 866.526 29.7337   1
  -7  -3  -5 906.021 26.9801   1
  -7   3  -5 809.201 14.1776   0
   7  -3  -5 802.174 19.4513   2
  -7  -3   5 792.532 18.0924   0
  -7  -3  -5 821.378 29.4927   0
   8  -3  -5 120.969 21.5810   1
  -8  -3  -5 126.299 18.8850   1
  -8  -3  -5 126.958 24.9449   0
  -8   3  -5 138.656 11.4187   0
   8  -3  -5 141.650 14.0548   2
  -8  -3   5 121.961 13.6955   0
  -9  -3  -5 3484.50 44.2840   1
  -9  -3   5 3497.41 35.3066   0
   9  -3  -5 3499.98 38.6683   2
   9  -3  -5 3456.14 47.6906   1
  -9  -3  -5 3404.94 48.4587   0
 -10  -3  -5 222.711 26.9150   0
 -10  -3  -5 271.810 20.7242   1
 -10   3  -5 226.501 14.8676   0
 -10  -3   5 217.468 16.5721   0
  10  -3  -5 257.400 17.9495   2
  10  -3  -5 237.530 23.8533   1
 -11  -3  -5 163.587 18.6434   1
 -11  -3  -5 168.968 25.7004   0
 -11   3  -5 155.160 15.9357   0
  11  -3  -5 150.957 17.1877   2
 -11  -3   5 193.405 17.5988   0
  11  -3  -5 165.072 22.4388   1
  12  -3  -5-2.12564 20.3987   1
 -12  -3  -5 18.3812 17.4681   1
 -12  -3  -5-4.26996 24.2386   0
 -12  -3   5 17.2379 16.5215   0
  12  -3  -5 11.0019 17.0987   2
 -12   3  -5 16.4175 15.1068   0
 -13  -3  -5 923.161 34.7484   0
 -13  -3  -5 922.463 26.9609   1
 -13   3  -5 916.077 23.9513   0
  13  -3  -5 947.779 28.2280   2
  13  -3  -5 961.045 31.0572   1
 -13  -3   5 952.433 27.2445   0
 -14  -3  -5 756.790 34.8628   0
 -14  -3  -5 726.107 25.1288   1
  14  -3  -5 741.210 29.4050   1
 -14   3  -5 755.321 24.4161   0
  14   3  -5 756.132 18.2772   1
  14  -3  -5 716.215 27.4299   2
 -14  -3   5 722.879 27.5061   0
 -15  -3  -5 483.517 22.3555   1
 -15  -3  -5 502.477 31.6110   0
  15   3  -5 456.862 14.9808   1
 -15   3  -5 499.990 23.7005   0
  15  -3  -5 470.844 25.9173   2
 -15  -3   5 461.524 24.7877   0
  15  -3  -5 496.243 27.3803   1
  16  -3  -5 156.021 23.3886   1
 -16  -3  -5 181.321 18.7453   1
 -16  -3  -5 198.852 33.3264   0
  16   3  -5 201.527 12.5244   1
 -16   3  -5 170.691 22.5866   0
  16   3   5 176.515 15.5903   2
  16  -3  -5 169.248 23.7731   2
 -16  -3   5 201.251 27.1983   0
 -17  -3  -5 787.382 25.8671   1
  17  -3  -5 885.085 31.6816   1
 -17  -3  -5 877.743 39.5277   0
  17   3  -5 777.311 16.0263   1
 -17   3  -5 802.440 28.8991   0
  17  -3  -5 828.769 31.9413   2
  17   3   5 775.523 22.1483   2
 -17  -3   5 847.282 32.0732   0
 -18  -3   5 955.018 33.4549   0
 -18  -3  -5 1022.21 27.8182   1
  18   3  -5 1021.36 16.0759   1
 -18  -3  -5 1068.95 40.0016   0
 -18   3  -5 1045.27 32.5026   0
  18  -3  -5 992.142 35.1542   2
  18   3   5 971.021 24.5857   2
  18  -3  -5 993.577 33.5651   1
  19   3   5 12.9787 15.5807   2
 -19  -3  -5 25.3217 30.2950   0
 -19  -3   5 1.49783 24.4493   0
 -19  -3  -5 16.5531 17.2374   1
 -19   3  -5 1.05042 23.2722   0
  19  -3  -5 8.72013 25.6359   2
  19  -3  -5 4.19950 22.5400   1
  20   3   5 17.2357 17.2320   2
 -20  -3  -5 48.5787 17.2927   1
 -20   3  -5 39.7232 26.3372   0
  20  -3  -5 29.0775 26.6534   2
 -20  -3  -5 20.0761 30.5299   0
 -20  -3   5 53.1310 26.5645   0
  20  -3  -5 43.1088 23.4899   1
 -21  -3   5 117.595 28.3941   0
 -21  -3  -5 140.156 17.8572   1
 -21  -3  -5 143.546 34.6442   0
 -21   3  -5 80.6056 26.8265   0
  21   3   5 146.464 20.2082   2
  21  -3  -5 110.677 29.7021   2
  21  -3  -5 142.694 24.7924   1
 -22  -3   5 38.5668 27.5420   0
 -22  -3  -5 25.0216 15.9875   1
 -22   3  -5 27.8930 27.4477   0
  22  -3  -5 17.8295 28.3979   2
  22   3   5 37.4901 19.5610   2
 -22  -3  -5 62.6542 34.9583   0
  22  -3  -5 36.9164 23.6331   1
 -23   3  -5-0.65666 27.6268   0
  23  -3  -5 16.9082 28.0890   2
  23   3   5 15.1338 18.1999   2
 -23  -3   5 27.1259 27.5523   0
 -23  -3  -5 15.9054 33.2911   0
  23  -3  -5 4.93149 21.8994   1
 -24   3  -5 71.9836 26.1950   0
  24  -3  -5 76.4665 28.9901   2
  24   3   5 68.1090 18.5560   2
 -24  -3  -5 126.373 34.4411   0
 -24  -3   5 69.1045 29.6274   0
  24  -3  -5 70.8284 22.3195   1
 -25   3  -5 725.823 35.5370   0
 -25  -3  -5 747.442 42.1688   0
  25  -3  -5 634.645 37.2143   2
  25   3   5 705.823 27.8750   2
  25  -3  -5 719.795 30.5036   1
 -25  -3   5 698.990 38.3595   0
 -26   3  -5 548.457 34.2151   0
 -26  -3  -5 569.818 39.2652   0
  26  -3  -5 552.993 35.8453   2
  26   3   5 551.599 27.0223   2
  26  -3  -5 561.026 28.6393   1
 -26  -3   5 591.350 37.6372   0
 -27  -3   5 42.4077 30.0151   0
 -27   3  -5 86.0978 26.7187   0
 -27  -3  -5 66.6842 34.5581   0
  27  -3  -5 59.6126 30.8611   2
  27   3   5 65.9844 21.1242   2
  27  -3  -5 77.3535 21.4920   1
 -28   3  -5 299.089 32.4356   0
  28  -3  -5 288.556 34.1682   2
  28   3   5 270.429 24.1537   2
 -28  -3  -5 254.688 37.7691   0
  28  -3  -5 252.494 24.1927   1
 -28  -3   5 316.845 35.2419   0
 -29   3  -5 205.632 30.9612   0
  29   3   5 194.089 23.6767   2
  29  -3  -5 195.561 33.1712   2
 -29  -3   5 189.137 34.3457   0
 -29  -3  -5 201.157 36.1103   0
 -30   3  -5-8.29950 27.8508   0
  30  -3  -5-1.60612 32.3910   2
  30   3   5 7.43309 21.8839   2
 -30  -3   5 21.6142 31.2591   0
 -30  -3  -5 24.7405 33.3247   0
 -31   3  -5 18.9603 31.0057   0
  31   3   5 34.5071 22.8705   2
  31  -3  -5 27.0446 31.9694   2
 -31  -3   5 9.29304 31.9870   0
 -31  -3  -5 36.9650 36.2161   0
 -31   3   5 85.8239 40.7943   0
 -32   3  -5 271.069 33.2567   0
 -32  -3  -5 236.495 39.6747   0
 -32   3   5 295.232 43.8826   0
  32  -3  -5 274.586 37.1703   2
  32   3   5 223.686 26.4603   2
 -32  -3   5 251.542 38.0907   0
 -33   3  -5 280.245 33.4921   0
 -33  -3  -5 270.490 41.2961   0
  33  -3  -5 291.046 38.1840   2
 -33   3   5 327.682 44.8790   0
 -33  -3   5 316.814 38.6060   0
 -34   3   5 8.43050 40.2791   0
 -34  -3   5 15.8167 34.7979   0
  34  -3  -5 1.22552 31.4573   2
 -34  -3  -5 37.0617 37.5691   0
 -34   3  -5 31.7965 31.2392   0
 -35  -3  -5 13.2543 35.4997   0
 -35   3   5 21.6609 39.5689   0
 -35  -3   5-10.6377 35.5216   0
  35  -3  -5 18.9718 33.7103   2
 -35   3  -5 0.66175 29.7306   0
 -36   3   5 41.0512 41.6830   0
 -36  -3   5-3.61852 34.4180   0
  36  -3  -5 29.3486 32.6631   2
 -36   3  -5-11.1553 31.3720   0
 -36  -3  -5 23.5629 37.5819   0
 -37  -3  -5 143.740 39.8495   0
 -37  -3   5 99.1016 38.1914   0
  37  -3  -5 66.4393 37.5864   2
 -37   3   5 120.230 44.8297   0
 -37   3  -5 96.0329 35.5869   0
  38  -3  -5 1.41278 33.5867   2
 -38  -3   5-0.09033 37.1076   0
 -38   3  -5 10.5964 32.7340   0
 -38   3   5-13.0465 44.0206   0
 -38  -3  -5-7.26469 36.4588   0
 -39  -3   5 122.323 40.5808   0
 -39   3   5 187.411 48.7433   0
  39  -3  -5 46.4693 38.6253   2
 -39   3  -5 92.5803 35.3682   0
 -39  -3  -5 66.3447 37.1104   0
  40  -3  -5 25.3612 34.6546   2
 -40   3   5 9.92428 46.8749   0
 -40  -3   5 91.9321 40.3026   0
 -40   3  -5 84.6882 35.9679   0
 -40  -3  -5 26.6891 39.6455   0
 -41   3   5 64.0196 46.0224   0
 -41  -3   5 122.345 43.0697   0
 -41   3  -5 88.4874 36.9946   0
 -41  -3  -5 38.7816 39.9902   0
  41  -3  -5 76.1095 41.8314   2
 -42   3   5 37.3533 45.2698   0
 -42  -3   5-1.95775 38.5105   0
  42  -3  -5-16.3582 34.1720   2
 -42   3  -5 40.5199 34.8600   0
 -42  -3  -5 21.6964 39.1645   0
 -43  -3   5 78.1405 42.0196   0
 -43   3  -5 41.0296 36.1043   0
 -44   3  -5 63.3155 35.8493   0
   0  -3  -6-4.10013 20.0837   1
   0  -3  -6 10.8552 21.6071   0
  -1  -3  -6 269.373 23.9435   1
   1  -3  -6 240.828 24.4975   1
   1  -3  -6 270.804 26.0675   0
  -1  -3  -6 246.237 24.2528   0
   2  -3  -6 432.054 26.0464   1
  -2  -3  -6 428.338 25.5640   1
  -2  -3  -6 423.774 26.9204   0
  -3  -3   6 33.4280 4.55285   0
   3  -3  -6 25.0491 21.1369   1
  -3  -3  -6 30.1206 21.0561   1
  -3  -3  -6 27.5921 23.2739   0
  -4  -3  -6 125.335 23.5081   0
   4  -3  -6 104.399 22.6635   1
  -4  -3  -6 103.856 21.6901   1
  -4  -3   6 98.1768 6.94055   0
  -5  -3  -6 137.114 24.2288   0
   5  -3  -6 135.734 22.9681   1
  -5  -3  -6 141.905 21.7386   1
  -5  -3   6 138.077 9.00270   0
  -6  -3  -6 12.7316 23.8406   0
  -6  -3   6 6.33987 9.28585   0
   6  -3  -6 15.0546 22.2370   1
  -6  -3  -6 6.54289 20.0863   1
   6  -3  -6 3.59260 10.1351   2
  -7  -3  -6 45.7448 23.9574   0
   7  -3  -6 49.5958 21.4956   1
  -7   3  -6 39.9667 5.78841   0
  -7  -3   6 45.4290 11.0557   0
  -7  -3  -6 53.2943 20.0273   1
   7  -3  -6 43.9191 11.6160   2
   8  -3  -6 164.894 23.1972   1
  -8  -3  -6 148.960 21.5408   1
  -8  -3   6 182.372 13.6328   0
  -8   3  -6 172.685 8.98654   0
   8  -3  -6 165.228 14.8105   2
  -8  -3  -6 163.493 24.9924   0
   9  -3  -6 153.166 23.9988   1
  -9  -3  -6 178.324 21.6486   1
  -9  -3  -6 165.032 26.5655   0
   9  -3  -6 174.285 15.6913   2
  -9  -3   6 159.195 14.4247   0
  -9   3  -6 149.126 10.3586   0
  10  -3  -6 1311.15 35.6430   1
 -10  -3  -6 1290.32 32.8890   1
  10   3   6 1239.33 11.5899   2
  10  -3  -6 1323.94 27.6113   2
 -10  -3   6 1239.97 25.4225   0
 -10  -3  -6 1352.46 38.3942   0
 -10   3  -6 1298.52 20.1612   0
  11  -3  -6 24.9208 22.3449   1
 -11   3  -6 9.80917 12.1330   0
 -11  -3  -6 18.0439 25.6365   0
 -11  -3  -6 0.76760 20.4684   1
  11   3   6 4.13038 5.67993   2
  11  -3  -6 14.3404 16.6835   2
 -11  -3   6 8.00911 15.6414   0
 -12  -3  -6 232.410 28.9208   0
 -12   3  -6 231.733 15.5029   0
  12  -3  -6 227.781 19.8957   2
 -12  -3  -6 238.165 23.1993   1
  12   3   6 222.664 9.26600   2
 -12  -3   6 222.678 19.3883   0
  12  -3  -6 227.029 25.3302   1
  13  -3  -6 400.707 27.3546   1
 -13   3  -6 370.348 18.6589   0
 -13  -3  -6 383.479 24.8057   1
 -13  -3  -6 393.902 31.2253   0
  13  -3  -6 384.910 23.5636   2
  13   3   6 393.680 11.8860   2
 -13  -3   6 378.658 21.7258   0
  14  -3  -6 41.3026 23.7542   1
 -14  -3  -6 53.0237 19.2835   1
 -14  -3  -6 54.5029 29.3875   0
  14  -3  -6 53.2355 20.9554   2
  14   3   6 47.4983 10.3205   2
  14   3  -6 46.0934 15.1535   1
 -14  -3   6 47.5087 20.4368   0
 -14   3  -6 57.2537 16.1022   0
 -15   3  -6 26.7143 17.6080   0
  15  -3  -6 8.91685 22.4643   1
 -15  -3  -6 28.2729 19.8208   1
 -15  -3  -6 15.7842 28.4587   0
  15   3  -6 25.4221 13.9091   1
  15  -3  -6 19.1246 21.1315   2
 -15  -3   6 16.6180 20.2900   0
  15   3   6 19.6122 11.3838   2
 -16  -3   6 213.678 25.5335   0
 -16  -3  -6 204.836 33.1476   0
 -16   3  -6 191.114 20.0848   0
 -16  -3  -6 180.591 22.2480   1
  16   3  -6 209.350 14.5880   1
  16   3   6 211.232 14.4069   2
  16  -3  -6 175.497 25.0010   2
  16  -3  -6 183.324 25.5366   1
 -17  -3   6 819.656 31.8121   0
 -17   3  -6 826.167 27.3353   0
 -17  -3  -6 856.632 38.4169   0
 -17  -3  -6 787.285 28.5594   1
  17   3  -6 811.634 19.6945   1
  17  -3  -6 755.543 32.2791   2
  17   3   6 763.534 20.1551   2
  17  -3  -6 774.172 31.8513   1
 -18  -3   6 593.307 30.2340   0
  18  -3  -6 640.178 31.0617   1
 -18   3  -6 597.970 26.1062   0
 -18  -3  -6 605.724 36.3073   0
 -18  -3  -6 630.634 26.3907   1
  18   3   6 596.720 20.0472   2
  18   3  -6 581.948 17.0741   1
  18  -3  -6 603.445 31.4363   2
  19  -3  -6 4.37716 22.5138   1
 -19   3  -6 20.8290 21.3458   0
 -19  -3  -6 18.2299 18.8756   1
 -19  -3  -6 9.04898 31.2060   0
  19  -3  -6 7.39607 25.6433   2
  19   3   6 5.92513 14.3234   2
 -19  -3   6 3.68118 24.1914   0
  20   3   6 95.6138 17.0575   2
 -20  -3  -6 112.300 19.9181   1
  20  -3  -6 104.116 27.3680   2
 -20   3  -6 117.154 24.5625   0
 -20  -3   6 109.866 27.2781   0
 -20  -3  -6 111.189 33.7945   0
  20  -3  -6 94.9343 24.4821   1
 -21  -3   6 588.662 34.2407   0
 -21   3  -6 562.157 29.6593   0
 -21  -3  -6 546.669 24.9778   1
 -21  -3  -6 648.677 38.5845   0
  21  -3  -6 527.625 34.4736   2
  21   3   6 578.211 22.7761   2
  21  -3  -6 584.996 31.4121   1
 -22  -3  -6 59.2927 18.4617   1
  22  -3  -6 49.7996 27.8801   2
  22   3   6 49.5078 15.9176   2
 -22  -3  -6 79.2248 32.6279   0
 -22  -3   6 76.1405 28.5266   0
  22  -3  -6 42.2703 22.6760   1
 -22   3  -6 65.1089 23.0451   0
 -23  -3  -6 30.2420 16.3347   1
  23  -3  -6 39.6729 27.5467   2
  23   3   6 23.2191 17.3086   2
 -23  -3  -6 25.0607 31.0611   0
 -23  -3   6 32.4043 28.0914   0
 -23   3  -6 45.2737 23.5936   0
  23  -3  -6 33.8890 22.2623   1
 -24  -3  -6 51.9136 33.3179   0
  24  -3  -6 42.6878 28.0492   2
 -24  -3   6 50.1449 26.8721   0
  24   3   6 49.2278 17.1076   2
 -24   3  -6 65.3382 24.9017   0
  24  -3  -6 49.6757 22.2693   1
  25  -3  -6 74.7295 29.1739   2
  25   3   6 50.4777 18.0620   2
 -25  -3  -6 101.555 33.3446   0
 -25  -3   6 68.0045 27.1425   0
  25  -3  -6 65.4118 22.7736   1
 -25   3  -6 35.7446 23.1100   0
 -26  -3   6 386.338 34.5428   0
 -26   3  -6 416.613 31.3572   0
  26  -3  -6 416.129 27.9177   1
 -26  -3  -6 416.957 38.7969   0
  26  -3  -6 401.278 34.4503   2
 -27  -3   6 47.3663 30.8451   0
  27  -3  -6 47.1378 20.9515   1
  27  -3  -6 53.6419 30.1864   2
 -27  -3  -6 86.2433 34.8579   0
 -27   3  -6 60.0869 25.6142   0
 -28  -3  -6 89.8621 36.1936   0
  28  -3  -6 71.1262 21.6245   1
 -28   3  -6 121.188 28.7315   0
  28  -3  -6 119.653 32.0789   2
 -28  -3   6 91.1072 30.5056   0
  29  -3  -6 176.918 31.7677   2
 -29  -3   6 168.873 34.6477   0
 -29  -3  -6 154.036 35.2897   0
 -29   3  -6 174.327 28.3834   0
 -30  -3   6 50.6457 31.7472   0
  30  -3  -6 22.2774 31.8497   2
 -30  -3  -6 45.4533 34.1464   0
 -30   3  -6 30.6000 29.1451   0
 -31   3  -6 101.486 20.8313   0
  31  -3  -6 61.8870 32.0740   2
 -31  -3   6 85.7549 32.4987   0
 -31   3   6 145.046 41.7161   0
 -31  -3  -6 86.3791 36.0699   0
 -32   3  -6 4.39919 29.4148   0
 -32   3   6 88.7162 40.4394   0
  32  -3  -6-9.45310 31.0931   2
 -32  -3   6 8.42051 33.9342   0
 -32  -3  -6 15.3601 35.6968   0
 -33   3   6 252.565 43.3469   0
  33  -3  -6 171.126 35.8319   2
 -33  -3   6 90.3997 34.1909   0
 -33   3  -6 203.031 31.7593   0
 -33  -3  -6 177.220 37.3389   0
 -34   3   6 79.5060 41.1461   0
  34  -3  -6 33.7168 31.3882   2
 -34  -3   6 45.0831 34.5920   0
 -34   3  -6 53.0868 31.0759   0
 -34  -3  -6 40.6733 35.0699   0
 -35  -3   6-13.5081 33.9307   0
  35  -3  -6 22.4936 34.6909   2
 -35   3   6 47.0749 40.1827   0
 -35   3  -6 18.9163 30.6218   0
 -35  -3  -6-14.0385 35.0181   0
 -36   3   6 52.0446 42.4486   0
 -36  -3   6 18.6719 36.3160   0
  36  -3  -6 9.74363 32.2838   2
 -36   3  -6-2.96258 30.5504   0
 -36  -3  -6 6.49431 35.1789   0
 -37   3   6 2.06236 42.9006   0
 -37  -3   6-16.3468 34.8806   0
 -37   3  -6 9.94382 30.5597   0
  37  -3  -6-8.14312 37.0254   2
 -37  -3  -6-6.70553 35.0036   0
 -38  -3  -6 36.7838 37.1461   0
 -38  -3   6 54.8353 35.8843   0
 -38   3  -6 24.6471 32.2341   0
  38  -3  -6 33.7499 33.3111   2
 -38   3   6 46.7146 43.8694   0
 -39  -3   6 45.2353 37.8962   0
 -39   3  -6 67.3987 34.9428   0
  39  -3  -6 67.4081 39.8234   2
 -39   3   6 60.7417 46.3727   0
 -39  -3  -6 52.6169 37.3950   0
 -40  -3   6 30.1681 38.1199   0
 -40   3  -6 48.2778 34.6702   0
 -40   3   6 61.0060 46.3272   0
  40  -3  -6 49.8942 34.7401   2
 -40  -3  -6 68.2719 38.7052   0
 -41   3   6-7.36485 46.5984   0
 -41  -3   6-25.8469 38.5396   0
 -41   3  -6-20.9632 31.6712   0
  41  -3  -6 19.0324 37.4265   2
 -41  -3  -6 5.09259 36.8405   0
 -42  -3   6 41.1045 36.5181   0
  42  -3  -6-18.4429 37.4913   2
 -42  -3  -6 70.4402 40.3235   0
 -43  -3   6 64.3979 40.8078   0
   0  -3  -7 0.83251 25.0008   0
   0  -3  -7 7.92979 24.3878   1
   1  -3  -7 731.156 31.4563   1
  -1  -3  -7 716.462 31.6611   1
  -1  -3  -7 684.102 31.4496   0
   2  -3  -7 1598.08 40.4111   1
  -2  -3  -7 1590.08 39.2356   1
  -2  -3  -7 1554.58 38.1770   0
  -3  -3  -7 126.604 26.2734   0
   3  -3  -7 117.715 25.3566   1
  -3  -3  -7 137.962 25.4300   1
   4  -3  -7 2.03909 24.4248   1
  -4  -3  -7 16.3246 23.1851   1
  -4  -3  -7-2.94338 25.3114   0
  -4  -3   7 9.82875 4.87604   0
   5  -3  -7 185.685 27.2034   1
  -5  -3  -7 204.281 25.7482   1
   5  -3  -7 180.682 11.7764   2
  -5  -3   7 181.515 8.55109   0
  -5  -3  -7 187.916 27.1434   0
   6  -3  -7 963.863 35.1387   1
  -6  -3  -7 1030.05 33.9793   1
   6  -3  -7 997.634 20.2665   2
  -6  -3   7 999.075 16.3049   0
  -6  -3  -7 1021.80 34.1606   0
   7  -3  -7 299.211 27.4138   1
  -7  -3  -7 306.097 26.3246   1
   7  -3  -7 327.731 16.0694   2
  -7  -3   7 318.502 13.8159   0
  -7  -3  -7 309.096 28.2274   0
  -8   3  -7 12.6645 5.30343   0
   8  -3  -7 11.9858 24.8285   1
  -8  -3  -7 25.3775 26.6192   0
  -8  -3  -7 17.1993 22.1650   1
  -8  -3   7 19.5910 12.3730   0
   8  -3  -7 23.4858 13.5127   2
   9  -3  -7 1489.03 39.7760   1
  -9  -3  -7 1396.73 37.4126   1
  -9   3  -7 1351.60 16.0947   0
   9  -3  -7 1405.27 27.5484   2
  -9  -3  -7 1438.30 40.1534   0
  -9  -3   7 1372.83 24.5806   0
  10  -3  -7 1697.16 42.6331   1
 -10  -3  -7 1615.00 38.3539   1
 -10   3  -7 1623.79 19.9485   0
  10  -3  -7 1704.41 31.2438   2
 -10  -3  -7 1678.40 41.1691   0
 -10  -3   7 1621.63 27.0441   0
 -11   3  -7 70.3138 11.8195   0
  11  -3  -7 72.5809 25.3314   1
 -11  -3  -7 87.6056 27.1406   0
 -11  -3  -7 83.3496 23.0208   1
  11  -3  -7 109.971 17.6845   2
 -11  -3   7 89.1528 17.3066   0
  12  -3  -7 503.337 30.0827   1
 -12  -3   7 515.649 22.6835   0
 -12  -3  -7 477.565 27.5434   1
  12   3  -7 509.492 22.4417   1
  12  -3  -7 491.247 23.6194   2
 -12   3  -7 487.974 17.0526   0
 -12  -3  -7 449.103 32.1422   0
 -13  -3   7 211.174 20.7356   0
 -13  -3  -7 230.902 25.3725   1
 -13  -3  -7 200.568 30.4179   0
  13   3  -7 227.942 19.0542   1
  13  -3  -7 230.653 21.7096   2
 -13   3  -7 197.196 16.2761   0
  13  -3  -7 230.923 27.6188   1
 -14  -3  -7 1596.96 44.1708   0
 -14  -3   7 1549.03 33.6993   0
 -14  -3  -7 1587.12 38.9582   1
  14   3  -7 1596.67 29.9002   1
  14  -3  -7 1611.83 36.5719   2
  14  -3  -7 1555.04 41.0480   1
 -14   3  -7 1584.96 27.6390   0
  15  -3  -7 10.8908 24.4782   1
 -15  -3  -7 5.28697 28.0587   0
 -15  -3  -7 28.3777 22.0813   1
 -15   3  -7 16.6088 16.2904   0
  15   3  -7 2.44113 15.8274   1
  15  -3  -7 12.0884 20.7508   2
 -15  -3   7 14.8514 20.6429   0
  16  -3  -7 297.423 25.6808   2
 -16  -3  -7 315.278 33.8590   0
 -16  -3   7 287.060 24.8600   0
 -16  -3  -7 288.017 25.1667   1
  16   3  -7 287.710 17.6767   1
 -16   3  -7 290.192 20.1444   0
  16  -3  -7 306.541 28.4389   1
 -17  -3  -7 191.260 31.9825   0
 -17  -3  -7 161.947 23.4973   1
  17   3  -7 159.287 15.9948   1
  17  -3  -7 152.877 26.0065   2
 -17   3  -7 175.345 19.8385   0
 -17  -3   7 163.511 24.6102   0
  17  -3  -7 195.056 27.7392   1
 -18  -3   7 901.567 33.5363   0
 -18  -3  -7 948.799 41.4085   0
 -18  -3  -7 860.411 31.2333   1
  18   3  -7 873.936 22.2027   1
  18  -3  -7 867.048 35.1814   2
 -18   3  -7 848.749 28.1742   0
  18  -3  -7 910.008 35.0660   1
  19  -3  -7 19.0301 24.3381   1
 -19  -3  -7 1.49000 19.7434   1
 -19  -3  -7 18.7230 33.6693   0
 -19   3  -7 22.0904 19.6836   0
  19  -3  -7 14.5057 25.7433   2
 -19  -3   7 25.0020 24.1115   0
 -20  -3   7 221.669 26.8624   0
 -20  -3  -7 207.596 34.0819   0
 -20  -3  -7 213.956 22.5686   1
  20  -3  -7 209.736 28.2806   2
 -20   3  -7 206.272 23.0082   0
  20  -3  -7 213.015 26.6061   1
 -21  -3   7 558.116 30.7020   0
 -21  -3  -7 634.671 38.1272   0
 -21  -3  -7 589.787 26.7976   1
  21  -3  -7 587.279 33.4436   2
  21  -3  -7 590.492 30.0335   1
 -21   3  -7 555.656 27.3528   0
  22  -3  -7 118.767 27.6026   2
 -22  -3  -7 91.2536 19.7279   1
 -22   3  -7 90.2571 22.7594   0
 -22  -3  -7 131.055 33.8404   0
 -22  -3   7 99.0834 26.4446   0
  22  -3  -7 135.459 24.5243   1
 -23  -3  -7 78.9139 19.9723   1
 -23   3  -7 105.632 24.7631   0
  23  -3  -7 73.8158 27.4222   2
 -23  -3  -7 140.834 34.2519   0
 -23  -3   7 111.380 29.7402   0
  23  -3  -7 96.0581 23.1276   1
  24  -3  -7 1131.84 37.1981   1
 -24  -3   7 1145.20 41.2052   0
 -24  -3  -7 1183.46 45.3607   0
  24  -3  -7 1095.61 41.8154   2
 -24   3  -7 1090.54 35.5854   0
 -25  -3   7 199.064 30.3444   0
 -25  -3  -7 189.795 35.2277   0
  25  -3  -7 151.857 29.7811   2
 -25   3  -7 174.219 25.9840   0
  25  -3  -7 159.909 23.9796   1
 -26   3  -7 74.3180 24.0310   0
  26  -3  -7 84.3443 28.4390   2
 -26  -3  -7 90.3605 33.5931   0
 -26  -3   7 78.2304 29.0697   0
  26  -3  -7 86.4393 23.0136   1
 -27  -3   7 290.089 33.4486   0
  27  -3  -7 327.851 26.9207   1
 -27  -3  -7 309.850 37.9837   0
  27  -3  -7 355.367 34.4911   2
 -27   3  -7 299.370 29.3106   0
 -28  -3   7 406.298 35.0790   0
 -28  -3  -7 413.010 38.5018   0
  28  -3  -7 373.172 35.9839   2
 -28   3  -7 407.170 31.1381   0
 -29   3  -7 13.7058 25.3015   0
  29  -3  -7 13.4253 29.7382   2
 -29  -3  -7 22.4843 35.9263   0
 -29  -3   7 11.3840 31.9614   0
 -30   3  -7 135.909 27.2483   0
  30  -3  -7 113.656 34.0349   2
 -30  -3  -7 165.585 36.2535   0
 -30  -3   7 120.047 31.5703   0
 -31   3  -7-8.78322 28.7279   0
  31  -3  -7 20.1698 30.0377   2
 -31  -3  -7 44.9949 35.1328   0
 -31  -3   7 19.2244 32.1789   0
 -32  -3  -7 450.846 41.2772   0
  32  -3  -7 506.227 40.6260   2
 -32   3   7 549.220 48.8540   0
 -32   3  -7 532.973 34.9089   0
 -32  -3   7 521.292 39.5698   0
 -33   3   7 57.9195 40.3170   0
 -33   3  -7 3.77111 28.8481   0
  33  -3  -7 26.1334 31.0928   2
 -33  -3   7-15.3697 33.2188   0
 -33  -3  -7 3.30162 34.8782   0
 -34  -3  -7 43.9020 35.6984   0
 -34   3   7 90.6178 43.0126   0
 -34   3  -7 70.8153 29.9375   0
 -34  -3   7 58.7527 35.2600   0
  34  -3  -7 35.7810 33.0789   2
 -35  -3   7 52.6834 34.0899   0
 -35  -3  -7 133.049 37.7380   0
 -35   3   7 83.8525 42.5637   0
  35  -3  -7 45.6333 34.0489   2
 -36   3   7 149.183 45.7309   0
  36  -3  -7 107.189 36.4359   2
 -36  -3   7 119.514 35.4044   0
 -36  -3  -7 127.480 39.1470   0
  37  -3  -7 138.854 37.2373   2
 -37   3   7 185.450 45.6352   0
 -37  -3   7 134.695 36.9076   0
 -37  -3  -7 142.318 39.8310   0
 -38   3   7 39.4998 45.5798   0
  38  -3  -7 4.48739 38.2391   2
 -38  -3   7 29.0976 37.6928   0
 -38  -3  -7-1.84056 37.2154   0
 -39  -3   7-9.48797 36.9870   0
  39  -3  -7 2.93664 35.7274   2
 -39  -3  -7 22.7660 39.3895   0
 -39   3   7 62.1178 43.4674   0
 -40  -3  -7 352.545 46.1022   0
 -40  -3   7 320.025 44.3185   0
  40  -3  -7 365.458 45.4251   2
 -40   3   7 432.354 52.8512   0
 -41  -3  -7 38.0411 40.5005   0
 -41   3   7 21.4947 45.6978   0
 -41  -3   7 42.4508 36.4269   0
  41  -3  -7 17.9803 34.5723   2
 -42  -3   7-5.22912 39.1705   0
   0  -3  -8 16.8713 26.6851   1
   1  -3  -8 465.278 32.6501   1
  -1  -3  -8 477.365 31.7221   1
  -1  -3  -8 490.597 32.1200   0
   2  -3  -8 1135.04 40.0934   1
  -2  -3  -8 1189.28 38.5846   1
  -2  -3  -8 1092.73 36.5689   0
   3  -3  -8 25.8939 26.9893   1
  -3  -3  -8 36.7312 26.4039   1
  -3  -3  -8 19.9653 25.6323   0
   4  -3  -8 16.9113 27.6956   1
  -4  -3  -8 36.9740 26.7768   1
   4  -3  -8 28.2382 9.12980   2
  -4  -3  -8 13.6099 28.1688   0
   5  -3  -8 255.428 30.6088   1
  -5  -3  -8 220.386 28.9965   1
  -5  -3   8 208.875 8.21049   0
   5  -3  -8 228.771 12.7952   2
  -5  -3  -8 188.319 29.1918   0
   6  -3  -8 640.310 34.8969   1
  -6  -3   8 594.096 13.3200   0
  -6  -3  -8 626.308 33.2075   1
   6  -3  -8 623.193 17.6819   2
  -6  -3  -8 673.536 32.8931   0
   7  -3  -8 505.624 33.6264   1
  -7  -3  -8 510.029 32.5961   1
   7  -3  -8 510.880 17.8416   2
  -7  -3  -8 531.604 32.1381   0
  -7  -3   8 485.017 14.4928   0
  -8  -3  -8 14.9019 27.4767   0
   8  -3  -8 6.35584 26.5960   1
  -8  -3  -8 6.82491 25.4112   1
  -8  -3   8 5.09368 11.9359   0
   8  -3  -8 8.12423 13.2278   2
  -9  -3  -8 140.385 27.5356   0
   9  -3  -8 114.472 28.3554   1
  -9  -3  -8 136.366 27.4597   1
   9  -3  -8 115.492 15.3744   2
  -9  -3   8 117.698 14.7764   0
 -10  -3   8 166.902 16.2378   0
 -10   3  -8 131.770 8.66599   0
 -10  -3  -8 146.538 28.7530   0
  10  -3  -8 165.003 28.6405   1
 -10  -3  -8 178.169 26.8689   1
  10  -3  -8 147.093 17.4459   2
 -11  -3   8 167.338 17.5652   0
  11  -3  -8 189.192 29.5109   1
 -11  -3  -8 172.238 29.6825   0
 -11  -3  -8 172.924 27.4549   1
 -11   3  -8 165.733 11.0122   0
  11   3  -8 215.810 22.1117   1
  11  -3  -8 164.752 19.3978   2
 -12  -3   8 70.0604 18.0638   0
  12  -3  -8 94.6900 27.2172   1
 -12  -3  -8 87.5231 28.6340   0
 -12   3  -8 77.7709 11.5312   0
 -12  -3  -8 68.6989 25.9901   1
  12  -3  -8 91.5959 18.5748   2
  12   3  -8 92.0145 19.3222   1
  13  -3  -8 407.091 32.5690   1
 -13  -3  -8 380.993 29.9298   1
 -13   3  -8 393.138 15.9005   0
  13   3  -8 411.203 23.7228   1
  13  -3  -8 355.791 24.1315   2
 -13  -3   8 358.917 22.1703   0
 -13  -3  -8 400.337 32.2886   0
 -14  -3   8 187.644 21.3242   0
  14  -3  -8 166.282 28.0107   1
 -14  -3  -8 181.247 27.3528   1
 -14  -3  -8 154.542 32.0866   0
  14   3  -8 215.168 20.7416   1
 -14   3  -8 180.546 15.7812   0
  14  -3  -8 186.663 22.3562   2
 -15   3  -8 117.572 15.9685   0
  15  -3  -8 123.899 27.3949   1
 -15  -3  -8 110.314 31.0954   0
 -15  -3  -8 118.411 25.6677   1
  15   3  -8 118.270 19.4752   1
  15  -3  -8 129.819 22.3870   2
 -15  -3   8 122.882 21.9086   0
  16  -3  -8 82.5242 23.6288   2
 -16   3  -8 40.4780 16.1455   0
  16  -3  -8 84.8420 27.4506   1
 -16  -3  -8 62.1146 29.4846   0
 -16  -3  -8 49.7091 25.0253   1
  16   3  -8 76.1214 17.9476   1
 -16  -3   8 63.4133 22.4119   0
  17  -3  -8 65.6601 25.2388   1
 -17   3  -8 73.7547 17.7205   0
  17  -3  -8 56.6977 23.9948   2
 -17  -3  -8 97.0282 30.5177   0
 -17  -3  -8 62.1441 24.5134   1
  17   3  -8 66.1029 16.8150   1
 -17  -3   8 75.3836 23.9055   0
  18  -3  -8 116.036 25.5740   1
 -18   3  -8 111.420 18.1457   0
 -18  -3  -8 117.540 32.6784   0
 -18  -3  -8 104.206 24.2762   1
  18  -3  -8 100.748 24.5853   2
 -18  -3   8 92.8318 24.0461   0
  19  -3  -8 122.960 24.4813   1
 -19   3  -8 97.0037 19.1737   0
 -19  -3  -8 107.493 23.1362   1
 -19  -3  -8 144.102 30.8676   0
  19  -3  -8 113.314 24.8523   2
 -19  -3   8 125.967 24.3679   0
  20  -3  -8 67.3300 24.2238   1
 -20   3  -8 53.4952 18.7462   0
 -20  -3  -8 91.1515 22.3417   1
 -20  -3  -8 45.0831 29.2334   0
  20  -3  -8 40.6799 23.7482   2
 -20  -3   8 60.9116 23.5084   0
  21  -3  -8 156.490 25.2711   1
 -21   3  -8 120.467 20.1836   0
 -21  -3  -8 142.153 22.6246   1
 -21  -3  -8 162.418 31.1017   0
  21  -3  -8 133.556 25.8933   2
 -21  -3   8 128.011 24.2599   0
  22  -3  -8 29.5734 23.2874   1
 -22  -3  -8 23.3542 20.1468   1
 -22  -3  -8 33.7774 31.6599   0
  22  -3  -8 20.9156 25.3689   2
 -22  -3   8 20.2497 25.4842   0
 -23  -3   8 421.012 32.7810   0
 -23  -3  -8 426.375 26.8071   1
  23  -3  -8 412.858 32.3780   2
  23  -3  -8 434.764 29.2136   1
 -23  -3  -8 426.100 37.1150   0
 -24  -3  -8 25.5308 33.3049   0
  24  -3  -8 32.6392 27.9174   2
 -24  -3   8 23.2475 26.8629   0
  24  -3  -8 14.5964 23.6881   1
 -25  -3   8 502.489 34.3174   0
 -25  -3  -8 520.793 38.7187   0
  25  -3  -8 489.942 34.4402   2
  25  -3  -8 548.647 30.9254   1
  26  -3  -8 127.153 25.0906   1
 -26  -3  -8 125.821 32.1339   0
  26  -3  -8 113.823 30.6901   2
 -26  -3   8 123.207 31.1045   0
 -27  -3  -8 187.487 34.8690   0
  27  -3  -8 133.995 31.2593   2
 -27  -3   8 171.639 30.0907   0
  27  -3  -8 174.021 24.4235   1
 -28  -3  -8 29.4995 32.6512   0
  28  -3  -8-3.88939 28.1160   2
 -28  -3   8-3.14302 28.4597   0
 -29  -3  -8 153.127 34.2262   0
  29  -3  -8 113.566 32.8595   2
 -29  -3   8 127.660 31.8547   0
 -30  -3  -8-4.38440 32.6751   0
  30  -3  -8-15.0976 28.4534   2
 -30  -3   8 10.7506 29.0904   0
 -31  -3  -8 109.295 33.0415   0
  31  -3  -8 95.3521 32.0771   2
 -31  -3   8 65.7563 31.8780   0
 -32  -3  -8 43.3073 36.0426   0
  32  -3  -8 6.57265 31.7255   2
 -32  -3   8-5.54145 32.0679   0
 -32   3   8 38.8687 40.2080   0
  33  -3  -8 162.791 34.4877   2
 -33  -3  -8 193.626 38.9776   0
 -33   3   8 202.137 42.9620   0
 -33  -3   8 184.577 36.3988   0
  34  -3  -8-3.18949 33.8725   2
 -34  -3  -8 25.3767 35.4040   0
 -34   3   8 45.7663 42.5441   0
 -34  -3   8 13.5495 32.0333   0
 -35   3   8 133.335 43.3037   0
  35  -3  -8 101.133 33.6338   2
 -35  -3  -8 123.586 37.7157   0
 -35  -3   8 63.5172 35.5162   0
  36  -3  -8-1.01802 35.2828   2
 -36  -3  -8 32.5541 37.5614   0
 -36  -3   8 17.4094 37.9513   0
 -36   3   8 84.4065 45.1076   0
 -37   3   8 63.6350 46.2308   0
  37  -3  -8 27.8538 33.2305   2
 -37  -3   8 43.4679 36.0555   0
 -37  -3  -8 30.1015 38.7342   0
 -38   3   8 68.0267 44.5418   0
 -38  -3   8 42.3732 36.6851   0
  38  -3  -8 32.1245 36.1700   2
 -38  -3  -8 17.7776 36.9379   0
 -39  -3   8 3.06581 37.6258   0
  39  -3  -8 11.4039 35.6970   2
 -39  -3  -8 16.8832 37.0532   0
 -39   3   8 28.5170 43.4139   0
 -40   3   8 14.7845 45.1994   0
 -40  -3   8-16.3207 37.6519   0
  40  -3  -8-23.1153 35.9636   2
 -40  -3  -8 40.3033 38.8887   0
 -41  -3   8 34.0870 39.3758   0
 -42  -3   8-3.26596 36.9387   0
   0  -3  -9 9.00508 29.6635   1
   1  -3  -9 61.2050 30.5309   1
  -1  -3  -9 73.1295 30.4640   1
   2  -3  -9 2787.58 55.6780   1
  -2  -3  -9 2834.25 54.9009   1
  -2  -3  -9 2704.99 50.5829   0
   3  -3  -9 71.7734 30.7909   1
  -3  -3  -9 66.0965 30.9946   1
  -3  -3  -9 64.6026 27.6010   0
  -4  -3  -9-1.19511 29.4581   0
   4  -3  -9-4.54833 28.7480   1
  -4  -3  -9-0.34683 28.5361   1
   5  -3  -9 82.6873 29.7728   1
  -5  -3  -9 114.026 30.1563   1
   5  -3  -9 77.4978 11.7422   2
  -5  -3  -9 44.2956 27.1297   0
  -6  -3  -9 1503.42 44.4572   1
   6  -3  -9 1343.98 23.3301   2
  -6  -3  -9 1366.15 41.9529   0
   6  -3  -9 1480.56 46.2019   1
   7  -3  -9 86.7565 31.1518   1
  -7  -3  -9 69.4141 29.1369   1
   7  -3  -9 64.7330 12.9341   2
  -7  -3  -9 60.7882 27.8827   0
  -8  -3  -9 18.7929 27.5117   0
   8  -3  -9 15.2231 28.8679   1
   8  -3  -9 20.5512 13.4215   2
  -8  -3  -9 5.99749 28.5366   1
  -9  -3  -9 30.8558 28.9315   0
   9  -3  -9 26.1511 29.0571   1
  -9  -3  -9 17.3599 28.2507   1
   9  -3  -9 32.7972 14.6233   2
   9   3  -9 45.2949 23.3864   1
  10  -3  -9 982.540 40.6270   1
 -10  -3  -9 948.587 39.2474   0
 -10  -3  -9 917.446 38.8842   1
  10   3  -9 981.022 33.2097   1
  10  -3  -9 917.772 25.8316   2
  11  -3  -9 441.391 34.4195   1
 -11  -3  -9 433.563 32.6579   1
  11   3  -9 426.822 26.6468   1
  11  -3  -9 370.912 22.5219   2
 -11  -3  -9 425.930 34.6909   0
  12  -3  -9 627.278 36.5853   1
 -12  -3  -9 550.096 34.1320   1
  12   3  -9 537.474 26.7772   1
  12  -3  -9 552.753 24.1381   2
 -12  -3  -9 514.507 35.3393   0
  13  -3  -9 53.4293 29.1525   1
 -13  -3  -9 47.2460 28.7906   0
 -13  -3  -9 70.9148 26.7215   1
  13   3  -9 72.7159 21.0222   1
  13  -3  -9 62.9516 19.9129   2
  14  -3  -9 254.952 30.8603   1
 -14  -3  -9 226.707 28.7961   1
  14   3  -9 236.982 23.0675   1
  14  -3  -9 211.416 22.6118   2
 -14  -3  -9 239.119 31.6904   0
 -15  -3   9 15.8597 19.0621   0
 -15  -3  -9 9.14397 29.7441   0
 -15  -3  -9 10.1881 25.2536   1
  15  -3  -9 6.11514 25.8052   1
  15   3  -9 5.67558 17.9876   1
  15  -3  -9 17.0400 19.9368   2
 -16  -3   9 136.830 21.1127   0
  16  -3  -9 157.236 27.3259   1
 -16  -3  -9 169.875 29.6421   0
  16   3  -9 166.963 19.8220   1
 -16  -3  -9 165.952 26.9513   1
  16  -3  -9 136.215 22.7305   2
 -17  -3   9 406.968 24.9015   0
 -17  -3  -9 424.719 30.2608   1
  17   3  -9 412.999 22.0555   1
  17  -3  -9 395.342 26.8027   2
 -17  -3  -9 440.457 34.4755   0
  17  -3  -9 414.140 31.1531   1
 -18  -3   9 257.608 24.3666   0
 -18  -3  -9 240.910 26.6489   1
  18  -3  -9 224.245 25.0033   2
  18  -3  -9 246.513 27.6288   1
 -18  -3  -9 286.098 32.7886   0
 -19  -3   9 9.45718 20.1103   0
  19  -3  -9 0.49814 23.3595   1
 -19  -3  -9-10.9498 27.4302   0
 -19  -3  -9 8.71465 22.8435   1
  19  -3  -9 5.96374 23.1603   2
 -20  -3   9 39.7988 22.2366   0
  20  -3  -9 1.22531 23.3574   1
 -20  -3  -9 1.90410 28.3476   0
 -20  -3  -9-1.00857 22.3113   1
  20  -3  -9 7.48650 22.9925   2
 -21  -3   9 12.3835 23.0254   0
  21  -3  -9 5.56240 23.6369   1
 -21  -3  -9 25.1606 29.0652   0
 -21  -3  -9 19.4153 22.4102   1
  21  -3  -9 0.75193 23.7368   2
 -22  -3  -9 690.097 38.4490   0
 -22  -3   9 596.630 33.3739   0
 -22  -3  -9 611.520 31.4611   1
  22  -3  -9 625.584 34.9568   2
  22  -3  -9 603.824 32.7599   1
  23  -3  -9 16.2865 23.7875   1
 -23  -3  -9 7.53267 23.5663   1
 -23  -3  -9 54.6138 32.6298   0
  23  -3  -9 42.2180 26.2465   2
 -23  -3   9 25.9586 23.8174   0
  24  -3  -9 384.497 29.4061   1
 -24  -3  -9 430.832 37.1406   0
 -24  -3   9 343.112 31.4974   0
 -24  -3  -9 386.381 28.4798   1
  24  -3  -9 346.980 31.9206   2
  25  -3  -9 140.925 26.1951   1
 -25  -3  -9 157.299 33.8435   0
  25  -3  -9 127.558 29.1920   2
 -25  -3   9 129.231 29.9930   0
 -26  -3  -9 80.5617 32.3574   0
  26  -3  -9 77.6624 28.5041   2
 -26  -3   9 75.9161 28.2305   0
  26  -3  -9 72.8918 24.4436   1
 -27  -3  -9-3.38546 31.7336   0
  27  -3  -9 7.69722 27.2657   2
 -27  -3   9-6.89143 28.3744   0
 -28  -3   9 90.8340 28.8942   0
 -28  -3  -9 121.899 34.9037   0
  28  -3  -9 110.409 30.7212   2
 -29  -3  -9 121.243 35.2698   0
  29  -3  -9 91.1921 29.5517   2
 -29  -3   9 106.205 29.2788   0
 -30  -3  -9 44.7809 33.8742   0
  30  -3  -9-1.61261 30.3286   2
 -30  -3   9 21.4186 27.9925   0
 -31  -3  -9 30.6823 33.4061   0
  31  -3  -9 2.77920 30.3975   2
 -31  -3   9 33.4638 30.5337   0
 -32  -3  -9 162.716 36.8252   0
  32  -3  -9 122.020 34.5050   2
 -32  -3   9 82.6936 31.9317   0
 -33   3   9 133.176 42.8788   0
 -33  -3  -9 125.835 36.8968   0
  33  -3  -9 76.8092 32.6107   2
 -33  -3   9 117.976 34.1325   0
 -34  -3  -9 27.3696 36.0793   0
  34  -3  -9-0.17598 32.8182   2
 -34  -3   9 14.5224 32.4215   0
 -34   3   9 74.1213 44.9027   0
 -35   3   9 76.0679 42.7325   0
 -35  -3  -9 6.54316 35.8458   0
  35  -3  -9 32.6396 34.2271   2
 -35  -3   9 77.0427 35.0961   0
 -36  -3  -9 194.371 41.4010   0
  36  -3  -9 182.563 38.1541   2
 -36  -3   9 134.625 36.7534   0
 -36   3   9 290.420 48.2015   0
 -37   3   9 55.8585 43.6980   0
 -37  -3  -9 33.9574 37.8446   0
 -37  -3   9-3.71486 34.7895   0
  37  -3  -9 36.4258 34.9435   2
 -38   3   9 37.8172 47.3410   0
 -38  -3  -9-3.22285 37.8767   0
 -38  -3   9-20.3200 35.1120   0
  38  -3  -9 7.26334 37.8148   2
 -39   3   9 86.0738 46.4271   0
 -39  -3  -9-49.6263 36.8816   0
 -39  -3   9 33.8632 36.4929   0
  39  -3  -9-9.73617 32.8456   2
 -40  -3  -9 158.613 39.4765   0
   0  -3 -10 1.32142 31.4961   1
   1  -3 -10 17.5563 31.5481   1
  -1  -3 -10 14.9530 31.6213   1
   2  -3 -10 334.351 34.8560   1
  -2  -3 -10 318.593 34.7908   1
   3  -3 -10 319.851 34.5557   1
  -3  -3 -10 353.453 31.9097   0
  -3  -3 -10 309.475 36.0455   1
   4  -3 -10 85.7309 32.8660   1
  -4  -3 -10 66.7383 32.1091   1
  -4  -3 -10 117.279 31.1912   0
   5  -3 -10 135.773 33.0438   1
  -5  -3 -10 106.282 31.8745   1
  -5  -3 -10 109.076 29.3453   0
   6  -3 -10 18.4092 30.8233   1
  -6  -3 -10 1.54816 30.0704   1
  -6  -3 -10 20.2412 29.0782   0
   7  -3 -10 143.391 32.7385   1
  -7  -3 -10 123.666 31.3800   1
   7   3 -10 200.202 28.1650   1
  -7  -3 -10 162.274 32.1022   0
   8  -3 -10 37.6771 30.9978   1
  -8  -3 -10 64.3422 30.0862   1
   8   3 -10 74.6278 25.9168   1
  -8  -3 -10 40.1769 29.3481   0
   9  -3 -10 584.363 36.8700   1
  -9  -3 -10 595.248 37.1022   1
   9   3 -10 532.552 31.4085   1
  -9  -3 -10 569.815 33.7503   0
  10  -3 -10 544.529 35.4119   1
 -10  -3 -10 559.342 36.2628   1
  10   3 -10 586.802 30.5802   1
 -10  -3 -10 579.457 34.1232   0
 -11  -3 -10 39.4502 28.5043   0
  11  -3 -10 67.0535 29.5119   1
 -11  -3 -10 59.9266 29.4469   1
  11   3 -10 28.0220 22.9911   1
  11  -3 -10 25.7862 15.8430   2
 -12  -3 -10 557.438 35.7454   0
  12  -3 -10 593.541 35.3552   1
 -12  -3 -10 534.134 34.1280   1
  12   3 -10 525.815 28.8510   1
  12  -3 -10 495.968 23.0913   2
  13  -3 -10 218.841 30.5928   1
 -13  -3 -10 200.774 29.4514   1
  13   3 -10 204.466 24.3242   1
 -13  -3 -10 200.842 30.5704   0
  13  -3 -10 205.491 20.2129   2
 -14  -3 -10 152.188 28.3715   0
  14  -3 -10 119.299 27.0287   1
 -14  -3 -10 136.897 28.4985   1
  14   3 -10 127.499 21.9850   1
  14  -3 -10 120.707 19.1851   2
  15  -3 -10 123.581 28.1274   1
 -15  -3 -10 111.033 29.7731   0
 -15  -3 -10 180.709 28.9875   1
  15   3 -10 99.5734 20.4386   1
  15  -3 -10 119.151 19.6279   2
  16  -3 -10 117.269 26.5568   1
 -16  -3 -10 148.325 28.4295   0
 -16  -3 -10 118.684 26.7254   1
  16   3 -10 124.479 20.3819   1
  16  -3 -10 119.186 20.9510   2
 -17  -3 -10 75.4563 30.2175   0
 -17  -3 -10 78.5966 25.9155   1
  17   3 -10 63.3761 18.0666   1
  17  -3 -10 75.6551 21.4794   2
  17  -3 -10 74.8008 27.3177   1
  18  -3 -10 32.5222 26.1405   1
 -18  -3 -10 27.5658 28.5279   0
 -18  -3 -10 36.0821 25.3460   1
  18  -3 -10 17.6911 20.4329   2
  19  -3 -10 23.7083 25.4106   1
 -19  -3 -10 14.2193 28.6979   0
 -19  -3 -10 26.3800 24.7192   1
  19  -3 -10 13.7334 22.1134   2
 -20  -3 -10 320.558 29.2335   1
  20  -3 -10 372.091 29.1108   2
  20  -3 -10 387.893 31.7288   1
 -20  -3 -10 405.686 35.4525   0
  21  -3 -10 18.2618 24.8563   1
 -21  -3 -10 38.0936 31.8058   0
 -21  -3 -10 32.4172 24.6381   1
  21  -3 -10 17.9493 24.2657   2
  22  -3 -10 89.6682 26.0630   1
 -22  -3 -10 61.2249 31.2684   0
 -22  -3 -10 79.5430 25.0305   1
  22  -3 -10 85.8123 25.8034   2
  23  -3 -10 69.3508 25.6097   1
 -23  -3 -10 32.2453 31.2448   0
 -23  -3 -10 49.3407 25.0419   1
  23  -3 -10 14.7149 25.6649   2
  24  -3 -10 25.0229 26.8315   1
 -24  -3 -10 55.5974 30.1355   0
 -24  -3 -10 25.0368 23.8815   1
  24  -3 -10 28.4525 26.4086   2
 -25  -3 -10 214.841 33.8349   0
  25  -3 -10 211.143 30.1577   2
  25  -3 -10 219.318 28.6368   1
 -26  -3 -10 263.405 36.1816   0
  26  -3 -10 261.311 28.0136   1
  26  -3 -10 238.996 32.5624   2
 -27  -3 -10 29.2903 33.1831   0
  27  -3 -10 26.3615 27.5621   2
 -28  -3 -10 378.011 38.0200   0
  28  -3 -10 365.117 35.5247   2
 -29  -3 -10 10.1586 34.1376   0
  29  -3 -10-10.6094 29.0501   2
 -30  -3 -10 17.4069 31.8687   0
  30  -3 -10 35.7827 28.9986   2
 -31  -3 -10 28.2872 33.9253   0
  31  -3 -10 11.4604 32.5999   2
 -32  -3 -10 146.630 35.3976   0
  32  -3 -10 147.660 33.3960   2
 -33   3  10 73.0203 42.7299   0
 -33  -3 -10 66.7349 37.4650   0
  33  -3 -10 42.3964 34.1642   2
 -34   3  10 8.16523 40.5627   0
 -34  -3 -10 5.33432 32.6462   0
  34  -3 -10 18.7922 31.3514   2
 -35   3  10 50.2067 43.8058   0
 -35  -3 -10-4.82734 33.3047   0
  35  -3 -10-21.3901 33.3134   2
 -36  -3 -10 22.5924 34.7615   0
  36  -3 -10 45.1389 32.9918   2
 -36   3  10 107.040 45.4073   0
 -37  -3 -10 45.4174 37.4843   0
 -37   3  10 69.3937 45.6306   0
  37  -3 -10 47.8108 37.8124   2
 -38  -3 -10 15.6312 37.1731   0
  38  -3 -10-2.77620 35.5478   2
 -39  -3 -10 106.825 38.5175   0
   0  -3 -11 35.2716 33.0690   1
   1  -3 -11 375.164 36.6184   1
  -1  -3 -11 351.260 37.0144   1
   2  -3 -11 110.477 32.3863   1
  -2  -3 -11 90.8610 31.6429   1
   3  -3 -11 173.785 33.3566   1
  -3  -3 -11 208.865 33.5554   1
   4  -3 -11 51.5586 31.5654   1
  -4  -3 -11 66.9770 32.6130   1
  -4  -3 -11 62.7659 28.5567   0
   5  -3 -11 135.067 32.9606   1
  -5  -3 -11 127.495 32.2537   1
  -5  -3 -11 146.623 28.5773   0
   5   3 -11 139.631 27.9328   1
   6  -3 -11 4.39206 31.0949   1
  -6  -3 -11 38.1401 29.6531   1
   6   3 -11 26.8715 25.8675   1
  -6  -3 -11 30.3494 26.1216   0
   7  -3 -11 552.634 39.4804   1
  -7  -3 -11 545.889 37.5917   1
   7   3 -11 520.475 32.6630   1
  -7  -3 -11 554.235 33.1009   0
  -8  -3 -11 220.634 29.6139   0
  -8  -3 -11 236.471 32.8350   1
   8  -3 -11 222.738 34.3264   1
   8   3 -11 237.042 27.4152   1
   9  -3 -11 697.525 38.5041   1
  -9  -3 -11 691.148 39.3060   1
   9   3 -11 695.121 33.0021   1
  -9  -3 -11 666.342 34.4033   0
  10  -3 -11 20.5225 28.7830   1
 -10  -3 -11 68.8161 28.4958   1
  10   3 -11 46.8115 22.9083   1
 -10  -3 -11 50.6416 25.5622   0
 -11  -3 -11 9.33071 24.5191   0
  11  -3 -11 3.39677 28.5684   1
 -11  -3 -11 13.4521 28.2729   1
  11   3 -11 22.5368 23.3506   1
 -12  -3 -11 42.3342 26.7984   0
  12  -3 -11 21.8752 28.6459   1
 -12  -3 -11 10.8257 28.7689   1
  12   3 -11 21.8937 22.0725   1
  13  -3 -11 730.393 38.1721   1
 -13  -3 -11 682.860 38.1644   1
  13   3 -11 742.470 32.3688   1
 -13  -3 -11 772.004 37.0490   0
 -14  -3 -11 67.7855 26.5526   0
  14  -3 -11 71.5482 29.0408   1
 -14  -3 -11 64.6010 28.2491   1
  14   3 -11 70.0694 22.4032   1
 -15  -3 -11 48.1362 27.2741   0
  15  -3 -11 32.5767 27.0683   1
 -15  -3 -11 44.4869 28.0568   1
  15   3 -11 34.8433 21.1919   1
 -16  -3 -11 79.5444 29.1069   0
  16  -3 -11 47.0497 28.1776   1
 -16  -3 -11 56.4876 28.5570   1
  16   3 -11 61.1960 21.1389   1
  17  -3 -11 874.227 39.5573   1
 -17  -3 -11 803.434 38.7444   1
 -17  -3 -11 880.580 40.6774   0
  18  -3 -11 10.2022 27.1073   1
 -18  -3 -11 17.3485 28.8506   0
 -18  -3 -11 26.2746 27.1687   1
  19  -3 -11 34.7296 26.2627   1
 -19  -3 -11 31.4101 28.8985   0
 -19  -3 -11 34.3034 26.8786   1
  19  -3 -11 29.1251 21.3442   2
  20  -3 -11-0.59657 27.4329   1
 -20  -3 -11 17.0919 28.6096   0
 -20  -3 -11 20.7793 26.6863   1
  20  -3 -11 0.05423 22.9753   2
 -21  -3 -11 285.633 31.8669   1
  21  -3 -11 243.897 27.9168   2
 -21  -3 -11 302.007 33.7811   0
  21  -3 -11 248.989 30.3242   1
  22  -3 -11 5.80630 25.7059   1
 -22  -3 -11 25.3900 31.1318   0
 -22  -3 -11-14.9582 26.8990   1
  22  -3 -11 20.2900 24.7323   2
  23  -3 -11-5.43292 26.5055   1
 -23  -3 -11 11.0570 31.8243   0
 -23  -3 -11-13.3768 26.6097   1
  23  -3 -11-7.55592 24.8703   2
  24  -3 -11 71.6899 26.4552   1
 -24  -3 -11 135.453 32.9524   0
 -24  -3 -11 44.9732 24.4657   1
  24  -3 -11 121.917 27.5725   2
  25  -3 -11 418.112 32.3325   2
  25  -3 -11 441.293 32.2332   1
 -25  -3 -11 499.091 38.2269   0
 -26  -3 -11 30.6707 33.1697   0
  26  -3 -11 4.60284 28.0539   2
 -27  -3 -11 131.495 35.3206   0
  27  -3 -11 102.324 30.2953   2
 -28  -3 -11-11.7485 33.2407   0
  28  -3 -11 22.2956 29.7604   2
 -29  -3 -11 95.5832 34.6684   0
  29  -3 -11 114.561 32.7065   2
 -30  -3 -11-9.08479 34.6499   0
  30  -3 -11-4.18626 29.2968   2
 -31  -3 -11 13.4154 34.4190   0
  31  -3 -11-5.32206 32.2827   2
 -32  -3 -11 11.1314 34.8394   0
  32  -3 -11 39.1886 30.2106   2
 -33   3  11 202.413 44.4891   0
 -33  -3 -11 141.232 35.4456   0
  33  -3 -11 142.543 36.9102   2
 -34   3  11 80.9649 43.5063   0
 -34  -3 -11 15.9513 34.8492   0
  34  -3 -11 23.5071 31.3480   2
 -35   3  11 43.5293 44.2124   0
 -35  -3 -11-22.0238 34.7550   0
  35  -3 -11 1.13894 36.2015   2
 -36  -3 -11 18.1442 36.3920   0
  36  -3 -11 28.5628 32.0644   2
 -36   3  11 29.3402 42.8838   0
 -37  -3 -11 49.3558 33.0427   0
  37  -3 -11 73.7948 35.8953   2
 -38  -3 -11 0.52715 33.4280   0
   0  -3 -12 2.60660 31.8135   1
   1  -3 -12 13.7183 30.3849   1
  -1  -3 -12 48.9982 33.0890   1
   2  -3 -12 321.690 35.6153   1
  -2  -3 -12 385.425 35.2468   1
   2   3 -12 407.267 35.5573   1
   3  -3 -12 11.4071 30.1832   1
  -3  -3 -12 11.9991 30.0347   1
   3   3 -12 24.5009 30.0637   1
   4  -3 -12 82.1777 31.5519   1
  -4  -3 -12 105.643 33.3116   1
   4   3 -12 97.2637 29.7003   1
   5  -3 -12 140.677 32.4620   1
  -5  -3 -12 107.513 32.0714   1
   5   3 -12 161.175 29.3999   1
  -5  -3 -12 138.280 28.9278   0
   6  -3 -12 177.879 31.6357   1
  -6  -3 -12 207.914 33.9092   1
   6   3 -12 190.644 29.2788   1
  -6  -3 -12 211.157 30.0366   0
   7  -3 -12 6.86535 30.7515   1
  -7  -3 -12 30.2075 30.2125   1
   7   3 -12 20.9481 25.6234   1
  -7  -3 -12 23.9784 27.3055   0
  -8  -3 -12 1.41752 27.0288   0
   8  -3 -12-11.7850 29.8160   1
  -8  -3 -12 10.0581 30.9773   1
   8   3 -12 8.34855 26.5671   1
   9  -3 -12-5.52817 29.2240   1
  -9  -3 -12 19.8595 30.0030   1
   9   3 -12 6.32075 25.5289   1
  -9  -3 -12 2.66344 27.9242   0
  10  -3 -12 566.964 39.7630   1
 -10  -3 -12 520.562 38.8712   1
  10   3 -12 500.135 32.9937   1
 -10  -3 -12 553.834 35.1687   0
  11  -3 -12 24.4072 31.7950   1
 -11  -3 -12 86.6339 31.2215   1
  11   3 -12 57.0989 25.3820   1
 -11  -3 -12 29.0487 27.8578   0
  12  -3 -12-1.65681 28.2398   1
 -12  -3 -12-20.0300 29.1734   1
  12   3 -12-3.56893 23.9981   1
 -12  -3 -12 20.2386 25.6524   0
  13  -3 -12 76.5716 28.9811   1
 -13  -3 -12 112.121 32.7540   1
  13   3 -12 84.8248 23.6426   1
 -13  -3 -12 106.457 28.5002   0
  14  -3 -12 322.470 33.6650   1
 -14  -3 -12 271.913 34.0007   1
  14   3 -12 321.879 28.5410   1
 -14  -3 -12 300.945 32.1461   0
 -15  -3 -12 15.4025 26.7757   0
  15  -3 -12 24.3882 29.2775   1
 -15  -3 -12 16.9061 29.1964   1
  15   3 -12 35.7005 23.3956   1
 -16  -3 -12-0.65834 27.7916   0
  16  -3 -12 4.30556 27.3315   1
 -16  -3 -12 3.46961 27.9376   1
  16   3 -12 1.30735 21.6812   1
 -17  -3 -12 51.0556 27.9517   0
  17  -3 -12 32.6856 27.3631   1
 -17  -3 -12 55.5184 28.3529   1
 -18  -3 -12 53.6874 27.4273   0
  18  -3 -12 38.3562 27.6228   1
 -18  -3 -12 62.7462 28.5410   1
  19  -3 -12-20.4221 27.1626   1
 -19  -3 -12-9.77395 29.7890   0
 -19  -3 -12-11.4341 27.3294   1
  20  -3 -12-1.22449 26.5894   1
 -20  -3 -12 26.8591 30.9417   0
 -20  -3 -12 30.7156 28.5494   1
 -21  -3 -12 182.573 34.2283   0
 -21  -3 -12 183.153 30.0970   1
  21  -3 -12 173.218 30.5344   1
 -22  -3 -12 289.207 31.7727   1
 -22  -3 -12 278.450 35.9663   0
  22  -3 -12 291.926 33.0977   1
  23  -3 -12 28.0675 27.8224   1
 -23  -3 -12 9.17673 31.4270   0
 -23  -3 -12 4.17680 26.8226   1
  24  -3 -12 44.1563 28.4964   1
 -24  -3 -12 45.5141 32.9221   0
 -24  -3 -12 22.8814 29.1242   1
 -25  -3 -12 180.881 34.7026   0
 -26  -3 -12 155.231 34.9493   0
 -27  -3 -12 26.0393 33.9556   0
 -28  -3 -12 93.1863 35.1310   0
 -29  -3 -12-8.31408 31.9747   0
 -30  -3 -12-15.9567 32.5746   0
 -31  -3 -12 8.22176 35.5888   0
 -32  -3 -12 85.3928 36.1517   0
 -33  -3 -12 19.0942 35.3608   0
 -33   3  12 48.4520 39.0837   0
 -34  -3 -12-17.5797 34.8910   0
  34  -3 -12 0.84286 33.1711   2
 -34   3  12 31.0242 42.0528   0
 -35   3  12 65.4369 44.4731   0
 -35  -3 -12 13.8822 32.3620   0
  35  -3 -12 9.00652 32.6866   2
 -36  -3 -12 46.0789 34.8737   0
  36  -3 -12 44.7794 35.4234   2
   0  -3 -13 35.7853 33.8599   1
   0   3 -13 7.83487 31.1903   1
   1  -3 -13 306.160 37.4486   1
  -1  -3 -13 341.361 36.5180   1
   1   3 -13 332.665 36.5856   1
  -1   3 -13 299.501 36.1987   1
   2  -3 -13 408.943 37.3287   1
  -2  -3 -13 385.427 37.4890   1
   2   3 -13 427.207 37.4593   1
  -2   3 -13 444.460 40.6434   1
   3  -3 -13 65.2430 32.4427   1
  -3  -3 -13 67.4817 32.9091   1
   3   3 -13 76.5182 31.6202   1
   4  -3 -13 56.7131 31.0051   1
  -4  -3 -13 45.5318 31.4227   1
   4   3 -13 37.9414 31.0539   1
   5  -3 -13 335.256 37.1174   1
  -5  -3 -13 280.036 36.5024   1
   5   3 -13 305.225 35.0738   1
   6  -3 -13 105.142 33.8949   1
  -6  -3 -13 133.668 33.9934   1
   6   3 -13 121.262 31.0820   1
   7  -3 -13 142.439 33.8142   1
  -7  -3 -13 145.475 33.5784   1
   7   3 -13 101.755 28.9347   1
  -7  -3 -13 112.774 29.1430   0
   8  -3 -13 80.3883 32.2478   1
  -8  -3 -13 126.038 32.9529   1
   8   3 -13 119.948 28.6266   1
  -8  -3 -13 142.558 28.7678   0
   9  -3 -13 383.960 37.1842   1
  -9  -3 -13 368.318 38.4417   1
   9   3 -13 420.636 33.7944   1
  -9  -3 -13 430.595 32.1995   0
 -10  -3 -13 385.050 32.2739   0
  10  -3 -13 317.820 36.0177   1
 -10  -3 -13 393.337 36.9233   1
  10   3 -13 386.785 32.9500   1
  11  -3 -13 100.572 32.0065   1
 -11  -3 -13 152.426 34.1708   1
  11   3 -13 92.4431 26.3024   1
 -11  -3 -13 126.992 30.5847   0
  12  -3 -13 209.851 34.8822   1
[truncated: 369,838 more chars]
