# Supplementary material for: Bis(azido-κN)bis­(quinolin-8-amine-κ2N,N′)iron(II) monohydrate
Source: IUCrdata. 2025 Mar 19;10(Pt 3):x250235. doi: 10.1107/S2414314625002354 (PMC11969394; doi:10.1107/S2414314625002354)
Supplement: Supplementary file 2 [file x-10-x250235-Isup2.hkl]

data_I                                                                          
_shelx_title ' DC170K in Pbcn'                                                  
_shelx_refln_list_code          4                                               
_shelx_F_calc_maximum      441.84                                               
_exptl_crystal_F_000      1840.00                                               
_reflns_d_resolution_high  0.7107                                               
                                                                                
loop_                                                                           
 _space_group_symop_operation_xyz                                               
 'x, y, z'                                                                      
 '-x+1/2, -y+1/2, z+1/2'                                                        
 'x+1/2, -y+1/2, -z'                                                            
 '-x, y, -z+1/2'                                                                
 '-x, -y, -z'                                                                   
 'x-1/2, y-1/2, -z-1/2'                                                         
 '-x-1/2, y-1/2, z'                                                             
 'x, -y, z-1/2'                                                                 
                                                                                
_cell_length_a    32.5164                                                       
_cell_length_b     8.8531                                                       
_cell_length_c    13.5952                                                       
_cell_angle_alpha  90.000                                                       
_cell_angle_beta   90.000                                                       
_cell_angle_gamma  90.000                                                       
                                                                                
_shelx_F_squared_multiplier     1.000                                           
                                                                                
loop_                                                                           
 _refln_index_h                                                                 
 _refln_index_k                                                                 
 _refln_index_l                                                                 
 _refln_F_squared_calc                                                          
 _refln_F_squared_meas                                                          
 _refln_F_squared_sigma                                                         
 _refln_observed_status                                                         
   6   0   0       4468.31       4596.40        72.05 o                         
   8   0   0     195224.56     211358.31      1764.71 o                         
  10   0   0       2055.21       1887.79        85.67 o                         
  12   0   0      76085.37      77014.02       337.00 o                         
  14   0   0      15185.62      15388.76       180.90 o                         
  16   0   0      69160.52      76573.98       886.59 o                         
  18   0   0        348.13        966.72       144.60 o                         
  20   0   0       6727.67       6061.45       108.69 o                         
  22   0   0       2114.68       2181.56        96.91 o                         
  24   0   0       2242.77       2181.97       104.75 o                         
  26   0   0       1817.54       1920.75       107.37 o                         
  28   0   0        806.85        864.08       100.46 o                         
  30   0   0       2521.12       2837.80       115.48 o                         
  32   0   0        401.22        443.36        94.37 o                         
  34   0   0       3293.73       3502.56       127.96 o                         
  36   0   0         51.94         88.70        93.80 o                         
  38   0   0        916.89        908.04       107.27 o                         
  40   0   0         11.71         58.63       100.07 o                         
  42   0   0        483.32        436.22       123.95 o                         
  44   0   0          0.28         -4.69       106.90 o                         
   3   1   0      35639.55      40757.17       303.58 o                         
   5   1   0        880.17        973.89        34.00 o                         
   7   1   0        700.88        668.19        34.94 o                         
   9   1   0       1555.14       1580.62        39.14 o                         
  11   1   0       2876.17       2808.80        46.03 o                         
  13   1   0       8663.47       8411.38        77.45 o                         
  15   1   0        580.77        593.92        47.10 o                         
  17   1   0        321.59        326.14        53.92 o                         
  19   1   0       8078.65       8638.02       106.08 o                         
  21   1   0        987.80       1047.55        70.06 o                         
  23   1   0        718.48        820.14        78.52 o                         
  25   1   0       1013.09       1041.85        85.69 o                         
  27   1   0       1215.42       1075.90        73.58 o                         
  29   1   0       1173.95       1084.61        68.71 o                         
  31   1   0        128.13        112.59        62.19 o                         
  33   1   0        269.10        213.55        65.67 o                         
  35   1   0          1.44          3.78        66.18 o                         
  37   1   0         42.41         14.40        65.84 o                         
  39   1   0        129.00        198.94        72.83 o                         
  41   1   0         63.01         91.55        73.26 o                         
  43   1   0        152.88        151.70        70.62 o                         
  45   1   0        128.42        138.95        78.68 o                         
   0   2   0      50326.85      56622.80       767.31 o                         
   2   2   0         36.24         66.94        28.75 o                         
   4   2   0      14732.86      16423.95        91.12 o                         
   6   2   0       1395.37       1505.07        33.51 o                         
   8   2   0       9692.40      10431.22        57.59 o                         
  10   2   0       2430.42       2689.45        45.01 o                         
  12   2   0      29831.00      31029.69       131.69 o                         
  14   2   0       2134.68       2000.28        53.55 o                         
  16   2   0       6688.82       6793.67        78.46 o                         
  18   2   0       2614.61       2285.37        82.39 o                         
  20   2   0       2317.68       2519.77        77.15 o                         
  22   2   0        779.09        884.33        76.84 o                         
  24   2   0       5715.15       6115.92       109.28 o                         
  26   2   0        460.21        518.30        83.59 o                         
  28   2   0       1705.07       1887.26        88.55 o                         
  30   2   0       3448.41       3204.02       100.45 o                         
  32   2   0       2824.29       2758.10        85.22 o                         
  34   2   0       1775.11       1692.63        78.52 o                         
  36   2   0         34.50        100.28        67.00 o                         
  38   2   0        635.53        597.50        74.12 o                         
  40   2   0        454.77        401.74        75.69 o                         
  42   2   0        532.97        570.76        79.98 o                         
  44   2   0         32.62        164.27        91.93 o                         
   1   3   0      21039.70      21421.27       170.74 o                         
   3   3   0      15410.41      15622.54        86.32 o                         
   5   3   0      38638.60      40199.30       474.68 o                         
   7   3   0       6390.64       6368.78       109.96 o                         
   9   3   0       5622.35       5540.99       127.44 o                         
  11   3   0        633.29        626.04        30.58 o                         
  13   3   0       1333.55       1235.77        32.90 o                         
  15   3   0       2714.71       2842.41        36.85 o                         
  17   3   0        615.82        624.02        67.51 o                         
  19   3   0       3256.81       3315.96        93.97 o                         
  21   3   0       3036.72       3147.24       151.23 o                         
  23   3   0        895.53       1034.84       140.57 o                         
  25   3   0         43.68        176.95       105.37 o                         
  27   3   0       3183.20       3350.22       395.00 o                         
  29   3   0          6.72         63.68        98.45 o                         
  31   3   0        511.16        502.89       104.34 o                         
  33   3   0        834.03        802.82       108.29 o                         
  35   3   0        114.22         22.15       106.14 o                         
  37   3   0        139.92        112.30        80.43 o                         
  39   3   0         70.11         86.36        85.16 o                         
  41   3   0        332.02        399.63        89.53 o                         
  43   3   0         20.96         71.25        87.84 o                         
   0   4   0      23902.07      23907.56       145.07 o                         
   2   4   0       6941.90       7385.58        63.15 o                         
   4   4   0      29026.75      30310.24       134.82 o                         
   6   4   0       6475.29       6623.13       100.94 o                         
   8   4   0       4923.47       4500.26        63.38 o                         
  10   4   0        548.06        448.60        39.90 o                         
  12   4   0      13983.43      13928.76       126.78 o                         
  14   4   0       5551.99       5274.41        63.22 o                         
  16   4   0       8071.13       7768.65       130.96 o                         
  18   4   0       4625.91       4386.28       106.57 o                         
  20   4   0       2529.36       2230.31        99.27 o                         
  22   4   0       6140.07       5975.29       185.82 o                         
  24   4   0       3313.20       3312.97       162.51 o                         
  26   4   0       4317.87       4026.25       127.39 o                         
  28   4   0        441.36        296.68        98.48 o                         
  30   4   0       1990.16       2088.52       119.27 o                         
  32   4   0        704.22        441.56       152.46 o                         
  34   4   0       1719.84       1790.01       139.69 o                         
  36   4   0          0.99         31.50       106.15 o                         
  38   4   0        512.70        606.17       115.80 o                         
  40   4   0        142.12        275.61        90.75 o                         
  42   4   0       2766.27       3076.19       117.49 o                         
   1   5   0       2351.31       2583.94        53.30 o                         
   3   5   0       2587.37       2259.08        58.56 o                         
   5   5   0       7258.21       6990.51        82.99 o                         
   7   5   0       2161.88       2215.24        60.57 o                         
   9   5   0       4935.27       4783.35        73.90 o                         
  11   5   0         57.02         75.00        47.48 o                         
  13   5   0      12670.84      12686.09       111.36 o                         
  15   5   0        460.33        395.80        47.35 o                         
  17   5   0       7990.59       7518.48       214.30 o                         
  19   5   0       1479.39       1669.93       150.21 o                         
  21   5   0        130.65        111.57        84.40 o                         
  23   5   0         39.54         28.39       123.69 o                         
  25   5   0       4620.07       4419.36       184.62 o                         
  27   5   0         75.18        164.78       136.60 o                         
  29   5   0       2922.62       3058.55       189.81 o                         
  31   5   0          1.52         88.65       102.16 o                         
  33   5   0        870.51        912.83       135.99 o                         
  35   5   0         14.80        112.51       108.38 o                         
  37   5   0        365.27        265.81       113.43 o                         
  39   5   0        128.88        101.43       114.08 o                         
  41   5   0       1061.73        982.17       128.96 o                         
   0   6   0        143.71        209.02        70.50 o                         
   2   6   0        539.42        513.25        61.14 o                         
   4   6   0       2262.74       2352.67        70.31 o                         
   6   6   0       1587.48       1573.06        67.25 o                         
   8   6   0        759.28        813.34        61.43 o                         
  10   6   0        310.38        291.64        56.20 o                         
  12   6   0        130.20        147.21        56.00 o                         
  14   6   0       1038.33        938.30        59.68 o                         
  16   6   0        459.89        393.81        93.32 o                         
  18   6   0        184.18        182.45        84.74 o                         
  20   6   0       1012.71       1020.04        92.80 o                         
  22   6   0        213.58        212.32       122.90 o                         
  24   6   0        109.04        188.72       131.95 o                         
  26   6   0        269.74        193.15       136.38 o                         
  28   6   0         53.32         30.85       137.16 o                         
  30   6   0        893.68        748.76       150.14 o                         
  32   6   0        144.06        215.70       145.53 o                         
  34   6   0        666.87        749.38       117.83 o                         
  36   6   0         96.08        164.20       113.40 o                         
  38   6   0          6.21         10.57       114.84 o                         
  40   6   0         31.41         18.90       115.24 o                         
   1   7   0       1483.49       1456.02        73.20 o                         
   3   7   0        145.01        157.70        66.66 o                         
   5   7   0       4742.44       4750.08        95.29 o                         
   7   7   0         16.82         29.69        60.87 o                         
   9   7   0        124.64         80.82        62.17 o                         
  11   7   0         20.80         19.73        58.73 o                         
  13   7   0       3624.42       3389.18        80.53 o                         
  15   7   0         69.63         61.54        83.73 o                         
  17   7   0       7894.31       7346.55       191.98 o                         
  19   7   0       1421.73       1206.72       102.77 o                         
  21   7   0       1187.51       1323.54       166.21 o                         
  23   7   0          1.30         -5.74       126.45 o                         
  25   7   0       1324.76       1356.95       147.08 o                         
  27   7   0        334.68        249.25       142.55 o                         
  29   7   0       1060.10       1041.49       157.11 o                         
  31   7   0         58.63         26.35       143.42 o                         
  33   7   0       2262.36       2290.34       134.63 o                         
  35   7   0         31.76         37.08       110.48 o                         
  37   7   0        947.18        904.96       125.02 o                         
   0   8   0       5821.11       5442.26       187.19 o                         
   2   8   0        705.08        694.05        83.18 o                         
   4   8   0          9.75         13.10        66.85 o                         
   6   8   0        159.80        168.43        63.68 o                         
   8   8   0        232.55        158.88        61.70 o                         
  10   8   0        873.94        727.28        68.40 o                         
  12   8   0        205.22        150.32        59.30 o                         
  14   8   0        125.75        101.57        87.08 o                         
  16   8   0       2397.44       2183.19       150.56 o                         
  18   8   0       1235.78       1313.04       108.94 o                         
  20   8   0        117.20        147.10       102.91 o                         
  22   8   0        205.99        206.63       134.02 o                         
  24   8   0        311.35        325.79       134.80 o                         
  26   8   0         38.50        -31.96       138.29 o                         
  28   8   0         14.29         -1.39       141.57 o                         
  30   8   0          3.74        -82.37       149.24 o                         
  32   8   0        422.91        440.24       152.79 o                         
  34   8   0         41.59         95.24       108.82 o                         
   1   9   0       4777.32       4689.28       132.15 o                         
   3   9   0       2147.70       2217.93       132.87 o                         
   5   9   0       1724.39       1642.32        83.84 o                         
   7   9   0       1744.10       1744.76        83.47 o                         
   9   9   0       2182.49       2255.58        95.51 o                         
  11   9   0         41.30         48.71        85.11 o                         
  13   9   0       2451.54       2478.10       129.08 o                         
  15   9   0          6.94         33.16        88.06 o                         
  17   9   0       3891.98       3923.32       204.21 o                         
  19   9   0        655.02        533.25       133.94 o                         
  21   9   0        436.23        630.29       141.87 o                         
  23   9   0         85.81        108.31       138.05 o                         
  25   9   0        570.72        205.14       145.76 o                         
  27   9   0         10.91         36.26       140.27 o                         
  29   9   0       1839.01       2001.26       177.69 o                         
  31   9   0        569.67        561.34       149.29 o                         
   0  10   0         67.36        109.22       122.11 o                         
   2  10   0          1.17         31.79        83.49 o                         
   4  10   0         71.12         60.45        89.42 o                         
   6  10   0        391.26        331.38        69.23 o                         
   8  10   0          8.55         33.71        70.57 o                         
  10  10   0        757.52        674.61        96.93 o                         
  12  10   0         32.40        127.49        96.42 o                         
  14  10   0        542.47        496.63       103.14 o                         
  16  10   0         24.91        -40.17       129.90 o                         
  18  10   0       1098.85       1012.91       147.88 o                         
  20  10   0        449.97        410.80       142.86 o                         
  22  10   0        367.38        426.98       147.72 o                         
  24  10   0         73.41         28.81       142.66 o                         
  26  10   0        311.04        393.06       154.12 o                         
   1  11   0        286.61        344.31        96.30 o                         
   3  11   0        155.53        244.76        92.36 o                         
   5  11   0        527.38        533.40       102.49 o                         
   7  11   0        109.57        196.27       161.26 o                         
   9  11   0        689.50        834.70       146.38 o                         
  11  11   0        224.35        191.37       130.19 o                         
  13  11   0         20.25        -30.07       130.26 o                         
  15  11   0       1069.49       1101.58       145.69 o                         
  17  11   0        819.47       1000.03       157.35 o                         
  19  11   0        203.04        269.64       137.93 o                         
  21  11   0        675.07        633.69       146.01 o                         
   1   1   1      16080.61      17971.67        96.07 o                         
   2   1   1      54949.95      65912.70       444.23 o                         
   3   1   1       6553.98       6761.01        33.34 o                         
   4   1   1        397.88        470.57        14.97 o                         
   5   1   1       3993.18       4600.70        36.13 o                         
   6   1   1       7131.60       7424.95        58.17 o                         
   7   1   1      12980.91      14247.43       127.05 o                         
   8   1   1      18844.29      19784.50       208.91 o                         
   9   1   1        636.60        707.11        20.46 o                         
  10   1   1       3154.60       2929.77        27.21 o                         
  11   1   1       8210.24       8442.78        39.68 o                         
  12   1   1      25980.96      26891.43       124.36 o                         
  13   1   1      16241.43      16680.04       140.32 o                         
  14   1   1      31970.23      33587.86       156.44 o                         
  15   1   1       4449.57       5945.86        70.13 o                         
  16   1   1      12284.95      12104.55        76.61 o                         
  17   1   1        645.86        957.00        66.39 o                         
  18   1   1        923.60        773.32        34.04 o                         
  19   1   1       1638.17       1748.49        40.07 o                         
  20   1   1       8806.09       8661.44       119.22 o                         
  21   1   1       1876.81       2458.23        57.77 o                         
  22   1   1       5866.81       6055.09        98.96 o                         
  24   1   1       6408.06       6270.59        68.85 o                         
  25   1   1        516.35        754.23        53.04 o                         
  26   1   1       1026.17       1199.41        54.84 o                         
  27   1   1          0.60        158.17        51.88 o                         
  28   1   1       3653.76       3748.91        68.32 o                         
  29   1   1         11.17        163.53        45.60 o                         
  30   1   1       1217.76       1297.66        50.35 o                         
  31   1   1          7.08        198.84        46.82 o                         
  32   1   1       5526.55       5467.32        69.83 o                         
  33   1   1       1150.03       1272.83        52.44 o                         
  34   1   1        772.18        807.76        50.70 o                         
  35   1   1        136.99        228.90        47.92 o                         
  36   1   1       1017.13       1012.58        52.95 o                         
  37   1   1          8.23         83.52        47.80 o                         
  38   1   1        138.93        227.13        49.26 o                         
  39   1   1         74.50        129.27        49.48 o                         
  40   1   1       1442.76       1289.27        58.14 o                         
  41   1   1         12.91         77.45        50.26 o                         
  42   1   1         50.83         85.32        52.97 o                         
  43   1   1          3.72         72.48        52.50 o                         
  44   1   1       1043.41       1044.91        58.72 o                         
  45   1   1          4.14         52.90        53.73 o                         
   0   2   1      23476.85      25093.92       154.33 o                         
   1   2   1       3957.07       4182.33        53.22 o                         
   2   2   1       3386.00       3910.65        50.67 o                         
   3   2   1       1087.16       1137.49        24.40 o                         
   4   2   1       6351.96       6926.85        63.10 o                         
   5   2   1        613.82        657.00        23.13 o                         
   6   2   1       5287.91       5494.21        80.13 o                         
   7   2   1         43.13         40.90        22.80 o                         
   8   2   1       1944.18       1816.91        27.18 o                         
   9   2   1          2.95         18.42        20.94 o                         
  10   2   1        756.35        794.18        24.42 o                         
  11   2   1        184.99        227.56        21.16 o                         
  12   2   1       3093.47       3020.68        33.78 o                         
  13   2   1          4.99         32.83        20.08 o                         
  14   2   1        869.08        942.07        25.15 o                         
  15   2   1        678.90        662.23        34.66 o                         
  16   2   1       7266.48       7537.54        59.27 o                         
  17   2   1         14.71         75.80        17.83 o                         
  18   2   1         55.42         32.80        17.22 o                         
  19   2   1         68.03         83.35        17.43 o                         
  20   2   1        867.61        697.47        37.55 o                         
  21   2   1          9.15         35.82        26.69 o                         
  22   2   1        984.03       1024.28        55.82 o                         
  23   2   1          3.67         66.11        52.35 o                         
  24   2   1         65.87         97.06        53.87 o                         
  25   2   1         62.23        149.31        55.60 o                         
  26   2   1       1225.66       1174.65        60.77 o                         
  27   2   1        486.96        539.85        57.61 o                         
  28   2   1        729.01        744.72        56.81 o                         
  29   2   1         40.29         52.01        52.46 o                         
  30   2   1        296.40        279.31        49.08 o                         
  31   2   1        330.26        319.06        50.81 o                         
  32   2   1        107.36         89.45        49.96 o                         
  33   2   1        405.05        290.46        51.76 o                         
  34   2   1          8.09         48.41        46.46 o                         
  35   2   1        265.67        278.76        47.95 o                         
  36   2   1         63.07         64.86        47.18 o                         
  37   2   1        416.57        510.15        50.71 o                         
  38   2   1         41.98         83.83        52.12 o                         
  39   2   1         50.20         55.84        53.71 o                         
  40   2   1         87.07        173.43        54.88 o                         
  41   2   1        154.27        241.32        57.45 o                         
  42   2   1         29.07        110.79        56.60 o                         
  43   2   1        501.20        583.08        61.91 o                         
  44   2   1         35.01        171.14        59.27 o                         
  45   2   1       1026.20       1213.86        81.70 o                         
   1   3   1        111.34        204.49        20.94 o                         
   2   3   1      24498.78      25291.52        76.42 o                         
   3   3   1        802.06        940.26        26.86 o                         
   4   3   1         74.16         90.09        22.59 o                         
   5   3   1        687.97        741.25        26.12 o                         
   6   3   1      21123.35      21426.67       101.08 o                         
   7   3   1       5960.41       6471.65        62.50 o                         
   8   3   1       4078.85       3930.21        42.03 o                         
   9   3   1        149.98        226.92        21.22 o                         
  10   3   1       3978.18       3895.19        36.77 o                         
  11   3   1        967.73        977.34        31.14 o                         
  12   3   1       3774.93       3511.49        50.29 o                         
  13   3   1        426.30        427.42        31.24 o                         
  14   3   1      26151.55      26232.82       164.62 o                         
  15   3   1         25.89        143.05        28.69 o                         
  16   3   1       2802.83       2619.22        56.20 o                         
  17   3   1        701.44        614.45        30.94 o                         
  18   3   1       6440.73       5761.56       113.63 o                         
  19   3   1        567.14        558.44        51.82 o                         
  20   3   1       7824.27       7701.25       109.98 o                         
  21   3   1        731.06        819.19        54.67 o                         
  22   3   1       1121.02       1241.11        57.32 o                         
  23   3   1         85.64        101.47        52.05 o                         
  24   3   1         47.61         96.77        68.12 o                         
  25   3   1       1211.97       1278.17        80.79 o                         
  26   3   1       3557.81       3276.61        92.87 o                         
  27   3   1        396.23        635.55        64.11 o                         
  28   3   1       5078.64       4841.21        84.83 o                         
  29   3   1       3293.34       3116.77        78.67 o                         
  30   3   1       1589.10       1671.05        72.10 o                         
  31   3   1         55.67         58.36        62.21 o                         
  32   3   1       1774.47       1710.90        85.59 o                         
  33   3   1        584.55        542.33        67.01 o                         
  34   3   1       1070.49       1024.18        63.15 o                         
  35   3   1         11.31        102.21        55.74 o                         
  36   3   1        591.91        592.71        65.06 o                         
  37   3   1          1.09         14.07        63.52 o                         
  38   3   1        188.93        132.26        57.88 o                         
  39   3   1          0.81        -16.94        58.56 o                         
  40   3   1        474.42        474.23        68.39 o                         
  41   3   1         68.08         78.21        60.94 o                         
  42   3   1         71.48         70.55        60.19 o                         
  43   3   1        130.79        162.77        63.26 o                         
  44   3   1       1582.48       1608.59        76.91 o                         
   0   4   1      11055.76      11566.26        75.84 o                         
   1   4   1       4803.33       4638.23        38.27 o                         
   2   4   1        248.16        314.45        26.98 o                         
   3   4   1      18221.37      18119.45        76.20 o                         
   4   4   1       4888.69       5193.03        47.17 o                         
   5   4   1        752.79        709.52        31.04 o                         
   6   4   1          3.48         17.62        27.81 o                         
   7   4   1       3636.02       3540.72        41.87 o                         
   8   4   1       5144.96       5182.25        59.72 o                         
   9   4   1        178.74        128.78        26.22 o                         
  10   4   1          0.48         18.40        25.37 o                         
  11   4   1      10819.39      10933.67        89.40 o                         
  12   4   1       4602.75       4720.86        45.43 o                         
  13   4   1         27.81         52.70        33.73 o                         
  14   4   1       2244.79       2199.16        43.93 o                         
  15   4   1       6160.77       6046.90        59.85 o                         
  16   4   1       3687.30       3426.08        56.46 o                         
  17   4   1          2.20         93.85        34.31 o                         
  18   4   1        967.50        945.20        39.07 o                         
  19   4   1       6162.91       6054.69        99.92 o                         
  20   4   1         48.72        113.71        68.26 o                         
  21   4   1        289.92        368.13        70.13 o                         
  22   4   1         75.35         42.93        69.77 o                         
  23   4   1        266.77        276.93        69.89 o                         
  24   4   1        120.39        170.44        60.39 o                         
  25   4   1        357.30        430.61        61.73 o                         
  26   4   1        963.30       1089.53        82.34 o                         
  27   4   1       2824.32       2794.12       106.59 o                         
  28   4   1        152.90        433.14        71.32 o                         
  29   4   1         33.38         31.71        69.27 o                         
  30   4   1        248.90        266.95        70.80 o                         
  31   4   1        617.40        713.62        74.77 o                         
  32   4   1         54.33         97.72        73.01 o                         
  33   4   1        227.14        275.15        72.93 o                         
  34   4   1        285.87        324.57        74.22 o                         
  35   4   1        356.11        245.44        74.41 o                         
  36   4   1        195.73        166.84        75.78 o                         
  37   4   1        149.39        190.11        64.98 o                         
  38   4   1        127.93        122.47        67.68 o                         
  39   4   1        453.90        488.27        69.57 o                         
  40   4   1          6.70         76.97        69.08 o                         
  41   4   1         12.32         36.87        61.93 o                         
  42   4   1          0.75        -17.25        60.98 o                         
  43   4   1         48.95         16.14        60.17 o                         
   1   5   1       2111.38       2121.49        36.58 o                         
   2   5   1       6295.34       6024.39        51.39 o                         
   3   5   1        279.79        270.48        33.78 o                         
   4   5   1        948.06        953.60        37.04 o                         
   5   5   1       4006.24       4153.08        49.79 o                         
   6   5   1       2081.75       1856.09        41.10 o                         
   7   5   1        117.19        113.46        32.43 o                         
   8   5   1        542.24        566.45        34.74 o                         
   9   5   1        828.49        909.64        36.85 o                         
  10   5   1       2137.76       1994.69        42.24 o                         
  11   5   1        399.90        414.25        34.70 o                         
  12   5   1       2945.45       2831.11        64.64 o                         
  13   5   1        747.08        811.21        37.23 o                         
  14   5   1       4332.87       4328.64        61.30 o                         
  15   5   1        502.83        503.81        42.69 o                         
  16   5   1       2990.86       2857.27        55.15 o                         
  17   5   1        178.80        196.01        42.47 o                         
  18   5   1       6820.99       6430.27       141.70 o                         
  19   5   1        674.83        814.51        77.92 o                         
  20   5   1       4885.89       4842.91       105.22 o                         
  21   5   1          6.84         40.33        68.41 o                         
  22   5   1         13.47         -5.24        67.68 o                         
  23   5   1        195.24        178.24        67.07 o                         
  24   5   1          9.07        -10.73        66.57 o                         
  25   5   1         57.45         96.72        69.96 o                         
  26   5   1       1214.51       1408.56       107.80 o                         
  27   5   1        991.64       1283.51        88.38 o                         
  28   5   1       2692.89       2595.22        97.10 o                         
  29   5   1        852.12        956.54        93.09 o                         
  30   5   1       1115.06       1203.61        88.52 o                         
  31   5   1          1.13        127.79        71.28 o                         
  32   5   1        488.03        549.94        75.78 o                         
  33   5   1        254.31        348.16        75.14 o                         
  34   5   1         77.42        172.59        75.05 o                         
  35   5   1        442.64        579.00        80.59 o                         
  36   5   1         10.42         72.69        77.05 o                         
  37   5   1         53.13        101.65        78.33 o                         
  38   5   1        162.97         92.20        78.34 o                         
  39   5   1          0.37         -8.60        78.19 o                         
  40   5   1         60.51         65.79        65.72 o                         
  41   5   1         87.58        137.47        68.16 o                         
   0   6   1         19.83         63.60        48.74 o                         
   1   6   1       2317.60       2173.06        42.11 o                         
   2   6   1        323.65        368.88        41.84 o                         
   3   6   1       5806.80       5582.63        78.37 o                         
   4   6   1         66.42         85.95        39.99 o                         
   5   6   1       4380.33       4203.33        57.91 o                         
   6   6   1        518.89        563.07        42.91 o                         
   7   6   1       1768.97       1797.95        55.64 o                         
   8   6   1          3.46         15.73        39.44 o                         
   9   6   1       1889.12       1768.40        48.28 o                         
  10   6   1        626.68        573.72        42.30 o                         
  11   6   1       3126.09       3164.69        53.63 o                         
  12   6   1        304.57        335.37        40.58 o                         
  13   6   1       2304.41       2263.41        49.89 o                         
  14   6   1         32.96         62.89        46.01 o                         
  15   6   1       2794.35       2805.45        61.42 o                         
  16   6   1        563.84        574.32        48.58 o                         
  17   6   1        155.79        153.71        72.03 o                         
  18   6   1        460.54        415.57        73.18 o                         
  19   6   1       2877.51       2955.55        90.01 o                         
  20   6   1       1305.28       1279.42        79.19 o                         
  21   6   1       1935.38       1921.95        84.67 o                         
  22   6   1        195.58        195.60        72.74 o                         
  23   6   1        206.19        167.65        72.46 o                         
  24   6   1        869.54        783.66        78.42 o                         
  25   6   1         47.55        144.08        74.28 o                         
  26   6   1       2035.70       1923.05       101.45 o                         
  27   6   1       3018.61       3098.74       126.01 o                         
  28   6   1       1086.46       1085.53       108.10 o                         
  29   6   1        336.21        404.33        84.59 o                         
  30   6   1        940.25        930.82        89.95 o                         
  31   6   1        472.59        671.94        88.22 o                         
  32   6   1        117.75         92.70        73.09 o                         
  33   6   1         38.16        181.97        73.58 o                         
  34   6   1        383.88        476.26        79.90 o                         
  35   6   1       1426.67       1631.56        89.51 o                         
  36   6   1         77.87        127.86        80.26 o                         
  37   6   1         23.09        176.26        80.31 o                         
  38   6   1        216.35        206.57        80.65 o                         
  39   6   1        688.51        631.43        87.86 o                         
  40   6   1         50.41         81.91        81.27 o                         
   1   7   1        720.99        800.14        49.82 o                         
   2   7   1         96.22         90.00        46.33 o                         
   3   7   1        440.26        344.17        46.81 o                         
   4   7   1          1.46         40.99        46.89 o                         
   5   7   1       2146.22       1991.66        54.54 o                         
   6   7   1         20.92         52.40        44.00 o                         
   7   7   1         59.79         83.75        44.71 o                         
   8   7   1         76.14         63.00        44.50 o                         
   9   7   1        165.99        179.98        43.94 o                         
  10   7   1          9.62         25.61        41.63 o                         
  11   7   1          3.12          5.61        40.17 o                         
  12   7   1         67.29         86.95        39.94 o                         
  13   7   1         37.56         37.56        39.01 o                         
  14   7   1        283.73        242.79        46.23 o                         
  15   7   1       1031.31       1014.97        66.87 o                         
  16   7   1        536.96        529.00        72.06 o                         
  17   7   1       1235.29       1193.57        77.80 o                         
  18   7   1        476.68        613.48        72.77 o                         
  19   7   1        587.67        652.88        74.09 o                         
  20   7   1        209.13        133.04        72.48 o                         
  21   7   1        129.09        166.46        72.30 o                         
  22   7   1        171.57        201.91        73.50 o                         
  23   7   1          3.60          6.35        73.43 o                         
  24   7   1        189.02        217.24        76.61 o                         
  25   7   1          3.59         36.00        72.71 o                         
  26   7   1         29.93         57.04        93.49 o                         
  27   7   1        136.14        206.23        96.58 o                         
  28   7   1        450.54        482.56       101.99 o                         
  29   7   1         17.63        112.94        98.44 o                         
  30   7   1        313.10        333.44       103.86 o                         
  31   7   1         31.47        269.97       127.25 o                         
  32   7   1        103.54        186.66        86.04 o                         
  33   7   1        148.56        342.76       106.27 o                         
  34   7   1         42.03        156.80        78.52 o                         
  35   7   1        110.66        126.79        91.21 o                         
  36   7   1         29.26         49.02        78.89 o                         
  37   7   1         35.65         43.93        79.47 o                         
   0   8   1        750.05        708.20        88.31 o                         
   1   8   1       2359.86       2403.28        58.21 o                         
   2   8   1         22.48        102.38        47.93 o                         
   3   8   1       7601.17       7252.10        83.58 o                         
   4   8   1       3201.83       3073.15        65.98 o                         
   5   8   1       1458.47       1454.64        54.30 o                         
   6   8   1         84.97        143.25        46.34 o                         
   7   8   1       1785.00       1852.74        54.99 o                         
   8   8   1        127.17        174.54        44.64 o                         
   9   8   1        972.19        906.61        48.90 o                         
  10   8   1         23.34         66.53        43.31 o                         
  11   8   1       4845.34       4790.47        68.42 o                         
  12   8   1        661.92        675.05        55.47 o                         
  13   8   1        161.10        145.54        50.44 o                         
  14   8   1        727.36        860.60        78.14 o                         
  15   8   1       3814.92       3766.20       100.46 o                         
  16   8   1        261.82        275.68        74.18 o                         
  17   8   1         33.30        137.82        72.63 o                         
  18   8   1       1325.17       1357.78        89.97 o                         
  19   8   1       3661.03       3432.89       104.13 o                         
  20   8   1       1364.18       1447.88        88.44 o                         
  21   8   1        271.82        275.53        79.55 o                         
  22   8   1         35.43        116.25        78.66 o                         
  23   8   1        927.83       1093.22        88.17 o                         
  24   8   1          9.93        160.01        79.37 o                         
  25   8   1        426.70        526.54       101.26 o                         
  26   8   1        589.40        560.56       105.06 o                         
  27   8   1        893.27       1145.20       112.18 o                         
  28   8   1          7.66        192.10       102.12 o                         
  29   8   1         19.20        114.55       106.23 o                         
  30   8   1        522.64        631.80       112.99 o                         
  31   8   1       1150.78       1173.43       121.28 o                         
  32   8   1         13.15        103.96        88.43 o                         
  33   8   1         42.80        149.52        90.36 o                         
  34   8   1        552.65        547.50        94.79 o                         
   1   9   1        105.59         98.99        60.46 o                         
   2   9   1        810.99        710.76        57.82 o                         
   3   9   1         81.76         71.28        47.55 o                         
   4   9   1         18.04         25.67        47.94 o                         
   5   9   1          8.58         -5.39        47.54 o                         
   6   9   1       1344.82       1220.76        55.60 o                         
   7   9   1         58.72         60.44        47.21 o                         
   8   9   1          0.42        -22.62        46.19 o                         
   9   9   1         10.31         45.67        53.62 o                         
  10   9   1        572.34        554.86        56.38 o                         
  11   9   1         28.15         15.19        57.76 o                         
  12   9   1          1.64         37.60        70.26 o                         
  13   9   1        193.69        203.01        75.71 o                         
  14   9   1        325.21        267.60        71.43 o                         
  15   9   1         68.27         34.17        75.46 o                         
  16   9   1         30.53          7.17        72.48 o                         
  17   9   1        441.35        435.68        76.65 o                         
  18   9   1          0.33         79.41        74.44 o                         
  19   9   1          0.00        -63.70        74.48 o                         
  20   9   1        289.87        230.72        80.52 o                         
  21   9   1         77.02         65.05        81.16 o                         
  22   9   1        115.85         51.75        77.11 o                         
  23   9   1         68.22         31.56        97.17 o                         
  24   9   1         96.87         47.98        98.69 o                         
  25   9   1        243.89        304.01       101.60 o                         
  26   9   1         56.97         50.58        98.93 o                         
  27   9   1          1.47        -61.06        99.63 o                         
  28   9   1          0.44         33.81       102.42 o                         
  29   9   1         61.03        126.78       100.57 o                         
  30   9   1          0.24         67.84       107.40 o                         
  31   9   1        162.48        100.08       108.29 o                         
   0  10   1        434.12        374.58       131.44 o                         
   1  10   1        457.58        380.03        87.78 o                         
   2  10   1         11.91         68.06        88.31 o                         
   3  10   1        462.57        401.46        90.69 o                         
   4  10   1        226.52        253.16        73.59 o                         
   5  10   1         95.99         75.44        59.45 o                         
   6  10   1          5.02         10.63        59.28 o                         
   7  10   1        187.28        173.40        63.05 o                         
   8  10   1        433.77        455.04        63.76 o                         
   9  10   1        157.51        170.44        59.19 o                         
  10  10   1         54.13         53.38        75.59 o                         
  11  10   1        140.26        158.20        73.47 o                         
  12  10   1        341.67        417.43        77.48 o                         
  13  10   1        225.70        273.95        77.35 o                         
  14  10   1        218.17        211.17        77.11 o                         
  15  10   1        845.83        917.25        86.61 o                         
  16  10   1        912.53        970.24        87.53 o                         
  17  10   1         30.44         67.67        80.47 o                         
  18  10   1         20.09        141.03        82.45 o                         
  19  10   1        363.53        343.30        81.95 o                         
  20  10   1         27.81        -32.61        81.92 o                         
  21  10   1         98.97         56.51        96.61 o                         
  22  10   1         66.97        118.33        97.76 o                         
  23  10   1        210.53        265.88       136.97 o                         
  24  10   1         35.25        -36.08       101.11 o                         
  25  10   1          0.21         -0.65       101.23 o                         
  26  10   1         21.66         28.62        98.36 o                         
  27  10   1        339.12        302.13       102.02 o                         
   1  11   1         48.87        115.35        98.11 o                         
   2  11   1        733.33        677.53       106.66 o                         
   3  11   1        119.67        273.55       106.23 o                         
   4  11   1        219.81        221.71       103.27 o                         
   5  11   1          2.86         37.41        98.85 o                         
   6  11   1        455.44        438.24        97.14 o                         
   7  11   1        268.88        230.87        78.10 o                         
   8  11   1          2.46         14.55       104.76 o                         
   9  11   1          8.69         59.52       102.20 o                         
  10  11   1        510.14        459.53       104.33 o                         
  11  11   1         14.53         41.82       107.77 o                         
  12  11   1         16.38         46.87       105.97 o                         
  13  11   1         66.95         44.13       102.62 o                         
  14  11   1         81.88         70.89       111.59 o                         
  15  11   1         17.65         53.33       102.50 o                         
  16  11   1         69.15         77.32       108.50 o                         
  17  11   1        277.17        317.88       144.49 o                         
  18  11   1         24.92         60.71       139.17 o                         
  19  11   1         22.97         19.23       135.18 o                         
  20  11   1        160.49         61.41       140.57 o                         
  21  11   1        153.43        195.66       142.47 o                         
   0  12   1        595.23        552.07       159.07 o                         
   1  12   1        446.56        456.65       113.64 o                         
   2  12   1         23.48        147.51       108.57 o                         
   3  12   1        334.59        394.88       114.02 o                         
   4  12   1        120.56         85.42       105.80 o                         
   5  12   1        109.29        252.04       160.42 o                         
   6  12   1        123.00         26.47       146.48 o                         
   7  12   1         87.90         20.87       140.69 o                         
   8  12   1        197.90        151.34       161.81 o                         
   9  12   1          9.70         54.71       170.54 o                         
  10  12   1         14.47         69.81       156.42 o                         
   1   0   2      46940.31      54708.60       174.85 o                         
   2   0   2       4708.24       5054.61        36.75 o                         
   3   0   2       4296.86       4444.00        74.54 o                         
   4   0   2      27016.21      30648.93       249.02 o                         
   5   0   2      10014.38      11084.07       168.58 o                         
   6   0   2        555.77        471.45        24.61 o                         
   7   0   2       1426.78       1304.99        29.82 o                         
   8   0   2      31657.44      34551.65       313.18 o                         
   9   0   2        115.62         94.48        23.88 o                         
  10   0   2       2954.31       2664.52        36.52 o                         
  11   0   2       2182.96       1968.91        61.83 o                         
  12   0   2      51488.41      55604.07       756.41 o                         
  13   0   2      19290.00      21368.92        82.91 o                         
  14   0   2       2211.23       3046.76        64.14 o                         
  15   0   2      61733.14      65024.98       249.08 o                         
  16   0   2       9272.42      11266.20       523.18 o                         
  17   0   2        249.16        877.76       119.11 o                         
  18   0   2      10268.92      10307.05        70.03 o                         
  19   0   2       7954.25       7730.20       116.59 o                         
  20   0   2       4897.80       5183.46        85.51 o                         
  21   0   2        105.63        636.82        96.26 o                         
  22   0   2       7478.95       7597.01       137.97 o                         
  23   0   2       8948.30       9539.12       115.56 o                         
  24   0   2       2670.04       3108.10       120.83 o                         
  25   0   2         13.09        226.45        66.00 o                         
  26   0   2       2432.28       2622.90       105.85 o                         
  27   0   2       2601.83       2784.20        88.04 o                         
  28   0   2        449.09        602.89        66.61 o                         
  29   0   2        255.46        435.18        65.58 o                         
  30   0   2       3696.83       3594.71       104.42 o                         
  31   0   2       2216.19       2492.38        80.63 o                         
  32   0   2       2017.54       1826.00        78.35 o                         
  33   0   2         98.71        192.82        67.03 o                         
  34   0   2        748.98        884.14        71.70 o                         
  35   0   2       1063.22        990.18        73.22 o                         
  36   0   2        102.33        195.21        66.48 o                         
  37   0   2        326.32        499.57        71.01 o                         
  38   0   2        900.18        972.25        76.44 o                         
  39   0   2        310.82        346.72        70.25 o                         
  40   0   2         14.76         34.69        69.18 o                         
  41   0   2         10.20         78.98        72.96 o                         
  42   0   2        688.61        755.54        80.15 o                         
  43   0   2         25.72         95.90        76.30 o                         
  44   0   2          3.00        108.09        74.59 o                         
  45   0   2        395.31        501.22        78.88 o                         
   1   1   2        119.95        172.37        13.26 o                         
   2   1   2        207.77        182.94        13.69 o                         
   3   1   2        640.60        556.73        14.93 o                         
   4   1   2       6787.51       7145.95        53.56 o                         
   5   1   2       7698.48       7907.02        78.17 o                         
   6   1   2       6484.51       6834.62        42.50 o                         
   7   1   2      12287.99      13246.94       115.47 o                         
   8   1   2      11636.44      11908.24        82.58 o                         
   9   1   2       3119.67       3110.06        36.73 o                         
  10   1   2       5960.63       5718.15        33.61 o                         
  11   1   2       7750.94       8290.26        76.12 o                         
  12   1   2         70.38        121.24        21.22 o                         
  13   1   2        506.63        454.71        22.87 o                         
  14   1   2        542.75        604.92        24.65 o                         
  15   1   2        137.30        214.72        23.72 o                         
  16   1   2       4156.97       4163.90        47.95 o                         
  17   1   2        552.26        576.93        25.48 o                         
  18   1   2         27.08         61.83        22.77 o                         
  19   1   2         17.33         47.17        23.18 o                         
  20   1   2        114.11        110.98        24.72 o                         
  21   1   2        425.85        454.78        27.64 o                         
  22   1   2        881.79        805.68        30.13 o                         
  23   1   2        230.41        275.95        28.89 o                         
  24   1   2          2.49         40.30        45.96 o                         
  25   1   2        349.73        322.39        48.76 o                         
  26   1   2        114.23        115.76        49.08 o                         
  27   1   2         26.84         24.38        48.89 o                         
  28   1   2        320.66        278.25        49.29 o                         
  29   1   2         67.05         88.86        46.58 o                         
  30   1   2         61.26         77.73        46.63 o                         
  31   1   2         32.69         92.78        48.13 o                         
  32   1   2       1055.27        983.96        49.93 o                         
  33   1   2        318.02        313.68        46.59 o                         
  34   1   2          5.37         14.58        46.19 o                         
  35   1   2         24.54         14.24        45.91 o                         
  36   1   2         18.67         21.93        46.44 o                         
  37   1   2         13.16          8.35        46.57 o                         
  38   1   2          4.51         32.75        46.22 o                         
  39   1   2         41.20         83.99        48.92 o                         
  40   1   2         33.41         29.61        49.90 o                         
  41   1   2        147.69        136.00        51.17 o                         
  42   1   2        189.52        278.10        57.85 o                         
  43   1   2          2.50         55.95        57.12 o                         
  44   1   2         84.44         71.48        58.81 o                         
  45   1   2         33.81         82.06        58.25 o                         
   0   2   2     116020.66     133011.72      1414.19 o                         
   1   2   2      21564.36      23183.28       127.59 o                         
   2   2   2      30693.86      33830.20       164.03 o                         
   3   2   2       7317.59       7558.48        81.34 o                         
   4   2   2        735.85        827.95        42.65 o                         
   5   2   2        547.98        550.60        27.69 o                         
   6   2   2        301.55        331.93        23.34 o                         
   7   2   2       1957.62       2119.80        30.45 o                         
   8   2   2      12598.08      12988.80        86.39 o                         
   9   2   2       3349.27       3222.64        43.70 o                         
  10   2   2       1218.27       1180.25        46.87 o                         
  11   2   2        879.37        825.18        27.25 o                         
  12   2   2       5275.73       5113.99        40.92 o                         
  13   2   2       4774.03       4492.46        40.59 o                         
  14   2   2        586.69        669.98        26.99 o                         
  15   2   2       2409.41       2239.41        42.19 o                         
  16   2   2      10120.68      10168.07        86.02 o                         
  17   2   2       5939.46       5990.34        57.52 o                         
  18   2   2         49.05        128.11        26.64 o                         
  19   2   2       2270.43       1965.26        43.36 o                         
  20   2   2       1602.75       1552.55        35.29 o                         
  21   2   2        334.47        409.14        29.94 o                         
  22   2   2        126.18        103.78        27.52 o                         
  23   2   2        108.73        147.64        44.33 o                         
  24   2   2        359.33        451.54        48.35 o                         
  25   2   2        950.42       1007.08        53.21 o                         
  26   2   2       1060.23       1211.41        60.69 o                         
  27   2   2       7706.83       7616.37       101.43 o                         
  28   2   2        427.17        649.38        56.20 o                         
  29   2   2         32.11        126.72        52.91 o                         
  30   2   2       1853.06       1886.49        62.25 o                         
  31   2   2       2477.22       2439.07        73.74 o                         
  32   2   2        177.11        251.20        55.14 o                         
  33   2   2        343.97        341.23        56.97 o                         
  34   2   2       1182.64       1241.37        62.69 o                         
  35   2   2        300.90        287.90        56.62 o                         
  36   2   2         62.68         87.81        49.72 o                         
  37   2   2         14.08         31.12        51.04 o                         
  38   2   2        364.06        369.76        54.51 o                         
  39   2   2        489.49        393.55        56.91 o                         
  40   2   2         43.43         43.10        54.29 o                         
  41   2   2        124.90        144.07        57.44 o                         
  42   2   2       1053.67       1216.66        65.27 o                         
  43   2   2        278.02        373.10        58.91 o                         
  44   2   2         38.02         86.25        59.01 o                         
   1   3   2        256.27        397.95        22.80 o                         
   2   3   2       7763.75       7463.21        49.75 o                         
   3   3   2        423.49        535.14        29.79 o                         
   4   3   2       2509.88       2709.14        44.02 o                         
   5   3   2         85.19         72.51        28.11 o                         
   6   3   2       3769.67       3714.64        44.68 o                         
   7   3   2        880.43        844.31        41.75 o                         
   8   3   2       3352.43       3729.21        46.44 o                         
   9   3   2          4.70          6.44        28.61 o                         
  10   3   2        635.46        517.40        32.46 o                         
  11   3   2         39.63         63.75        30.68 o                         
  12   3   2        204.51        260.21        31.96 o                         
  13   3   2       3071.83       2914.49        47.05 o                         
  14   3   2      14147.46      13932.76       129.38 o                         
  15   3   2         26.78         78.57        31.19 o                         
  16   3   2       1787.07       1722.90        39.23 o                         
  17   3   2       4940.48       4830.42        58.32 o                         
  18   3   2       4363.30       4178.44        47.48 o                         
  19   3   2        302.30        418.87        31.92 o                         
  20   3   2       1138.14       1188.57        36.03 o                         
  21   3   2        716.14        756.00        52.79 o                         
  22   3   2       1127.32       1184.09        57.85 o                         
  23   3   2        374.56        439.70        54.39 o                         
  24   3   2       7225.73       6893.19        83.75 o                         
  25   3   2        859.03        931.15        58.47 o                         
  26   3   2         28.30        121.48        51.98 o                         
  27   3   2         85.25        102.04        47.46 o                         
  28   3   2         61.79         97.95        60.71 o                         
  29   3   2       1862.99       1831.94        71.69 o                         
  30   3   2        166.77        259.41        64.10 o                         
  31   3   2        256.96        275.90        55.20 o                         
  32   3   2       1214.98       1156.21        60.26 o                         
  33   3   2        275.83        355.07        55.41 o                         
  34   3   2        147.57        190.94        55.42 o                         
  35   3   2          0.85         48.90        54.08 o                         
  36   3   2        443.60        387.67        57.51 o                         
  37   3   2        208.29        243.01        58.37 o                         
  38   3   2        243.48        166.18        57.92 o                         
  39   3   2         30.03         61.05        59.30 o                         
  40   3   2         49.50         87.38        53.33 o                         
  41   3   2        234.46        294.88        61.16 o                         
  42   3   2          2.38         41.28        61.41 o                         
  43   3   2         16.88        102.12        62.52 o                         
  44   3   2         77.54         80.25        68.60 o                         
   0   4   2      24526.59      27003.41       311.03 o                         
   1   4   2        140.44         88.07        26.79 o                         
   2   4   2          0.75         21.48        30.44 o                         
   3   4   2       4752.63       4555.29        53.97 o                         
   4   4   2      17063.86      17949.10       109.84 o                         
   5   4   2       2695.87       2807.71        48.38 o                         
   6   4   2        807.75        823.52        39.68 o                         
   7   4   2       7184.22       7117.35       144.03 o                         
   8   4   2       4308.86       4403.21        70.36 o                         
   9   4   2       4088.93       4733.76        57.66 o                         
  10   4   2        418.32        393.16        37.20 o                         
  11   4   2         86.61         65.08        35.91 o                         
  12   4   2       1858.99       1839.44        46.49 o                         
  13   4   2        904.55        913.55        41.31 o                         
  14   4   2        644.82        651.56        40.47 o                         
  15   4   2       1452.28       1378.95        45.92 o                         
  16   4   2       3684.46       3499.05        68.00 o                         
  17   4   2        889.99        850.52        43.75 o                         
  18   4   2        423.63        472.57        40.95 o                         
  19   4   2      11280.03      10732.79       189.08 o                         
  20   4   2       1353.84       1362.79       116.86 o                         
  21   4   2        470.18        504.64        76.66 o                         
  22   4   2        541.64        615.13        63.61 o                         
  23   4   2          7.23         76.15        60.12 o                         
  24   4   2       1364.89       1245.69        65.50 o                         
  25   4   2          0.37         11.18        57.41 o                         
  26   4   2         58.51        133.60        58.89 o                         
  27   4   2       2795.28       2678.69        75.78 o                         
  28   4   2         31.37         69.22        57.36 o                         
  29   4   2        294.84        344.48        79.59 o                         
  30   4   2       1876.76       1911.25        81.56 o                         
  31   4   2       1023.47       1007.82        84.96 o                         
  32   4   2          7.90         61.93        73.64 o                         
  33   4   2          1.08         33.00        72.79 o                         
  34   4   2        724.07        769.88        78.96 o                         
  35   4   2        532.49        521.25        64.66 o                         
  36   4   2         55.05         95.23        62.56 o                         
  37   4   2         42.41         40.18        62.12 o                         
  38   4   2        461.13        429.81        66.82 o                         
  39   4   2         63.58         30.74        66.08 o                         
  40   4   2          0.16        -47.68        65.71 o                         
  41   4   2        297.83        325.80        72.51 o                         
  42   4   2         63.69         85.32        69.97 o                         
  43   4   2         62.63        -12.28        79.32 o                         
   1   5   2       3183.80       3294.20        40.02 o                         
   2   5   2       3518.00       3410.69        44.53 o                         
   3   5   2       1348.44       1413.25        43.49 o                         
   4   5   2       1167.53       1259.04        43.30 o                         
   5   5   2       6008.86       5979.12        63.12 o                         
   6   5   2       4984.34       4899.28        98.44 o                         
   7   5   2       1994.92       2154.73        71.68 o                         
   8   5   2        386.67        486.32        45.13 o                         
   9   5   2        576.73        509.70        46.05 o                         
  10   5   2       3431.26       3243.11        59.72 o                         
  11   5   2          3.07         36.27        43.69 o                         
  12   5   2        562.42        553.27        47.40 o                         
  13   5   2       1921.43       2045.21        56.37 o                         
  14   5   2       8683.64       8710.07       104.97 o                         
  15   5   2         31.15         55.45        45.43 o                         
  16   5   2       1025.18       1025.37        49.38 o                         
  17   5   2       4979.15       4852.57        74.33 o                         
  18   5   2        517.25        525.06        73.30 o                         
  19   5   2        344.31        429.22        72.31 o                         
  20   5   2        922.73        848.47        76.16 o                         
  21   5   2       1459.70       1358.05        77.73 o                         
  22   5   2       2911.77       2845.52        88.33 o                         
  23   5   2         10.67        125.62        67.02 o                         
  24   5   2       1147.95       1069.00        78.06 o                         
  25   5   2       1984.70       2129.75        73.16 o                         
  26   5   2       2082.54       2160.33        77.45 o                         
  27   5   2          3.17        132.80        62.13 o                         
  28   5   2       2234.61       2190.85        77.83 o                         
  29   5   2        563.01        603.81        66.95 o                         
  30   5   2        275.01        396.76        82.29 o                         
  31   5   2       1040.85       1174.02        90.81 o                         
  32   5   2       2985.88       2999.02        93.29 o                         
  33   5   2       1115.65       1146.67        82.08 o                         
  34   5   2          3.58        126.28        73.61 o                         
  35   5   2        190.71        310.03        76.47 o                         
  36   5   2        348.28        312.33        78.95 o                         
  37   5   2        242.93        268.32        81.18 o                         
  38   5   2          0.28        -29.73        80.80 o                         
  39   5   2        242.95        198.82        79.40 o                         
  40   5   2        399.32        521.66        85.25 o                         
  41   5   2        354.30        402.75        85.45 o                         
   0   6   2       2644.33       2751.94        62.39 o                         
   1   6   2          8.96         15.00        36.70 o                         
   2   6   2        239.40        241.87        40.81 o                         
   3   6   2         18.13         10.18        39.81 o                         
   4   6   2        275.51        271.64        46.14 o                         
   5   6   2        657.84        681.91        48.49 o                         
   6   6   2          4.39          7.42        47.82 o                         
   7   6   2         21.49         37.35        48.72 o                         
   8   6   2        511.45        510.35        52.39 o                         
   9   6   2        383.88        372.61        50.47 o                         
  10   6   2          3.58         -8.17        50.10 o                         
  11   6   2         37.86         48.76        48.08 o                         
  12   6   2        599.42        583.72        53.34 o                         
  13   6   2        300.63        229.44        51.46 o                         
  14   6   2          1.11         17.14        49.74 o                         
  15   6   2       1699.09       1750.03        60.45 o                         
  16   6   2        890.72        926.56        55.35 o                         
  17   6   2        101.56         87.58        67.17 o                         
  18   6   2        646.90        635.99        74.28 o                         
  19   6   2          1.36         11.96        68.61 o                         
  20   6   2         78.75         96.31        69.35 o                         
  21   6   2        614.60        544.36        72.04 o                         
  22   6   2          0.49          0.80        65.74 o                         
  23   6   2         10.48         10.15        67.64 o                         
  24   6   2          5.75         10.07        72.31 o                         
  25   6   2        147.02        117.95        72.83 o                         
  26   6   2        150.90        173.81        73.89 o                         
  27   6   2        172.41        174.41        64.29 o                         
  28   6   2        177.59        206.13        63.09 o                         
  29   6   2         57.95         83.42        65.03 o                         
  30   6   2         27.35         98.76        78.47 o                         
  31   6   2       1285.72       1409.11        93.60 o                         
  32   6   2         94.58         72.97        84.15 o                         
  33   6   2         20.47         66.75        83.42 o                         
  34   6   2          0.49        120.34        75.46 o                         
  35   6   2         28.08         70.99        77.83 o                         
  36   6   2         13.65         42.92        79.94 o                         
  37   6   2        175.04        164.70        80.13 o                         
  38   6   2         10.14         94.02        80.70 o                         
  39   6   2         68.54        142.89        84.77 o                         
   1   7   2       1597.57       1680.63        65.88 o                         
   2   7   2       8475.52       7928.22       100.68 o                         
   3   7   2        942.79       1066.19        62.97 o                         
   4   7   2       2725.67       2682.11        70.74 o                         
   5   7   2        869.61        899.75        64.22 o                         
   6   7   2        468.67        504.13        57.22 o                         
   7   7   2        144.28        168.03        56.52 o                         
   8   7   2        868.54        785.27        58.64 o                         
   9   7   2        427.14        456.79        56.50 o                         
  10   7   2       1963.16       1862.16        64.91 o                         
  11   7   2        187.59        217.43        53.84 o                         
  12   7   2        275.30        338.52        53.55 o                         
  13   7   2        974.35       1046.04        57.99 o                         
  14   7   2       4425.35       3865.17       100.87 o                         
  15   7   2        399.00        448.53        53.06 o                         
  16   7   2        769.59        673.23        71.60 o                         
  17   7   2        973.73       1098.72        78.52 o                         
  18   7   2       3605.62       3464.54        95.96 o                         
  19   7   2        623.15        689.66        75.77 o                         
  20   7   2       1059.94       1083.02        79.67 o                         
  21   7   2         24.03         46.26        71.98 o                         
  22   7   2        407.53        422.95        75.93 o                         
  23   7   2        161.08        126.71        73.14 o                         
  24   7   2        370.51        552.21       101.53 o                         
  25   7   2       1439.93       1459.35        87.43 o                         
  26   7   2        695.80        659.61        81.17 o                         
  27   7   2          1.44        114.06        79.58 o                         
  28   7   2       2276.56       2461.55        97.86 o                         
  29   7   2        610.63        891.20        87.24 o                         
  30   7   2        270.80        258.64        81.58 o                         
  31   7   2         63.33        249.98        83.33 o                         
  32   7   2       1028.37       1119.28        95.26 o                         
  33   7   2        413.00        523.00        91.32 o                         
  34   7   2        277.30        374.69        91.10 o                         
  35   7   2         71.64        135.71        80.46 o                         
  36   7   2        751.40        827.84        87.82 o                         
  37   7   2         52.42         19.04        81.81 o                         
   0   8   2         75.82        104.20       110.99 o                         
   1   8   2        245.94        268.29        67.62 o                         
   2   8   2        256.58        267.58        57.80 o                         
   3   8   2        699.17        729.94        59.17 o                         
   4   8   2        835.87        882.25        60.90 o                         
   5   8   2        314.82        339.43        56.29 o                         
   6   8   2        276.73        215.00        55.52 o                         
   7   8   2        350.12        277.34        56.23 o                         
   8   8   2        480.84        541.11        55.69 o                         
   9   8   2        201.98        180.39        55.45 o                         
  10   8   2        176.06        150.96        53.80 o                         
  11   8   2        311.71        315.14        54.89 o                         
  12   8   2        439.54        422.91        57.25 o                         
  13   8   2        108.17        111.19        54.50 o                         
  14   8   2          6.96         33.11        70.33 o                         
  15   8   2        663.20        577.14        75.40 o                         
  16   8   2         69.97        108.80        71.49 o                         
  17   8   2          3.44          8.71        70.83 o                         
  18   8   2          3.99          1.82        69.89 o                         
  19   8   2        528.54        531.00        76.61 o                         
  20   8   2         36.97         52.01        75.00 o                         
  21   8   2         11.44         -6.52        74.31 o                         
  22   8   2         53.65         19.88        73.51 o                         
  23   8   2         19.03          7.96        73.25 o                         
  24   8   2         76.55         79.23        74.15 o                         
  25   8   2         34.16         14.39        75.06 o                         
  26   8   2          0.26         -4.42        77.97 o                         
  27   8   2        470.21        440.43        83.76 o                         
  28   8   2         18.30         16.38        79.88 o                         
  29   8   2         37.57         75.63        99.09 o                         
  30   8   2         72.76        104.25       101.40 o                         
  31   8   2         32.76         -0.30       104.03 o                         
  32   8   2          1.38        -17.09       105.81 o                         
  33   8   2        205.56        192.32       155.39 o                         
  34   8   2          0.28        -58.36       107.85 o                         
   1   9   2        537.02        616.60        93.70 o                         
   2   9   2       1910.38       1828.56        86.32 o                         
   3   9   2        158.91        164.42        71.84 o                         
   4   9   2        300.49        225.56        59.78 o                         
   5   9   2       1280.42       1289.62        68.25 o                         
   6   9   2       1998.47       2042.09        74.25 o                         
   7   9   2        486.73        488.76        62.69 o                         
   8   9   2          0.83         67.62        59.43 o                         
   9   9   2       1373.32       1327.70        68.52 o                         
  10   9   2       2498.83       2526.86        76.45 o                         
  11   9   2        414.59        465.46        61.41 o                         
  12   9   2       1059.78        970.21        79.32 o                         
  13   9   2       1758.19       1761.84        87.69 o                         
  14   9   2        982.10       1152.61        82.45 o                         
  15   9   2        114.19        232.10        75.39 o                         
  16   9   2       2043.49       2320.74       138.84 o                         
  17   9   2       1049.18       1154.60        86.92 o                         
  18   9   2       1466.56       1356.58        85.45 o                         
  19   9   2         27.84        207.86        79.10 o                         
  20   9   2        709.52        779.22        86.30 o                         
  21   9   2       1197.50       1180.76        88.16 o                         
  22   9   2        515.72        543.90        81.97 o                         
  23   9   2         10.10         31.55        81.50 o                         
  24   9   2        461.41        500.21        85.99 o                         
  25   9   2        826.72        806.30       123.08 o                         
  26   9   2        207.50        303.92        85.88 o                         
  27   9   2          4.76        126.75       107.00 o                         
  28   9   2        602.24        688.35       114.97 o                         
  29   9   2        588.93        503.80       111.61 o                         
  30   9   2        310.28        350.55       113.10 o                         
  31   9   2          0.77        204.52       111.46 o                         
   0  10   2        349.22        329.11       128.87 o                         
   1  10   2          2.44          2.91        89.85 o                         
   2  10   2         11.28        -15.06        85.97 o                         
   3  10   2         72.27         23.22        86.06 o                         
   4  10   2          8.45         41.27        70.58 o                         
   5  10   2         40.76         61.98        70.61 o                         
   6  10   2        383.49        365.46        77.71 o                         
   7  10   2         41.37          3.61        73.54 o                         
   8  10   2        992.72        876.21        87.53 o                         
   9  10   2        580.84        573.64        76.67 o                         
  10  10   2          1.81         30.27        95.34 o                         
  11  10   2         13.79         29.90        99.01 o                         
  12  10   2        398.19        299.16        98.36 o                         
  13  10   2         87.02         23.57       101.43 o                         
  14  10   2         52.17         66.06        96.15 o                         
  15  10   2         80.92        128.89       102.66 o                         
  16  10   2          5.54         50.42        95.44 o                         
  17  10   2         50.47         21.82       103.43 o                         
  18  10   2         79.20        145.85       104.66 o                         
  19  10   2        727.20        595.25       107.36 o                         
  20  10   2         20.77         77.41       108.28 o                         
  21  10   2        255.29        298.63       110.03 o                         
  22  10   2        332.97        333.56       103.33 o                         
  23  10   2        242.40        300.86       112.18 o                         
  24  10   2        168.40        160.21       111.73 o                         
  25  10   2        124.11        107.13       152.84 o                         
  26  10   2         40.84        -95.26       147.17 o                         
   1  11   2        305.33        394.01       108.58 o                         
   2  11   2       1222.78       1174.55       123.84 o                         
   3  11   2        525.73        587.85       105.25 o                         
   4  11   2          7.87         82.36        98.87 o                         
   5  11   2          3.44        -16.85        96.37 o                         
   6  11   2        528.06        381.84       102.63 o                         
   7  11   2         50.52         76.19        76.54 o                         
   8  11   2         34.38         17.54       103.16 o                         
   9  11   2         84.40        162.19       107.01 o                         
  10  11   2        374.34        467.78       103.77 o                         
  11  11   2         15.95        124.15       104.59 o                         
  12  11   2          4.22         26.98       107.00 o                         
  13  11   2        351.74        439.62       107.42 o                         
  14  11   2        583.75        641.91       119.49 o                         
  15  11   2         35.11        141.45       102.60 o                         
  16  11   2          7.19         -3.38       109.43 o                         
  17  11   2        600.23        660.17       109.04 o                         
  18  11   2        878.68       1159.66       122.74 o                         
  19  11   2         72.51         86.38       108.99 o                         
  20  11   2         61.13        334.10       163.38 o                         
   0  12   2        231.50        148.39       135.52 o                         
   1  12   2        100.52         31.91        94.56 o                         
   2  12   2          3.10         -6.37        95.61 o                         
   3  12   2         90.16         59.53       102.64 o                         
   4  12   2        113.50         70.00       109.79 o                         
   5  12   2          4.55         22.47       102.72 o                         
   6  12   2          3.41        -64.08       156.21 o                         
   7  12   2        301.89        402.65       148.80 o                         
   8  12   2         71.08         13.82       153.22 o                         
   9  12   2        401.79        518.69       180.37 o                         
  10  12   2        208.70        215.15       110.05 o                         
  11  12   2        127.17        188.67       109.16 o                         
   1   1   3      32741.76      35270.53        93.20 o                         
   2   1   3       7064.08       7656.45        76.50 o                         
   3   1   3         14.14         34.11        16.43 o                         
   4   1   3          0.09         14.11        20.53 o                         
   5   1   3       1208.76       1137.71        18.31 o                         
   6   1   3       2936.56       3087.81        36.71 o                         
   7   1   3        927.95        915.96        20.72 o                         
   8   1   3        906.41        964.30        19.48 o                         
   9   1   3       1252.73       1160.18        20.59 o                         
  10   1   3        790.88        769.92        19.27 o                         
  11   1   3       1072.85       1033.90        20.43 o                         
  12   1   3       1249.39       1403.43        22.19 o                         
  13   1   3      22071.28      21458.80        72.21 o                         
  14   1   3        371.68        360.41        33.27 o                         
  15   1   3        920.75        901.63        21.02 o                         
  16   1   3         35.63         55.58        16.29 o                         
  17   1   3       2881.00       2556.58        31.94 o                         
  18   1   3        661.26        643.15        30.95 o                         
  19   1   3        739.43        751.20        29.48 o                         
  20   1   3       6557.28       6626.74        70.97 o                         
  21   1   3       5866.49       5822.82        94.46 o                         
  22   1   3        879.91        962.22        41.79 o                         
  23   1   3         71.97        104.15        28.72 o                         
  24   1   3        304.99        368.83        31.31 o                         
  25   1   3       5753.85       5427.39        85.58 o                         
  26   1   3          1.20        150.24        37.82 o                         
  27   1   3        414.01        484.32        49.51 o                         
  28   1   3       3653.06       3486.27        62.14 o                         
  29   1   3       3705.59       3820.01       102.08 o                         
  30   1   3        290.35        400.12        48.30 o                         
  31   1   3        109.67        191.32        48.59 o                         
  32   1   3        482.10        576.31        51.94 o                         
  33   1   3       5153.84       4693.95        66.95 o                         
  34   1   3         80.02        330.87        47.81 o                         
  35   1   3        284.20        352.38        48.06 o                         
  36   1   3        800.13        784.64        55.05 o                         
  37   1   3        243.39        306.03        52.45 o                         
  38   1   3         18.50         12.14        50.69 o                         
  39   1   3        506.48        507.62        55.59 o                         
  40   1   3         71.34         50.04        53.81 o                         
  41   1   3        381.49        314.43        57.70 o                         
  42   1   3          9.70         44.54        56.24 o                         
  43   1   3        259.21        330.52        58.71 o                         
  44   1   3        955.83        986.22        65.03 o                         
  45   1   3       1040.74       1126.65        96.54 o                         
   0   2   3       8377.76       8953.70        86.75 o                         
   1   2   3      42621.46      47432.53       184.75 o                         
   2   2   3       5260.80       5620.92       146.64 o                         
   3   2   3         89.48         90.72        23.45 o                         
   4   2   3        703.50        619.24        22.34 o                         
   5   2   3        829.24        902.02        24.65 o                         
   6   2   3        851.92        892.87        25.70 o                         
   7   2   3       3236.09       3194.20        32.87 o                         
   8   2   3        497.36        505.29        23.11 o                         
   9   2   3        659.82        721.16        24.50 o                         
  10   2   3       1126.76       1144.12        27.21 o                         
  11   2   3        767.10        862.92        27.57 o                         
  12   2   3       1492.48       1518.28        23.98 o                         
  13   2   3        613.74        652.73        28.72 o                         
  14   2   3         66.58         97.02        14.48 o                         
  15   2   3        157.39        148.21        12.01 o                         
  16   2   3        220.12        231.45        28.13 o                         
  17   2   3       2079.99       2153.96        38.70 o                         
  18   2   3        290.51        284.93        30.90 o                         
  19   2   3       2209.86       2228.39        41.59 o                         
  20   2   3       1161.23       1160.51        38.11 o                         
  21   2   3         34.61         65.61        30.27 o                         
  22   2   3       1781.75       1872.30        39.22 o                         
  23   2   3         49.91         47.22        42.74 o                         
  24   2   3          9.60         39.41        43.48 o                         
  25   2   3       2675.52       2421.39        53.11 o                         
  26   2   3        620.84        718.26        53.87 o                         
  27   2   3        668.43        719.31        45.24 o                         
  28   2   3       3439.00       3232.06        81.30 o                         
  29   2   3        146.36        286.56        52.93 o                         
  30   2   3       2520.39       2298.18        68.12 o                         
  31   2   3         90.05        168.15        53.24 o                         
  32   2   3          1.16         39.61        52.05 o                         
  33   2   3         26.70         30.58        52.73 o                         
  34   2   3        427.98        464.79        55.90 o                         
  35   2   3         12.79         39.32        53.89 o                         
  36   2   3          5.32         23.57        53.24 o                         
  37   2   3         23.12         15.10        54.27 o                         
  38   2   3        373.51        306.77        53.53 o                         
  39   2   3        132.59        230.37        52.69 o                         
  40   2   3         44.09         86.04        54.24 o                         
  41   2   3        911.14       1070.03        62.68 o                         
  42   2   3        158.97        188.77        56.27 o                         
  43   2   3         22.06          7.91        56.45 o                         
  44   2   3          0.27         98.60        57.59 o                         
   1   3   3       4867.28       4764.70        41.12 o                         
   2   3   3       3843.82       3791.05        44.60 o                         
   3   3   3      16473.66      17206.79       143.27 o                         
   4   3   3        337.55        382.29        29.05 o                         
   5   3   3       2391.25       2321.68        39.28 o                         
   6   3   3        231.61        344.68        30.62 o                         
   7   3   3       3425.00       3588.62        50.72 o                         
   8   3   3       1649.91       1762.94        39.56 o                         
   9   3   3       1222.11       1528.33        38.86 o                         
  10   3   3       3182.64       2900.84        46.62 o                         
  11   3   3       1858.82       1758.05        37.72 o                         
  12   3   3       4122.30       4256.05        49.14 o                         
  13   3   3      16121.02      15912.43       186.91 o                         
  14   3   3        545.91        528.86        31.93 o                         
  15   3   3       5748.48       5540.96        64.10 o                         
  16   3   3       1222.22       1289.64        37.73 o                         
  17   3   3       5508.48       5320.42        52.84 o                         
  18   3   3       2348.68       2342.89        44.42 o                         
  19   3   3        707.00        683.02        37.18 o                         
  20   3   3        562.67        568.46        36.63 o                         
  21   3   3       3125.74       2990.90        56.35 o                         
  22   3   3       6220.24       5776.39       101.11 o                         
  23   3   3        558.88        651.74        55.01 o                         
  24   3   3       2101.40       2061.64        62.86 o                         
  25   3   3         64.37        135.47        51.96 o                         
  26   3   3        264.33        247.80        50.42 o                         
  27   3   3        178.41        158.58        50.02 o                         
  28   3   3        177.31        256.26        43.38 o                         
  29   3   3       3873.11       3698.76        61.53 o                         
  30   3   3        501.40        526.33        54.41 o                         
  31   3   3        179.03        212.00        52.32 o                         
  32   3   3        485.05        462.26        55.83 o                         
  33   3   3       1722.07       1602.18        63.28 o                         
  34   3   3         96.46         81.70        52.88 o                         
  35   3   3         45.50         63.64        54.54 o                         
  36   3   3        109.98        135.61        55.66 o                         
  37   3   3        352.48        306.75        56.87 o                         
  38   3   3         87.79         53.62        57.15 o                         
  39   3   3         11.62          1.08        57.05 o                         
  40   3   3          5.16          6.62        58.65 o                         
  41   3   3        679.34        725.40        60.36 o                         
  42   3   3         29.31        114.70        58.07 o                         
  43   3   3        226.72        213.78        66.54 o                         
   0   4   3      26430.71      27244.84       203.73 o                         
   1   4   3        429.56        526.22        34.83 o                         
   2   4   3        347.23        394.67        32.09 o                         
   3   4   3        296.12        329.14        35.35 o                         
   4   4   3       7503.09       7429.54        65.11 o                         
   5   4   3       6752.60       6979.12        64.28 o                         
   6   4   3       1526.79       1534.09        43.40 o                         
   7   4   3        361.93        377.65        37.08 o                         
   8   4   3       6139.25       6078.35        70.21 o                         
   9   4   3       1646.20       1751.50        53.40 o                         
  10   4   3       2875.87       2765.43        52.52 o                         
  11   4   3        750.35        782.76        42.37 o                         
  12   4   3       3774.99       3553.30        57.24 o                         
  13   4   3        529.52        506.58        42.26 o                         
  14   4   3       2678.24       2593.36        53.64 o                         
  15   4   3        632.70        671.46        45.40 o                         
  16   4   3       9986.51       9613.19       149.08 o                         
  17   4   3        111.32        218.99        49.44 o                         
  18   4   3       9242.16       8702.70       178.52 o                         
  19   4   3        532.16        596.46        45.44 o                         
  20   4   3       1670.37       1758.22        67.91 o                         
  21   4   3       1865.54       1877.52        70.84 o                         
  22   4   3       1515.20       1587.56        96.36 o                         
  23   4   3         91.69        106.49        58.42 o                         
  24   4   3        513.55        547.87        58.67 o                         
  25   4   3        751.30        821.78        62.23 o                         
  26   4   3       3428.60       3408.95        79.23 o                         
  27   4   3        825.47        779.92        63.85 o                         
  28   4   3        760.81        703.59        63.56 o                         
  29   4   3         67.99        125.72        59.85 o                         
  30   4   3       1935.13       1922.75        73.78 o                         
  31   4   3         71.18        115.11        55.28 o                         
  32   4   3          4.79         57.84        57.29 o                         
  33   4   3        294.43        346.38        59.55 o                         
  34   4   3       1964.66       2005.92        72.31 o                         
  35   4   3        191.19        256.18        61.32 o                         
  36   4   3          1.83         72.14        59.21 o                         
  37   4   3        214.65        274.73        64.12 o                         
  38   4   3        619.78        627.53        81.22 o                         
  39   4   3         42.28         -2.43        78.40 o                         
  40   4   3          9.32         83.75        79.05 o                         
  41   4   3        157.26        148.51        80.19 o                         
  42   4   3        251.96        232.13        84.14 o                         
   1   5   3       3571.69       3508.07        52.41 o                         
   2   5   3       2008.72       2099.61        46.68 o                         
   3   5   3       4016.18       3939.00        59.20 o                         
   4   5   3        694.98        753.74        44.71 o                         
   5   5   3       1466.79       1330.35        47.82 o                         
   6   5   3       1106.02       1107.52        47.44 o                         
   7   5   3         72.13         66.06        41.42 o                         
   8   5   3         45.12         20.07        42.39 o                         
   9   5   3        790.85        716.31        47.53 o                         
  10   5   3        342.89        407.73        45.97 o                         
  11   5   3       2142.93       2021.11        71.95 o                         
  12   5   3         49.39         63.65        45.19 o                         
  13   5   3       2481.47       2456.81        60.95 o                         
  14   5   3       1389.35       1367.49        54.52 o                         
  15   5   3        722.52        692.01        50.62 o                         
  16   5   3        710.98        722.15        50.07 o                         
  17   5   3       6486.67       6099.54        78.26 o                         
  18   5   3         28.57        124.01        44.06 o                         
  19   5   3         56.82         94.41        66.69 o                         
  20   5   3       1667.13       1628.44        78.42 o                         
  21   5   3         26.58         35.19        66.60 o                         
  22   5   3       2255.36       2195.29        69.31 o                         
  23   5   3          5.38        101.50        57.26 o                         
  24   5   3        506.45        465.45        61.13 o                         
  25   5   3        295.44        323.26        59.36 o                         
  26   5   3        139.83        165.17        60.39 o                         
  27   5   3          3.47         52.89        59.71 o                         
  28   5   3        276.74        271.60        61.99 o                         
  29   5   3        316.51        368.73        62.76 o                         
  30   5   3        124.38         41.67        60.71 o                         
  31   5   3         10.56         22.91        60.12 o                         
  32   5   3          2.14         19.40        62.40 o                         
  33   5   3        628.96        728.70        78.42 o                         
  34   5   3        282.73        387.57        76.14 o                         
  35   5   3         38.71        192.03       109.03 o                         
  36   5   3         60.41         59.50        77.51 o                         
  37   5   3        104.15         43.61        77.77 o                         
  38   5   3         11.60         12.05        79.33 o                         
  39   5   3         22.54         97.57        79.89 o                         
  40   5   3          0.73         46.95        81.69 o                         
  41   5   3         62.45         15.87        79.79 o                         
   0   6   3       8141.02       8115.52       134.24 o                         
   1   6   3        248.10        321.27        47.17 o                         
   2   6   3         64.81         87.07        49.25 o                         
   3   6   3       2140.57       2125.69        60.99 o                         
   4   6   3       8806.73       8440.29       158.77 o                         
   5   6   3        992.19       1068.66        55.26 o                         
   6   6   3        270.70        313.58        49.60 o                         
   7   6   3        477.95        490.42        50.61 o                         
   8   6   3       5294.21       4942.92        75.10 o                         
   9   6   3        102.23        135.78        51.29 o                         
  10   6   3         21.00         49.45        50.36 o                         
  11   6   3        763.84        825.87        55.97 o                         
  12   6   3       8221.02       8234.69       149.36 o                         
  13   6   3        134.25        241.35        52.77 o                         
  14   6   3        241.47        214.70        50.70 o                         
  15   6   3       1726.19       1695.17        62.01 o                         
  16   6   3       5625.63       5425.41        79.45 o                         
  17   6   3       1991.08       1981.12        74.46 o                         
  18   6   3       2307.91       2196.97       101.94 o                         
  19   6   3       1023.27       1080.26        77.68 o                         
  20   6   3       4202.37       4230.41        98.90 o                         
  21   6   3        129.91        262.19        71.28 o                         
  22   6   3         41.30         72.78        74.02 o                         
  23   6   3       1054.13       1076.09       115.47 o                         
  24   6   3        986.57       1161.68        70.49 o                         
  25   6   3        298.22        351.56        64.30 o                         
  26   6   3       1835.89       1830.03        74.68 o                         
  27   6   3        783.70        860.32        79.08 o                         
  28   6   3        983.95       1016.74        71.50 o                         
  29   6   3          5.77         70.33        63.20 o                         
  30   6   3       1033.28       1128.36        87.34 o                         
  31   6   3        472.41        552.88        69.48 o                         
  32   6   3        279.46        260.57        65.17 o                         
  33   6   3         33.08        118.14        83.85 o                         
  34   6   3        893.53        778.13        89.94 o                         
  35   6   3         16.57        123.65        77.30 o                         
  36   6   3        221.59        340.54        81.91 o                         
  37   6   3         22.80         14.35        80.44 o                         
  38   6   3       1282.18       1398.73        89.62 o                         
  39   6   3         33.82        143.06        79.71 o                         
   1   7   3       2323.92       2241.25        68.74 o                         
   2   7   3         42.73         36.64        55.14 o                         
   3   7   3        519.43        505.22        57.14 o                         
   4   7   3        220.07        172.47        56.06 o                         
   5   7   3        247.17        266.25        57.56 o                         
   6   7   3          0.79         49.95        53.55 o                         
   7   7   3        614.20        622.19        56.22 o                         
   8   7   3        764.02        792.55        57.78 o                         
   9   7   3         23.64         23.21        52.42 o                         
  10   7   3         90.52         86.98        52.47 o                         
  11   7   3          2.57         62.73        51.22 o                         
  12   7   3       1177.91       1125.69        58.06 o                         
  13   7   3        124.33        132.17        50.09 o                         
  14   7   3          1.32         -3.08        49.14 o                         
  15   7   3        418.43        334.93        52.24 o                         
  16   7   3        546.89        528.40        68.62 o                         
  17   7   3        241.80        253.82        68.85 o                         
  18   7   3          5.29         36.36        68.20 o                         
  19   7   3        216.09        244.70        69.79 o                         
  20   7   3        835.69        773.67        74.24 o                         
  21   7   3         25.40         71.76        68.97 o                         
  22   7   3         65.72        129.17        70.75 o                         
  23   7   3        144.78        152.87        73.00 o                         
  24   7   3        207.44        268.29        73.88 o                         
  25   7   3          0.63         52.41        70.31 o                         
  26   7   3         15.79         72.11        61.91 o                         
  27   7   3         33.71         46.29        63.37 o                         
  28   7   3          2.69         74.89        64.90 o                         
  29   7   3        577.47        558.25        70.43 o                         
  30   7   3        113.12         85.77        67.82 o                         
  31   7   3        340.09        328.84        79.29 o                         
  32   7   3         34.32         71.05       101.46 o                         
  33   7   3         25.85        123.55       102.30 o                         
  34   7   3          0.27         46.01       105.60 o                         
  35   7   3          1.68         22.06       106.86 o                         
  36   7   3         28.20         52.47        92.99 o                         
  37   7   3          1.72         27.07        92.15 o                         
   0   8   3       7053.58       6761.43       201.78 o                         
   1   8   3        943.78        981.81        75.71 o                         
   2   8   3          1.84         72.11        68.75 o                         
   3   8   3        163.25        248.17        56.97 o                         
   4   8   3       8424.94       8010.11        99.56 o                         
   5   8   3       1300.58       1272.16        64.84 o                         
   6   8   3       1526.45       1521.05        66.61 o                         
   7   8   3       1008.90        941.42        61.63 o                         
   8   8   3       4407.92       4222.98        80.92 o                         
   9   8   3        510.90        591.91        58.87 o                         
  10   8   3        176.15        214.50        54.49 o                         
  11   8   3        424.19        496.32        56.55 o                         
  12   8   3       6573.82       6244.97        92.39 o                         
  13   8   3       1387.07       1493.14       110.77 o                         
  14   8   3       1433.41       1545.02        81.54 o                         
  15   8   3        225.90        251.59        71.76 o                         
  16   8   3       3419.83       3318.66        98.68 o                         
  17   8   3        372.09        490.46        76.62 o                         
  18   8   3       1289.60       1267.61        84.34 o                         
  19   8   3        135.21        129.61        83.61 o                         
  20   8   3       1659.57       1734.97        87.12 o                         
  21   8   3         33.99        163.66        74.43 o                         
  22   8   3       1438.93       1665.55        89.05 o                         
  23   8   3        134.68        127.80        75.88 o                         
  24   8   3        337.57        370.31        79.64 o                         
  25   8   3         81.34        254.92        83.45 o                         
  26   8   3       1883.90       1897.03       104.62 o                         
  27   8   3        849.36       1054.84        92.83 o                         
  28   8   3        568.23        657.80        87.79 o                         
  29   8   3         14.74        171.72        83.56 o                         
  30   8   3       1025.51       1125.35        94.24 o                         
  31   8   3          1.68         43.37        81.24 o                         
  32   8   3        327.25        266.91       105.57 o                         
  33   8   3         60.08         48.20       105.37 o                         
  34   8   3        612.76        774.70       119.62 o                         
   1   9   3         22.48         45.33        85.51 o                         
   2   9   3        825.02        842.15        78.42 o                         
   3   9   3          2.54          9.82        71.95 o                         
   4   9   3         56.70         78.17        70.84 o                         
   5   9   3        444.09        356.85        73.49 o                         
   6   9   3        165.85        203.11        73.08 o                         
   7   9   3        585.54        507.72        74.09 o                         
   8   9   3         93.97        100.43        70.57 o                         
   9   9   3         74.54         66.68        70.84 o                         
  10   9   3       1188.82       1128.42        98.66 o                         
  11   9   3        146.05        198.01        71.01 o                         
  12   9   3        161.48        122.26        68.45 o                         
  13   9   3        130.60        138.74        98.84 o                         
  14   9   3        253.00        238.16       142.24 o                         
  15   9   3        817.82        782.57       142.65 o                         
  16   9   3         80.15         85.17        97.67 o                         
  17   9   3          6.37         73.79        96.00 o                         
  18   9   3        183.89        167.54       102.29 o                         
  19   9   3        202.79        252.11       104.46 o                         
  20   9   3          3.90         53.74       100.46 o                         
  21   9   3        250.80        216.98        96.96 o                         
  22   9   3        340.18        405.78       103.90 o                         
  23   9   3        124.42        203.38       108.98 o                         
  24   9   3         88.46         48.97       105.39 o                         
  25   9   3         87.80        116.38       107.41 o                         
  26   9   3         63.91         88.56       105.69 o                         
  27   9   3          2.73        -36.91       147.43 o                         
  28   9   3         15.05        -24.92       105.89 o                         
  29   9   3         71.53         89.18       104.59 o                         
  30   9   3         10.02        -55.64       155.92 o                         
   0  10   3       2365.15       2167.63       166.38 o                         
   1  10   3         27.93         68.10        94.72 o                         
   2  10   3         67.44         56.24        91.46 o                         
   3  10   3         75.35        149.11        88.54 o                         
   4  10   3       1713.10       1635.58       104.75 o                         
   5  10   3        337.72        409.78        78.92 o                         
   6  10   3         78.74         82.84        74.68 o                         
   7  10   3         51.92         60.83        79.81 o                         
   8  10   3        607.73        601.57        80.77 o                         
   9  10   3         90.46        196.29        76.12 o                         
  10  10   3        139.24        162.77        74.18 o                         
  11  10   3        702.44        679.81       107.34 o                         
  12  10   3       1044.10       1040.72       116.64 o                         
  13  10   3         42.68         61.22       102.63 o                         
  14  10   3        235.69        157.27       103.42 o                         
  15  10   3          2.17         45.94       105.09 o                         
  16  10   3        969.08        960.84       109.97 o                         
  17  10   3          3.61         83.20       107.54 o                         
  18  10   3        557.87        635.42       112.64 o                         
  19  10   3        186.15        227.84       102.89 o                         
  20  10   3        776.94        710.96       117.74 o                         
  21  10   3         18.89        181.96       141.57 o                         
  22  10   3        216.00        233.66       104.09 o                         
  23  10   3         21.14         18.36       104.36 o                         
  24  10   3        192.26        255.32       112.71 o                         
  25  10   3         27.52        179.22       116.97 o                         
  26  10   3        275.06        221.69       113.76 o                         
   1  11   3        514.99        545.75       107.59 o                         
   2  11   3          0.50         -2.62        96.69 o                         
   3  11   3         50.40        187.91       124.63 o                         
   4  11   3        316.43        281.64        99.29 o                         
   5  11   3        288.77        352.94       101.56 o                         
   6  11   3          8.16         44.61       102.95 o                         
   7  11   3        204.25        224.32        99.36 o                         
   8  11   3          0.58         -0.76       100.62 o                         
   9  11   3        402.16        427.27       113.92 o                         
  10  11   3         38.14         54.34       101.96 o                         
  11  11   3        127.03         91.02       109.30 o                         
  12  11   3         13.01         36.74       105.59 o                         
  13  11   3         55.49        136.76       108.06 o                         
  14  11   3        276.57        280.79       113.53 o                         
  15  11   3         48.22         82.90       108.42 o                         
  16  11   3        250.31        177.07       110.18 o                         
  17  11   3        258.67        158.86       113.35 o                         
  18  11   3         38.77        -38.99        99.52 o                         
  19  11   3          3.90         50.91       108.26 o                         
  20  11   3         53.47         77.64       106.00 o                         
   0  12   3       1521.33       1468.71       167.97 o                         
   1  12   3         15.45        121.24        97.52 o                         
   2  12   3          8.43         15.44        97.19 o                         
   3  12   3         34.45         74.98        97.12 o                         
   4  12   3        564.77        692.68       108.27 o                         
   5  12   3         30.12        137.66       144.12 o                         
   6  12   3         10.05        164.77       147.16 o                         
   7  12   3        120.16        109.56       144.86 o                         
   8  12   3         60.84        -16.81       172.44 o                         
   9  12   3          0.18         45.32       165.24 o                         
   0   0   4      69530.87      80056.55       310.70 o                         
   1   0   4      60290.23      67136.86       576.85 o                         
   2   0   4     142409.84     167715.16      1476.19 o                         
   3   0   4      33229.18      35214.50       190.38 o                         
   4   0   4      41678.62      44997.88       237.75 o                         
   5   0   4        614.25        606.58        37.62 o                         
   6   0   4       2357.84       2283.57        46.60 o                         
   7   0   4      12098.79      11539.79       131.04 o                         
   8   0   4       2710.06       2712.58        49.74 o                         
   9   0   4        467.15        460.93        36.53 o                         
  10   0   4       3620.26       3820.90        76.85 o                         
  11   0   4      14893.87      14490.12       128.45 o                         
  12   0   4         71.67        101.93        36.02 o                         
  13   0   4       1135.21       1169.80        45.80 o                         
  14   0   4       2916.64       2735.86        82.15 o                         
  15   0   4      12725.16      12018.66       131.55 o                         
  16   0   4        722.66        728.57        35.99 o                         
  17   0   4        116.47        161.63        31.49 o                         
  18   0   4       5793.57       5890.35        66.88 o                         
  19   0   4       6610.20       6406.14        63.95 o                         
  20   0   4       2853.03       2767.83        66.87 o                         
  21   0   4       1118.16       1080.00        43.30 o                         
  22   0   4       1425.48       1428.33        57.77 o                         
  23   0   4       1483.55       1398.05        53.06 o                         
  24   0   4       2952.09       2575.42       129.27 o                         
  25   0   4       2923.26       2906.06       112.09 o                         
  26   0   4        995.45       1154.58        78.29 o                         
  27   0   4       8155.02       7826.04       179.54 o                         
  28   0   4          2.49        225.81        70.15 o                         
  29   0   4         77.12        130.18        60.68 o                         
  30   0   4         20.20        114.75        62.25 o                         
  31   0   4       5070.47       4771.35        92.98 o                         
  32   0   4         13.28        120.74        63.10 o                         
  33   0   4        180.01        247.45        63.92 o                         
  34   0   4         27.79         52.84        64.01 o                         
  35   0   4       1390.63       1366.18        76.12 o                         
  36   0   4         84.47        190.74        67.95 o                         
  37   0   4        297.25        288.46        67.89 o                         
  38   0   4        255.97        283.23        69.72 o                         
  39   0   4        446.15        301.15        86.16 o                         
  40   0   4         67.36        156.88        86.32 o                         
  41   0   4        714.68        796.60       105.72 o                         
  42   0   4         59.78        120.16        90.22 o                         
  43   0   4       1291.73       1304.31       105.22 o                         
  44   0   4         48.24          1.15        95.95 o                         
   1   1   4      39565.57      43324.36       131.23 o                         
   2   1   4        288.62        429.28        35.88 o                         
   3   1   4        540.82        514.58        27.62 o                         
   4   1   4        852.34        905.86        25.01 o                         
   5   1   4       5154.37       5258.44        45.99 o                         
   6   1   4        502.47        535.82        23.14 o                         
   7   1   4       5233.36       5131.13        39.92 o                         
   8   1   4       5991.67       6151.77        56.59 o                         
   9   1   4        546.97        529.05        18.81 o                         
  10   1   4         20.22         33.74        17.52 o                         
  11   1   4         58.02         71.19        18.43 o                         
  12   1   4       3096.69       3041.36        30.21 o                         
  13   1   4       1008.29        998.12        24.67 o                         
  14   1   4          3.93         35.24        20.09 o                         
  15   1   4       2326.96       2213.81        48.15 o                         
  16   1   4       2182.93       2086.09        29.05 o                         
  17   1   4       4648.93       4469.34        39.14 o                         
  18   1   4       1217.59       1154.73        44.18 o                         
  19   1   4          1.36         30.98        20.68 o                         
  20   1   4          0.62          9.86        19.77 o                         
  21   1   4         84.22         75.78        20.02 o                         
  22   1   4        143.24        177.58        31.78 o                         
  23   1   4        337.98        366.44        33.16 o                         
  24   1   4       1615.92       1582.73        40.01 o                         
  25   1   4         22.71         81.98        32.67 o                         
  26   1   4        636.09        591.82        53.65 o                         
  27   1   4        696.61        702.70        53.20 o                         
  28   1   4        892.82        908.15        53.95 o                         
  29   1   4         16.17         72.22        50.55 o                         
  30   1   4        975.20        852.40        55.47 o                         
  31   1   4         53.46         72.08        52.48 o                         
  32   1   4        203.11        199.98        53.26 o                         
  33   1   4        234.77        224.18        54.09 o                         
  34   1   4         49.13         40.51        51.87 o                         
  35   1   4         46.49         88.18        49.93 o                         
  36   1   4         39.15          8.11        49.95 o                         
  37   1   4         10.57         55.10        50.58 o                         
  38   1   4          4.61         20.90        51.40 o                         
  39   1   4          0.13        -21.91        51.89 o                         
  40   1   4         25.82         30.45        54.98 o                         
  41   1   4         94.39         54.63        55.37 o                         
  42   1   4         18.80        -19.80        56.74 o                         
  43   1   4          6.49         81.02        58.39 o                         
  44   1   4        294.70        418.34        60.27 o                         
   0   2   4       3135.66       3159.66        64.90 o                         
   1   2   4       1912.77       1691.02        40.05 o                         
   2   2   4         11.02         73.30        14.07 o                         
   3   2   4       2264.82       1984.01        25.06 o                         
   4   2   4        724.10        692.01        15.74 o                         
   5   2   4         12.83         63.01        16.25 o                         
   6   2   4        797.98        767.35        21.56 o                         
   7   2   4       4372.40       3937.35        33.91 o                         
   8   2   4       1039.36       1075.29        25.55 o                         
   9   2   4         13.32         34.96        22.82 o                         
  10   2   4       1237.51       1267.54        29.93 o                         
  11   2   4       5466.36       4997.36        63.52 o                         
  12   2   4        204.60        210.61        19.25 o                         
  13   2   4          4.31         48.18        19.46 o                         
  14   2   4       5614.72       5433.91        38.01 o                         
  15   2   4      12260.32      11638.43        67.31 o                         
  16   2   4         65.51         81.30        18.28 o                         
  17   2   4          6.59         10.16        16.90 o                         
  18   2   4        957.36        810.10        27.85 o                         
  19   2   4       8241.23       7824.45        65.38 o                         
  20   2   4          2.01         36.44        31.84 o                         
  21   2   4        146.11        144.65        33.07 o                         
  22   2   4        251.47        254.71        34.14 o                         
  23   2   4       3643.87       3499.90        48.26 o                         
  24   2   4         18.03         61.04        42.71 o                         
  25   2   4        262.30        294.45        42.72 o                         
  26   2   4        771.30        875.01        44.47 o                         
  27   2   4       3409.52       3358.61        56.11 o                         
  28   2   4       1235.29       1182.21        54.95 o                         
  29   2   4         40.67         52.58        48.68 o                         
  30   2   4          1.77        100.62        52.25 o                         
  31   2   4       4572.16       4394.27        73.94 o                         
  32   2   4        112.61        186.13        52.45 o                         
  33   2   4          1.20         32.89        51.91 o                         
  34   2   4        419.81        438.79        54.85 o                         
  35   2   4       1677.00       1569.96        63.15 o                         
  36   2   4          2.33         61.29        52.64 o                         
  37   2   4          6.63         23.38        55.65 o                         
  38   2   4         42.47         22.78        55.59 o                         
  39   2   4        804.75        730.90        58.04 o                         
  40   2   4        184.72        198.45        55.10 o                         
  41   2   4         43.73          8.51        58.85 o                         
  42   2   4          2.84         18.19        65.02 o                         
  43   2   4        717.45        745.32        69.10 o                         
  44   2   4        259.92        205.48        77.61 o                         
   1   3   4        144.99        175.95        20.74 o                         
   2   3   4       7946.87       7586.67        48.16 o                         
   3   3   4       1013.30       1110.56        32.03 o                         
   4   3   4       8896.50       9348.86        87.39 o                         
   5   3   4        656.58        711.07        32.47 o                         
   6   3   4      19216.37      19954.91       113.16 o                         
   7   3   4       2485.49       2419.64        82.23 o                         
   8   3   4          1.32        -16.03        32.16 o                         
   9   3   4        879.93        949.77        28.71 o                         
  10   3   4        665.20        542.25        27.85 o                         
  11   3   4       3206.06       3116.90        39.53 o                         
  12   3   4       1641.94       1706.18        35.85 o                         
  13   3   4       1428.14       1358.03        34.70 o                         
  14   3   4       1788.68       1751.94        38.63 o                         
  15   3   4         22.81         59.35        22.85 o                         
  16   3   4        298.48        285.37        22.65 o                         
  17   3   4        542.86        562.09        23.15 o                         
  18   3   4        520.87        465.35        33.79 o                         
  19   3   4       1757.02       1728.89        44.79 o                         
  20   3   4       2452.19       2331.35        47.83 o                         
  21   3   4       1969.16       1982.68        52.06 o                         
  22   3   4       1261.68       1351.88        73.08 o                         
  23   3   4       4274.50       4210.02        95.88 o                         
  24   3   4        536.59        653.01        45.87 o                         
  25   3   4       1082.94       1120.81        48.27 o                         
  26   3   4         39.96         62.99        41.29 o                         
  27   3   4          3.65         -5.62        41.83 o                         
  28   3   4       1283.73       1163.61        49.42 o                         
  29   3   4          0.03         -1.03        42.91 o                         
  30   3   4        220.53        218.72        49.64 o                         
  31   3   4        153.66        208.15        51.33 o                         
  32   3   4       1534.06       1594.60        60.64 o                         
  33   3   4          0.03         55.58        50.52 o                         
  34   3   4        104.26        118.67        51.55 o                         
  35   3   4          0.42         41.25        52.08 o                         
  36   3   4        526.08        562.22        57.59 o                         
  37   3   4         58.17         66.59        54.69 o                         
  38   3   4          1.52          9.36        64.36 o                         
  39   3   4         28.39         66.09        68.17 o                         
  40   3   4        539.81        574.51        71.81 o                         
  41   3   4          9.23          0.45        69.21 o                         
  42   3   4         42.78         61.48        63.96 o                         
  43   3   4        138.78        161.17        66.97 o                         
   0   4   4        240.15        341.31        71.21 o                         
   1   4   4      25352.78      26445.38        96.63 o                         
   2   4   4        108.16        128.23        30.51 o                         
   3   4   4         81.38         74.75        32.70 o                         
   4   4   4      14619.12      15331.51       188.81 o                         
   5   4   4       3190.33       2973.92        50.32 o                         
   6   4   4        780.30        828.65        39.12 o                         
   7   4   4       2656.70       2533.00        49.96 o                         
   8   4   4       2599.76       2747.98        51.03 o                         
   9   4   4       1325.45       1232.60        64.66 o                         
  10   4   4         72.18         95.46        38.58 o                         
  11   4   4       4786.51       4469.90        62.09 o                         
  12   4   4        535.99        528.15        44.53 o                         
  13   4   4        845.66        878.16        46.85 o                         
  14   4   4          1.56         28.61        43.52 o                         
  15   4   4      13130.37      12638.05       213.86 o                         
  16   4   4         86.08        150.43        41.36 o                         
  17   4   4       2390.61       2275.79        51.13 o                         
  18   4   4        244.78        298.90        42.40 o                         
  19   4   4       3138.84       2921.61        56.93 o                         
  20   4   4       4140.39       4065.56        77.57 o                         
  21   4   4        166.28        269.76        51.92 o                         
  22   4   4          3.31         11.16        49.74 o                         
  23   4   4        329.48        301.80        50.90 o                         
  24   4   4        853.25        662.86        52.44 o                         
  25   4   4         17.43          9.38        48.95 o                         
  26   4   4        211.25        178.50        50.36 o                         
  27   4   4       1292.99       1158.76        58.35 o                         
  28   4   4        187.67        179.59        52.46 o                         
  29   4   4         10.51         11.68        44.64 o                         
  30   4   4         99.22        117.20        46.30 o                         
  31   4   4       1144.77       1094.61        61.47 o                         
  32   4   4        179.98        256.94        52.47 o                         
  33   4   4          6.18          8.85        61.96 o                         
  34   4   4          9.78         48.36        72.07 o                         
  35   4   4        472.35        380.74        74.36 o                         
  36   4   4          0.66        -14.15        74.53 o                         
  37   4   4         16.44         51.28        74.31 o                         
  38   4   4        143.11        166.43        77.23 o                         
  39   4   4        400.19        390.84        79.81 o                         
  40   4   4         46.74         64.32        78.14 o                         
  41   4   4         88.43         74.99        79.07 o                         
  42   4   4         42.94         14.22        76.93 o                         
   1   5   4        142.33        206.13        39.08 o                         
   2   5   4      17024.07      16758.52       210.38 o                         
   3   5   4        717.98        777.89        44.52 o                         
   4   5   4         42.64         29.18        38.98 o                         
   5   5   4         15.49         63.11        41.23 o                         
   6   5   4      10368.99       9554.23        83.17 o                         
   7   5   4          6.31         62.30        42.94 o                         
   8   5   4        418.35        450.79        45.56 o                         
   9   5   4        134.06        153.02        44.89 o                         
  10   5   4       6806.32       6564.72        93.22 o                         
  11   5   4        127.41        231.05        48.00 o                         
  12   5   4       3849.62       3614.43        66.96 o                         
  13   5   4         11.28         43.07        48.45 o                         
  14   5   4       8640.04       8358.28        87.13 o                         
  15   5   4        229.98        288.34        49.77 o                         
  16   5   4       5647.25       5355.74        77.21 o                         
  17   5   4         36.21        116.75        56.81 o                         
  18   5   4       6116.67       5846.03       110.25 o                         
  19   5   4       1163.24       1179.87        64.01 o                         
  20   5   4        953.31        997.55        61.26 o                         
  21   5   4        960.13        978.09        60.02 o                         
  22   5   4        283.91        329.50        58.18 o                         
  23   5   4       3442.24       3478.58        77.21 o                         
  24   5   4       1646.12       1663.26        92.80 o                         
  25   5   4         29.20          6.21        57.15 o                         
  26   5   4       1342.64       1271.57        83.85 o                         
  27   5   4        227.58        242.72        61.22 o                         
  28   5   4       1250.29       1331.11        70.54 o                         
  29   5   4        113.75        130.42        55.64 o                         
  30   5   4        242.84        162.42        60.94 o                         
  31   5   4         42.55         33.78        60.94 o                         
  32   5   4       1484.69       1558.67        91.25 o                         
  33   5   4         18.65         65.71        79.83 o                         
  34   5   4        539.11        583.75        94.18 o                         
  35   5   4        107.22        117.94        74.41 o                         
  36   5   4        436.23        499.99        78.66 o                         
  37   5   4          3.43         -9.61        77.48 o                         
  38   5   4          5.31        -81.50        78.14 o                         
  39   5   4        293.35        372.39        83.39 o                         
  40   5   4       1124.10       1251.46        87.38 o                         
   0   6   4         10.62         78.96        81.90 o                         
   1   6   4        285.44        300.52        45.52 o                         
   2   6   4         40.43        103.25        47.44 o                         
   3   6   4        326.59        348.58        49.07 o                         
   4   6   4         24.42         16.59        47.09 o                         
   5   6   4        194.14        204.85        50.12 o                         
   6   6   4         19.61         34.13        47.90 o                         
   7   6   4         80.17         59.24        48.21 o                         
   8   6   4        542.99        469.67        52.12 o                         
   9   6   4        286.26        226.32        50.29 o                         
  10   6   4         53.02         38.64        50.21 o                         
  11   6   4        593.74        557.09        54.18 o                         
  12   6   4        589.82        552.67        54.45 o                         
  13   6   4        518.40        514.92        53.90 o                         
  14   6   4        215.96        201.61        50.85 o                         
  15   6   4        390.33        323.60        50.21 o                         
  16   6   4         74.21         45.00        45.15 o                         
  17   6   4        384.87        384.84        48.86 o                         
  18   6   4          0.57         -2.57        63.73 o                         
  19   6   4         59.40         79.07        66.26 o                         
  20   6   4         36.62         16.33        65.30 o                         
  21   6   4          1.68         36.55        54.05 o                         
  22   6   4         27.29         95.32        56.95 o                         
  23   6   4        416.23        419.90        57.18 o                         
  24   6   4         88.67        106.61        58.69 o                         
  25   6   4        177.57        198.73        60.30 o                         
  26   6   4        238.04        222.98        59.63 o                         
  27   6   4        165.19        206.94        62.00 o                         
  28   6   4         40.26         41.60        62.56 o                         
  29   6   4          0.41         12.37        60.69 o                         
  30   6   4         60.39         93.92        63.02 o                         
  31   6   4        320.56        345.80        66.33 o                         
  32   6   4        264.98        350.72        65.64 o                         
  33   6   4          0.04         30.17       102.29 o                         
  34   6   4          0.75         45.89       104.36 o                         
  35   6   4         34.49         54.59       105.48 o                         
  36   6   4        160.65        205.20        92.77 o                         
  37   6   4          2.52         95.96       134.39 o                         
  38   6   4        283.87        368.34        95.45 o                         
   1   7   4       2100.94       2096.95        88.35 o                         
   2   7   4       7203.38       7180.11       165.22 o                         
   3   7   4        130.24        230.76        54.77 o                         
   4   7   4        542.82        525.58        57.77 o                         
   5   7   4       1413.75       1406.91        70.56 o                         
   6   7   4       6237.40       5880.62        84.03 o                         
   7   7   4        109.44        193.44        52.56 o                         
   8   7   4        228.19        257.65        52.41 o                         
   9   7   4        178.67        202.08        50.90 o                         
  10   7   4       5599.14       5317.27        82.13 o                         
  11   7   4        713.71        742.96        55.83 o                         
  12   7   4        861.98        783.25        55.08 o                         
  13   7   4        244.94        278.86        52.03 o                         
  14   7   4       5855.03       5685.75       123.61 o                         
  15   7   4        955.02       1069.73        84.52 o                         
  16   7   4       1734.14       1738.34        80.37 o                         
  17   7   4        212.95        234.10        64.82 o                         
  18   7   4       2388.33       2298.37        84.74 o                         
  19   7   4        118.94        137.90        69.05 o                         
  20   7   4       1910.08       1946.50        94.27 o                         
  21   7   4        172.39        266.47        89.21 o                         
  22   7   4       1074.24       1146.30        80.99 o                         
  23   7   4        725.07        755.21        78.48 o                         
  24   7   4       1372.92       1327.29        84.86 o                         
  25   7   4         45.82        150.83        73.64 o                         
  26   7   4       1189.60       1098.06        84.32 o                         
  27   7   4          8.44         48.54        74.20 o                         
  28   7   4        420.28        549.20        79.48 o                         
  29   7   4          0.09         33.34        75.05 o                         
  30   7   4        211.18        225.18        83.50 o                         
  31   7   4        399.81        305.74        82.39 o                         
  32   7   4       1134.15       1034.74        89.20 o                         
  33   7   4          6.13         26.23        81.76 o                         
  34   7   4        458.42        375.37       104.62 o                         
  35   7   4        144.91        172.83       106.17 o                         
  36   7   4        510.12        654.50       114.79 o                         
   0   8   4          2.55          4.16       121.17 o                         
   1   8   4         42.82         23.57        70.84 o                         
   2   8   4        428.94        477.00        73.74 o                         
   3   8   4         20.63         88.21        71.68 o                         
   4   8   4       3707.65       3480.86       147.52 o                         
   5   8   4        176.67        166.74        72.20 o                         
   6   8   4          6.94          2.15        70.53 o                         
   7   8   4        816.56        773.89        75.03 o                         
   8   8   4       1387.45       1300.63        80.27 o                         
   9   8   4       1047.68       1031.41        77.50 o                         
  10   8   4        559.34        500.42        72.34 o                         
  11   8   4         11.52         18.02        67.73 o                         
  12   8   4         10.52         27.02        65.33 o                         
  13   8   4         38.96         45.49        66.31 o                         
  14   8   4         61.83         88.83        64.66 o                         
  15   8   4         70.11         52.33        93.67 o                         
  16   8   4          2.40         17.09        89.86 o                         
  17   8   4         40.45         60.57        89.91 o                         
  18   8   4         67.22         91.04        95.23 o                         
  19   8   4          1.67         12.39        98.22 o                         
  20   8   4        107.02        116.38       102.98 o                         
  21   8   4         99.12         86.59       109.77 o                         
  22   8   4        150.43         93.02       128.21 o                         
  23   8   4         13.35         52.14       100.07 o                         
  24   8   4         69.68        168.97       105.54 o                         
  25   8   4        124.08         -7.93       100.65 o                         
  26   8   4         46.80         72.30       104.28 o                         
  27   8   4        344.38        273.63       109.23 o                         
  28   8   4        140.76        143.31       108.75 o                         
  29   8   4         22.19        -18.04       102.29 o                         
  30   8   4         21.04         12.12       100.81 o                         
  31   8   4        113.41         51.58        97.04 o                         
  32   8   4         89.54        110.25        97.57 o                         
  33   8   4          8.55         61.57       106.21 o                         
   1   9   4          3.60        217.29        92.00 o                         
   2   9   4       7805.34       7277.06       205.40 o                         
   3   9   4        199.70        413.16        77.56 o                         
   4   9   4         28.42         36.02        73.48 o                         
   5   9   4          2.73        107.06        76.04 o                         
   6   9   4       3266.47       3046.78        98.90 o                         
   7   9   4        281.91        371.79        77.99 o                         
   8   9   4        302.73        303.58        73.32 o                         
   9   9   4         28.13        154.59        99.25 o                         
  10   9   4       3148.72       3067.98        97.92 o                         
  11   9   4          2.35        173.56       100.82 o                         
  12   9   4        870.08       1073.82       131.37 o                         
  13   9   4          5.58        149.41       110.69 o                         
  14   9   4       3792.28       3836.69       138.09 o                         
  15   9   4          0.65        130.60       106.89 o                         
  16   9   4        194.95        264.63        97.20 o                         
  17   9   4         22.58         61.69        97.70 o                         
  18   9   4       1229.62       1228.99       116.61 o                         
  19   9   4         90.18        176.47       107.58 o                         
  20   9   4        369.45        468.07       106.14 o                         
  21   9   4         16.35         60.30       100.89 o                         
  22   9   4        466.59        513.20       153.70 o                         
  23   9   4          7.71        175.17       107.72 o                         
  24   9   4       1092.40       1141.99       121.15 o                         
  25   9   4        402.46        510.15       116.74 o                         
  26   9   4        512.72        364.71       114.47 o                         
  27   9   4         19.76        113.07       116.62 o                         
  28   9   4        829.52        954.55       122.01 o                         
  29   9   4        113.19        280.50       118.45 o                         
  30   9   4        341.16        415.14       114.93 o                         
   0  10   4         74.38          7.15       122.90 o                         
   1  10   4        574.84        480.71        95.34 o                         
   2  10   4         71.95        128.96        93.91 o                         
   3  10   4         99.67         74.38        89.06 o                         
   4  10   4        250.69        119.54        92.62 o                         
   5  10   4          1.50         85.43        78.17 o                         
   6  10   4        134.04         85.60        75.61 o                         
   7  10   4        666.02        523.98        82.31 o                         
   8  10   4        312.94        303.55        79.77 o                         
   9  10   4         53.02         33.30        74.94 o                         
  10  10   4        139.40        161.70        75.60 o                         
  11  10   4        582.77        530.73       109.18 o                         
  12  10   4         22.19        130.11       105.37 o                         
  13  10   4         94.82        108.39       104.93 o                         
  14  10   4        286.24        299.83       123.19 o                         
  15  10   4        146.26        187.69       110.06 o                         
  16  10   4          2.39         43.62        98.36 o                         
  17  10   4         41.29         33.21       104.21 o                         
  18  10   4         23.33        144.40       110.44 o                         
  19  10   4         77.66        153.76       176.79 o                         
  20  10   4         69.61        107.89       108.04 o                         
  21  10   4         32.06         78.05       113.33 o                         
  22  10   4        189.17        277.85       113.96 o                         
  23  10   4        399.05        425.68       113.59 o                         
  24  10   4         51.92          1.89       102.34 o                         
  25  10   4          0.42          3.41       110.12 o                         
   1  11   4         72.03         81.04        97.29 o                         
   2  11   4        853.26        948.24       108.47 o                         
   3  11   4          0.70         12.34        92.21 o                         
   4  11   4         48.36        119.23        93.26 o                         
   5  11   4        254.50        338.43       121.24 o                         
   6  11   4        446.21        538.80       107.29 o                         
   7  11   4         51.83        112.77        79.68 o                         
   8  11   4        187.94        144.66        81.99 o                         
   9  11   4        109.48        150.71       115.88 o                         
  10  11   4        337.21        393.38       107.74 o                         
  11  11   4        200.83        389.03       158.21 o                         
  12  11   4        117.44        165.24       103.67 o                         
  13  11   4        233.57        452.85       119.19 o                         
  14  11   4        507.48        539.56       105.69 o                         
  15  11   4         43.94        391.20       123.73 o                         
  16  11   4        521.61        662.39       220.17 o                         
  17  11   4        206.26        515.40       207.79 o                         
  18  11   4        813.25        841.76       122.67 o                         
  19  11   4          8.95        221.56       188.99 o                         
   0  12   4         86.76        212.57       142.60 o                         
   1  12   4        385.97        260.85       101.30 o                         
   2  12   4        118.21        233.64       115.11 o                         
   3  12   4        614.06        675.43       115.88 o                         
   4  12   4         83.21         74.18        96.47 o                         
   5  12   4        154.43         96.73        95.47 o                         
   6  12   4          4.36        166.04       152.16 o                         
   7  12   4        498.41        415.51       182.09 o                         
   1   1   5      14055.68      13379.63        84.77 o                         
   2   1   5      16719.13      17232.47        78.15 o                         
   3   1   5      15666.29      16264.12        63.09 o                         
   4   1   5        808.55        918.17        26.87 o                         
   5   1   5      17543.20      17532.59        65.13 o                         
   6   1   5      19866.05      20508.77       117.90 o                         
   7   1   5       7031.37       6998.21        46.81 o                         
   8   1   5       1142.40       1173.62        28.45 o                         
   9   1   5       8127.41       7332.28        50.40 o                         
  10   1   5       4701.24       4500.20        39.87 o                         
  11   1   5         15.53         35.11        23.45 o                         
  12   1   5        982.62       1045.47        28.64 o                         
  13   1   5       9826.38       9301.75        60.20 o                         
  14   1   5      17388.19      17401.33        89.98 o                         
  15   1   5       1650.38       1604.07        30.05 o                         
  16   1   5       4573.27       4656.33        58.63 o                         
  17   1   5      10078.48       9713.34        54.58 o                         
  18   1   5       1659.20       1541.91        32.30 o                         
  19   1   5         14.25         53.48        24.88 o                         
  20   1   5         23.31         15.20        25.31 o                         
  21   1   5       3488.95       3199.17        45.72 o                         
  22   1   5        100.26        131.72        35.51 o                         
  23   1   5        774.26        784.86        36.37 o                         
  24   1   5       2260.43       2215.93        44.22 o                         
  25   1   5        230.30        289.13        34.20 o                         
  26   1   5         41.41         76.60        46.45 o                         
  27   1   5        123.58        203.13        47.61 o                         
  28   1   5        414.54        483.40        50.46 o                         
  29   1   5       4172.79       3942.27        69.25 o                         
  30   1   5        515.77        559.36        53.13 o                         
  31   1   5         49.24         71.40        50.50 o                         
  32   1   5       1071.19       1173.24        58.57 o                         
  33   1   5        790.22        834.06        56.81 o                         
  34   1   5        230.21        150.55        53.07 o                         
  35   1   5         15.92         43.92        53.66 o                         
  36   1   5         30.02         84.08        50.52 o                         
  37   1   5       1023.29        950.79        56.75 o                         
  38   1   5          8.28         41.10        51.91 o                         
  39   1   5         90.93         91.58        53.93 o                         
  40   1   5        840.35        909.70        68.55 o                         
  41   1   5        593.56        495.83        70.09 o                         
  42   1   5          1.45         19.62        62.63 o                         
  43   1   5        538.75        609.82        71.08 o                         
  44   1   5        103.61         86.43        90.04 o                         
   0   2   5       3792.05       3642.89        94.52 o                         
   1   2   5         56.69        109.18        17.47 o                         
   2   2   5         12.03         12.47        11.92 o                         
   3   2   5        499.33        535.77        19.33 o                         
   4   2   5      19180.84      20048.37       113.97 o                         
   5   2   5        525.45        562.55        20.90 o                         
   6   2   5         24.64         45.31        17.42 o                         
   7   2   5         47.46         47.24        20.28 o                         
   8   2   5       3150.64       2923.29        42.20 o                         
   9   2   5        235.32        248.47        16.84 o                         
  10   2   5        133.02        127.34        17.47 o                         
  11   2   5       1425.27       1446.36        24.14 o                         
  12   2   5       1536.64       1419.87        25.19 o                         
  13   2   5       2050.91       2101.44        28.21 o                         
  14   2   5       1111.09       1147.34        33.35 o                         
  15   2   5       1032.84        993.71        26.12 o                         
  16   2   5        337.65        347.15        23.90 o                         
  17   2   5        157.62        165.05        22.53 o                         
  18   2   5       1091.32       1012.15        26.86 o                         
  19   2   5       1095.09       1101.12        27.34 o                         
  20   2   5       2055.78       1951.15        41.27 o                         
  21   2   5        180.13        215.98        34.35 o                         
  22   2   5        497.12        476.96        36.04 o                         
  23   2   5        147.81        174.34        36.29 o                         
  24   2   5          1.26         13.78        33.75 o                         
  25   2   5          4.47         30.73        39.63 o                         
  26   2   5       1229.26       1173.60        46.06 o                         
  27   2   5        211.09        186.49        40.23 o                         
  28   2   5        103.32        132.14        46.82 o                         
  29   2   5        411.34        359.63        50.04 o                         
  30   2   5        104.39        134.82        48.29 o                         
  31   2   5        880.72        836.67        53.99 o                         
  32   2   5        176.00        173.32        49.84 o                         
  33   2   5        140.27        177.74        50.97 o                         
  34   2   5        514.64        542.23        55.33 o                         
  35   2   5        139.68        208.80        52.50 o                         
  36   2   5         24.50         24.62        53.77 o                         
  37   2   5          1.63         -3.42        52.90 o                         
  38   2   5         47.68        101.33        64.12 o                         
  39   2   5          1.34         11.60        64.99 o                         
  40   2   5          0.05         -9.16        60.03 o                         
  41   2   5        251.54        269.42        65.31 o                         
  42   2   5        288.35        320.69        66.15 o                         
  43   2   5        806.94        910.53        69.98 o                         
   1   3   5       9683.08      10202.34       124.53 o                         
   2   3   5       6801.65       6787.92       132.86 o                         
   3   3   5       9393.66       9589.56       129.05 o                         
   4   3   5         36.78         74.04        25.71 o                         
   5   3   5       7280.71       6959.15       119.30 o                         
   6   3   5       2765.86       2807.00        44.36 o                         
   7   3   5       3455.49       3273.22        56.50 o                         
   8   3   5        593.74        528.48        25.42 o                         
   9   3   5      13791.45      13865.57        74.77 o                         
  10   3   5        803.70        953.40        30.84 o                         
  11   3   5        633.63        665.22        30.66 o                         
  12   3   5         10.85         42.51        29.06 o                         
  13   3   5       3946.73       3734.56        45.80 o                         
  14   3   5       2892.05       2958.13        38.24 o                         
  15   3   5       1896.82       1900.00        34.10 o                         
  16   3   5        731.53        740.35        27.43 o                         
  17   3   5       3494.48       3216.16        55.83 o                         
  18   3   5       4329.35       4027.96        46.37 o                         
  19   3   5          6.72         40.36        31.96 o                         
  20   3   5        173.61        142.90        33.88 o                         
  21   3   5        538.35        532.04        36.71 o                         
  22   3   5        160.96        134.73        34.96 o                         
  23   3   5         25.31         51.75        40.09 o                         
  24   3   5        289.01        313.39        40.84 o                         
  25   3   5       2967.72       2819.99        55.76 o                         
  26   3   5       2305.67       2237.31        53.42 o                         
  27   3   5        259.24        271.06        42.51 o                         
  28   3   5       1202.27       1108.64        48.61 o                         
  29   3   5        738.01        785.75        54.54 o                         
  30   3   5         14.51         32.60        50.44 o                         
  31   3   5         18.05        133.53        50.37 o                         
  32   3   5       1020.25       1019.21        56.99 o                         
  33   3   5       1291.19       1183.26        69.12 o                         
  34   3   5         51.42         75.00        61.66 o                         
  35   3   5          2.05         33.21        61.29 o                         
  36   3   5         99.87         57.52        62.44 o                         
  37   3   5        374.72        421.14        69.33 o                         
  38   3   5         11.36         -3.84        64.59 o                         
  39   3   5        351.97        409.43        82.57 o                         
  40   3   5        146.19        194.81        69.31 o                         
  41   3   5        336.34        310.61        73.59 o                         
  42   3   5         85.56         61.02        67.49 o                         
   0   4   5       1957.48       1861.22        81.67 o                         
   1   4   5      11935.66      11362.48       157.02 o                         
   2   4   5       2625.62       2710.54        41.96 o                         
   3   4   5        118.05        122.82        30.84 o                         
   4   4   5      12255.09      11724.61        75.57 o                         
   5   4   5        587.86        616.43        37.23 o                         
   6   4   5        714.84        726.44        38.68 o                         
   7   4   5       1145.39       1124.72        43.02 o                         
   8   4   5       4337.59       4078.89       128.04 o                         
   9   4   5       1160.58       1162.25        45.48 o                         
  10   4   5       2001.47       1943.73        41.80 o                         
  11   4   5        368.79        375.27        35.88 o                         
  12   4   5       5272.81       5027.60        57.30 o                         
  13   4   5        139.43        159.91        38.23 o                         
  14   4   5       3316.41       3191.62        61.62 o                         
  15   4   5        490.12        483.00        42.53 o                         
  16   4   5        446.46        451.19        42.76 o                         
  17   4   5          5.01         41.34        38.20 o                         
  18   4   5       1126.09       1134.87        44.14 o                         
  19   4   5       1529.12       1446.66        49.77 o                         
  20   4   5       2935.35       2696.26        65.17 o                         
  21   4   5         95.86        137.58        39.24 o                         
  22   4   5        731.62        735.85        50.71 o                         
  23   4   5         53.56         72.84        46.95 o                         
  24   4   5         40.04         67.09        39.98 o                         
  25   4   5          4.27          3.10        41.23 o                         
  26   4   5       1182.98       1182.08        49.46 o                         
  27   4   5        104.73        126.95        51.81 o                         
  28   4   5        957.55        839.82        57.63 o                         
  29   4   5         46.99         45.25        51.90 o                         
  30   4   5        650.42        639.69        52.89 o                         
  31   4   5        132.87        168.17        63.19 o                         
  32   4   5        617.85        625.03        71.36 o                         
  33   4   5        267.19        418.44        63.73 o                         
  34   4   5        127.50        118.23        61.64 o                         
  35   4   5        100.33        138.71        63.04 o                         
  36   4   5        119.49        140.09        66.29 o                         
  37   4   5          2.42         67.79        64.28 o                         
  38   4   5        523.73        643.87        80.24 o                         
  39   4   5         19.00         28.24        76.65 o                         
  40   4   5         40.83         35.30        77.58 o                         
  41   4   5          1.04         41.88        75.98 o                         
   1   5   5        571.55        602.21        60.04 o                         
   2   5   5      13243.09      12716.81        86.61 o                         
   3   5   5       1307.30       1222.78        67.13 o                         
   4   5   5         72.00         79.99        39.00 o                         
   5   5   5          6.63         36.66        39.53 o                         
   6   5   5       2300.39       2136.35        53.23 o                         
   7   5   5         81.28        107.06        43.25 o                         
   8   5   5         15.46         38.63        43.06 o                         
   9   5   5        951.37        853.54        49.24 o                         
  10   5   5        596.87        517.16        48.58 o                         
  11   5   5        144.43        173.73        46.52 o                         
  12   5   5         51.83         76.57        48.56 o                         
  13   5   5       2715.83       2557.19        81.31 o                         
  14   5   5       1662.23       1501.27        59.46 o                         
  15   5   5        468.34        474.71        44.05 o                         
  16   5   5         91.26        128.01        43.27 o                         
  17   5   5        147.10        179.58        42.77 o                         
  18   5   5       1163.76       1113.67        46.88 o                         
  19   5   5        188.95        189.35        40.96 o                         
  20   5   5        473.30        647.96        60.79 o                         
  21   5   5       1662.15       1718.46       115.36 o                         
  22   5   5       1688.96       1755.59        63.78 o                         
  23   5   5          0.14         60.05        55.14 o                         
  24   5   5        247.55        244.22        56.51 o                         
  25   5   5        737.33        712.87        60.33 o                         
  26   5   5        184.51        119.78        58.77 o                         
  27   5   5         19.50         18.17        57.84 o                         
  28   5   5        515.84        541.12        57.34 o                         
  29   5   5        927.83        892.34        66.47 o                         
  30   5   5        126.69         52.97        59.70 o                         
  31   5   5         33.99         41.75        60.57 o                         
  32   5   5        691.79        739.00        81.79 o                         
  33   5   5        163.49        148.27        78.46 o                         
  34   5   5        236.00        253.66       105.60 o                         
  35   5   5          8.95        100.09        93.86 o                         
  36   5   5         34.26        128.18        90.22 o                         
  37   5   5        756.62        841.97        99.42 o                         
  38   5   5        209.17        363.81        96.49 o                         
  39   5   5         37.47         57.26        94.05 o                         
  40   5   5         89.14         94.56       136.83 o                         
   0   6   5      13875.46      13692.75       171.00 o                         
   1   6   5       1352.73       1464.01        82.41 o                         
   2   6   5         31.82         33.63        46.16 o                         
   3   6   5          9.20         37.91        45.60 o                         
   4   6   5       6566.07       5980.98        98.34 o                         
   5   6   5        455.96        528.77        50.56 o                         
   6   6   5       2033.31       1977.28        83.76 o                         
   7   6   5         35.27         80.13        48.35 o                         
   8   6   5       6586.83       6362.16        81.55 o                         
   9   6   5        349.44        357.32        51.38 o                         
  10   6   5        456.32        439.40        52.96 o                         
  11   6   5         91.33        127.49        51.79 o                         
  12   6   5       2718.99       2594.19        65.53 o                         
  13   6   5          0.64         72.07        50.01 o                         
  14   6   5       2257.33       2228.64        63.03 o                         
  15   6   5        447.61        452.55        50.75 o                         
  16   6   5       2580.23       2494.42        64.75 o                         
  17   6   5         48.41         96.98        47.16 o                         
  18   6   5        988.62        987.19        57.28 o                         
  19   6   5         71.77         71.44        52.76 o                         
  20   6   5        304.35        420.91        60.06 o                         
  21   6   5        201.93        260.71        95.35 o                         
  22   6   5       1289.62       1239.70        77.97 o                         
  23   6   5        701.28        636.16        72.78 o                         
  24   6   5        306.97        378.47        71.80 o                         
  25   6   5        416.97        456.93        71.49 o                         
  26   6   5       1202.22       1387.75       103.42 o                         
  27   6   5        291.77        340.59        71.21 o                         
  28   6   5        459.09        375.96        73.05 o                         
  29   6   5        177.47        212.14        75.17 o                         
  30   6   5        685.56        749.95        99.96 o                         
  31   6   5        557.47        514.00        80.60 o                         
  32   6   5        244.77        266.86        75.91 o                         
  33   6   5         71.49        134.65       102.13 o                         
  34   6   5        911.40        999.63       173.44 o                         
  35   6   5        201.56        176.61       108.15 o                         
  36   6   5         37.56         36.46       105.00 o                         
  37   6   5         85.14        132.02        91.63 o                         
  38   6   5        490.07        775.41       125.48 o                         
   1   7   5         13.10         10.22        71.23 o                         
   2   7   5         10.44         47.10        73.37 o                         
   3   7   5       3066.44       3033.89        92.94 o                         
   4   7   5        150.85        167.38        70.51 o                         
   5   7   5        162.56        192.39        72.15 o                         
   6   7   5        492.74        564.60        72.04 o                         
   7   7   5          0.49         38.20        68.85 o                         
   8   7   5         22.14         15.34        66.21 o                         
   9   7   5         33.19        104.60        66.05 o                         
  10   7   5        558.61        569.85        72.89 o                         
  11   7   5        366.07        351.81        67.22 o                         
  12   7   5        312.52        267.59        66.46 o                         
  13   7   5        411.52        439.97        67.44 o                         
  14   7   5        310.09        274.65        64.72 o                         
  15   7   5        203.22        190.38        65.33 o                         
  16   7   5         16.18         11.52        50.60 o                         
  17   7   5        346.04        362.02        68.28 o                         
  18   7   5          0.07         21.36        65.59 o                         
  19   7   5        231.03        132.66        65.70 o                         
  20   7   5        217.55        178.47        67.72 o                         
  21   7   5          6.44         20.19        67.04 o                         
  22   7   5         96.08         78.80        67.10 o                         
  23   7   5         13.45         63.60        68.14 o                         
  24   7   5          0.39         21.23        68.16 o                         
  25   7   5         87.03        161.28        73.60 o                         
  26   7   5         15.29         29.16        73.08 o                         
  27   7   5          1.82        -23.04        75.23 o                         
  28   7   5          0.18        -20.94        72.51 o                         
  29   7   5          0.36          0.50        75.74 o                         
  30   7   5        343.98        433.46        84.03 o                         
  31   7   5        125.83        156.10        79.03 o                         
  32   7   5         16.95         12.56        77.89 o                         
  33   7   5         33.18         16.27       100.86 o                         
  34   7   5         53.05          3.79       162.00 o                         
  35   7   5         43.57         23.80       156.73 o                         
   0   8   5       7719.92       8111.17       221.59 o                         
   1   8   5       1835.41       1835.22       105.70 o                         
   2   8   5        257.61        316.53        76.58 o                         
   3   8   5        214.95        340.93        78.12 o                         
   4   8   5       2717.48       2851.90        97.40 o                         
   5   8   5        305.80        283.07        73.69 o                         
   6   8   5         51.71         46.96        72.70 o                         
   7   8   5        446.26        394.02        75.38 o                         
   8   8   5       2096.95       2128.99        89.60 o                         
   9   8   5       1004.50        908.97        79.41 o                         
  10   8   5       2438.95       2371.22        90.66 o                         
  11   8   5        350.89        382.45        70.91 o                         
  12   8   5       2324.97       2326.11       104.94 o                         
  13   8   5         97.02        176.15        70.87 o                         
  14   8   5        996.10        933.73        76.24 o                         
  15   8   5        156.83        170.46        97.04 o                         
  16   8   5       1949.85       1923.28       118.23 o                         
  17   8   5          6.87         81.12        98.36 o                         
  18   8   5       1197.13       1378.21       193.85 o                         
  19   8   5         91.01        177.26       102.25 o                         
  20   8   5        936.01        914.81       111.44 o                         
  21   8   5         11.69         52.55       100.54 o                         
  22   8   5        953.93       1050.81       114.22 o                         
  23   8   5        112.83        189.05       105.49 o                         
  24   8   5        772.15        763.03       115.68 o                         
  25   8   5        159.84        154.91       108.04 o                         
  26   8   5        680.62        760.29       138.26 o                         
  27   8   5         10.29         64.43       105.99 o                         
  28   8   5        378.47        406.77       106.63 o                         
  29   8   5         37.98        125.34       104.71 o                         
  30   8   5        721.05        792.74       174.77 o                         
  31   8   5        164.54        229.22       106.32 o                         
  32   8   5        115.89        124.41       106.25 o                         
   1   9   5        293.38        338.54        91.32 o                         
   2   9   5        322.77        395.58        97.15 o                         
   3   9   5        198.99        144.84        78.04 o                         
   4   9   5        260.21        211.85        75.74 o                         
   5   9   5        229.21        283.01        80.10 o                         
   6   9   5         24.07         40.35        72.40 o                         
   7   9   5         56.46         31.83        73.24 o                         
   8   9   5         21.42         87.33        72.25 o                         
   9   9   5        545.53        549.40        80.58 o                         
  10   9   5         22.05         10.64        70.27 o                         
  11   9   5         33.32         79.24        73.26 o                         
  12   9   5         18.94          7.13        70.45 o                         
  13   9   5        234.52        229.55        96.47 o                         
  14   9   5        110.74         91.13       101.70 o                         
  15   9   5        334.17        318.01       103.64 o                         
  16   9   5          3.82         35.12        97.31 o                         
  17   9   5         43.93         45.81        97.65 o                         
  18   9   5          6.86        -20.30       100.47 o                         
  19   9   5         48.10        147.62       102.88 o                         
  20   9   5          0.74         93.92       106.76 o                         
  21   9   5        192.68        164.07       108.74 o                         
  22   9   5          3.19        172.15       101.29 o                         
  23   9   5        164.31        138.61       102.56 o                         
  24   9   5          0.89          3.83        99.65 o                         
  25   9   5        127.15        124.85       105.53 o                         
  26   9   5        301.92        344.54       110.23 o                         
  27   9   5         10.26         89.11       105.79 o                         
  28   9   5          2.32         73.12       106.89 o                         
  29   9   5         39.58        -46.83       103.40 o                         
   0  10   5       1765.56       1887.70       157.24 o                         
   1  10   5         50.31         60.46        92.88 o                         
   2  10   5          2.56        -19.95        99.78 o                         
   3  10   5        149.12        192.24        92.98 o                         
   4  10   5       1212.54       1103.07       105.49 o                         
   5  10   5        120.50        190.20        80.55 o                         
   6  10   5          2.83          9.84        75.92 o                         
   7  10   5         12.32         12.46        77.24 o                         
   8  10   5        889.58        928.50        85.08 o                         
   9  10   5         18.75         92.64        80.20 o                         
  10  10   5        368.32        361.41        79.99 o                         
  11  10   5        213.31        410.48       168.89 o                         
  12  10   5       1454.46       1324.17       123.37 o                         
  13  10   5        242.64        390.05       113.82 o                         
  14  10   5         86.66        153.26       104.64 o                         
  15  10   5        759.14        755.83       116.50 o                         
  16  10   5        610.03        892.30       121.88 o                         
  17  10   5          8.36        120.65       102.25 o                         
  18  10   5        271.58        356.45       110.21 o                         
  19  10   5        148.49        232.83       136.61 o                         
  20  10   5        590.24        566.72       118.98 o                         
  21  10   5          1.74        -57.13       100.13 o                         
  22  10   5        319.73        271.63       114.64 o                         
  23  10   5         69.21         91.65       117.42 o                         
  24  10   5        206.53        290.75       122.34 o                         
   1  11   5         58.30         78.79        98.76 o                         
   2  11   5        157.72        123.89        98.81 o                         
   3  11   5        344.67        354.63        98.69 o                         
   4  11   5        256.01        280.78        97.51 o                         
   5  11   5        196.66        273.02        98.46 o                         
   6  11   5        285.58        438.44       293.37 o                         
   7  11   5         12.66         25.37        79.92 o                         
   8  11   5         19.82        142.99        83.38 o                         
   9  11   5        218.89        266.28       108.74 o                         
  10  11   5        230.20        309.82       119.96 o                         
  11  11   5          3.28         83.15       137.56 o                         
  12  11   5        201.44        376.39       205.31 o                         
  13  11   5        491.00        468.96       129.69 o                         
  14  11   5        335.80        296.88       119.51 o                         
  15  11   5          0.14         -3.11       107.36 o                         
  16  11   5         85.57        200.73       120.72 o                         
  17  11   5          2.30        208.71       116.01 o                         
   0  12   5        159.58        294.48       159.35 o                         
   1  12   5         15.62        105.94       109.80 o                         
   2  12   5          2.38         76.35       107.73 o                         
   0   0   6       8848.14       9520.50       146.14 o                         
   1   0   6       1191.02       1033.68        38.68 o                         
   2   0   6       7295.99       7708.97        67.10 o                         
   3   0   6        630.64        442.47        35.44 o                         
   4   0   6       3453.88       3613.79        52.54 o                         
   5   0   6      17479.28      18713.68       130.00 o                         
   6   0   6         33.33         37.69        39.90 o                         
   7   0   6      11598.93      10880.44       134.14 o                         
   8   0   6        110.97        116.92        41.84 o                         
   9   0   6      10381.62      10887.76        96.76 o                         
  10   0   6       1892.23       1909.04        56.39 o                         
  11   0   6      18823.29      17994.53       131.66 o                         
  12   0   6       7491.50       7314.69       118.58 o                         
  13   0   6       3093.73       3185.20        66.85 o                         
  14   0   6      12218.59      11948.93       134.85 o                         
  15   0   6       2801.81       2531.56        68.49 o                         
  16   0   6       6499.98       6361.79        89.10 o                         
  17   0   6       1690.15       1804.85        72.72 o                         
  18   0   6      11585.13      11219.19       114.91 o                         
  19   0   6       9362.36       9435.83       165.54 o                         
  20   0   6       9828.05       9435.65        95.41 o                         
  21   0   6         57.24        125.06        49.22 o                         
  22   0   6        984.67        943.03        54.77 o                         
  23   0   6       3825.46       3607.30        72.35 o                         
  24   0   6          6.82         83.86        90.32 o                         
  25   0   6       1045.88       1053.88        93.13 o                         
  26   0   6       7890.52       7396.43       138.94 o                         
  27   0   6        139.39        341.88        90.54 o                         
  28   0   6       1649.98       1878.40       105.38 o                         
  29   0   6         34.01         78.40        92.50 o                         
  30   0   6       2147.34       2067.25       145.74 o                         
  31   0   6       1849.46       1637.01       108.28 o                         
  32   0   6        335.25        447.33        80.49 o                         
  33   0   6         12.55         92.54        80.20 o                         
  34   0   6       2474.78       2356.88       100.54 o                         
  35   0   6       1162.20       1058.41        92.35 o                         
  36   0   6         20.91         45.05        82.97 o                         
  37   0   6         64.87         23.70        83.28 o                         
  38   0   6        594.05        620.93        90.36 o                         
  39   0   6        622.44        489.78        89.89 o                         
  40   0   6         89.30        116.65        96.01 o                         
  41   0   6         58.94        103.00        91.01 o                         
  42   0   6        573.33        584.06        94.05 o                         
  43   0   6        569.57        432.09       104.63 o                         
   1   1   6          4.66         14.44        38.79 o                         
   2   1   6       8802.96       9190.06        79.26 o                         
   3   1   6        127.91        152.29        24.70 o                         
   4   1   6       1907.19       1970.11        31.56 o                         
   5   1   6        158.90        164.60        24.68 o                         
   6   1   6       8997.93       9521.42        69.67 o                         
   7   1   6       5470.04       5427.46        46.43 o                         
   8   1   6        513.17        603.91        28.72 o                         
   9   1   6       2325.03       2445.11        37.88 o                         
  10   1   6        519.36        444.02        28.66 o                         
  11   1   6          1.46         21.25        27.61 o                         
  12   1   6         19.05         19.92        26.55 o                         
  13   1   6         26.04         40.77        26.93 o                         
  14   1   6       4526.21       4283.54        45.38 o                         
  15   1   6        681.09        689.73        32.47 o                         
  16   1   6       1721.85       1676.50        37.85 o                         
  17   1   6       1238.04       1195.82        36.73 o                         
  18   1   6         55.63         71.35        31.19 o                         
  19   1   6          0.85         21.82        31.13 o                         
  20   1   6       1710.36       1547.86        38.94 o                         
  21   1   6        239.92        260.67        32.16 o                         
  22   1   6        144.72        158.99        39.87 o                         
  23   1   6        613.71        589.56        43.25 o                         
  24   1   6        140.55        170.41        38.04 o                         
  25   1   6        837.64        801.52        39.84 o                         
  26   1   6        273.65        283.29        44.08 o                         
  27   1   6        101.83        118.77        54.87 o                         
  28   1   6         16.97         28.68        55.44 o                         
  29   1   6        187.60        171.83        58.54 o                         
  30   1   6        492.22        469.53        61.31 o                         
  31   1   6         41.52         67.98        58.24 o                         
  32   1   6         74.01         63.63        59.32 o                         
  33   1   6         16.38         32.33        58.68 o                         
  34   1   6         42.35         32.87        59.94 o                         
  35   1   6        174.56        178.14        63.76 o                         
  36   1   6        117.23        120.94        62.44 o                         
  37   1   6         31.21         70.10        57.73 o                         
  38   1   6          7.52         19.65        58.37 o                         
  39   1   6          6.80        -15.04        60.32 o                         
  40   1   6         44.56         70.41        62.57 o                         
  41   1   6         17.93         37.46        62.41 o                         
  42   1   6         46.17         15.80        61.96 o                         
  43   1   6         58.12         11.02        63.77 o                         
   0   2   6      14600.82      14458.28       314.55 o                         
   1   2   6      10053.74      10232.50        92.35 o                         
   2   2   6        281.65        309.57        27.99 o                         
   3   2   6       3153.41       3131.15        31.03 o                         
   4   2   6      16797.03      17249.48        77.34 o                         
   5   2   6        984.38        832.13        31.67 o                         
   6   2   6        436.93        510.49        19.33 o                         
   7   2   6       7423.18       7459.40        89.71 o                         
   8   2   6       4212.48       3855.98        37.46 o                         
   9   2   6         22.52         26.70        21.79 o                         
  10   2   6        556.61        547.78        25.46 o                         
  11   2   6       4179.30       4171.47        47.69 o                         
  12   2   6      11237.46      11081.73       100.74 o                         
  13   2   6         31.40         94.91        26.71 o                         
  14   2   6       1539.67       1437.21        33.28 o                         
  15   2   6       5111.90       5009.62        41.10 o                         
  16   2   6       8056.20       7444.57        59.82 o                         
  17   2   6         81.90        138.17        26.26 o                         
  18   2   6       2889.16       2686.14        36.79 o                         
  19   2   6        676.09        697.02        29.56 o                         
  20   2   6       5709.46       5253.05        53.58 o                         
  21   2   6         38.17         96.32        34.61 o                         
  22   2   6         69.39         63.70        34.86 o                         
  23   2   6       3241.77       2952.32        47.53 o                         
  24   2   6         58.57        110.21        34.25 o                         
  25   2   6       2043.39       1931.68        49.90 o                         
  26   2   6       4928.24       4788.47        65.73 o                         
  27   2   6        125.97        200.26        48.40 o                         
  28   2   6       2959.27       2761.88        87.65 o                         
  29   2   6          1.00        132.32        48.92 o                         
  30   2   6       2754.64       2699.81        63.26 o                         
  31   2   6        684.60        751.92        53.12 o                         
  32   2   6        446.84        481.28        62.20 o                         
  33   2   6        103.35        139.70        61.06 o                         
  34   2   6       1191.64       1126.37        67.77 o                         
  35   2   6        636.12        672.89        66.09 o                         
  36   2   6          1.18         27.46        63.07 o                         
  37   2   6        153.01        110.11        64.75 o                         
  38   2   6        705.34        653.81        68.99 o                         
  39   2   6         68.33        126.79        67.56 o                         
  40   2   6         15.75         13.24        67.51 o                         
  41   2   6        266.89        351.76        64.32 o                         
  42   2   6        503.95        498.15        66.24 o                         
   1   3   6       1026.11       1025.97        49.17 o                         
   2   3   6       1618.46       1708.07        60.25 o                         
   3   3   6        151.14        128.60        17.07 o                         
   4   3   6        452.90        404.52        24.44 o                         
   5   3   6        548.74        551.33        29.69 o                         
   6   3   6         15.36         29.93        24.02 o                         
   7   3   6        166.82        172.21        17.52 o                         
   8   3   6        664.42        681.73        23.87 o                         
   9   3   6        643.79        639.03        26.04 o                         
  10   3   6       5396.18       5063.45        67.28 o                         
  11   3   6          2.79         36.90        17.60 o                         
  12   3   6        889.37        903.93        24.93 o                         
  13   3   6       1602.09       1544.21        29.85 o                         
  14   3   6        157.98        198.50        23.89 o                         
  15   3   6         91.18         82.53        24.49 o                         
  16   3   6        814.37        801.05        28.50 o                         
  17   3   6       3352.45       3177.61        44.02 o                         
  18   3   6       2523.84       2399.81        35.37 o                         
  19   3   6          2.60         40.09        31.43 o                         
  20   3   6        442.85        421.66        35.21 o                         
  21   3   6       2382.52       2288.92        44.47 o                         
  22   3   6        213.39        233.02        33.52 o                         
  23   3   6         83.52        128.96        33.10 o                         
  24   3   6        196.03        205.26        38.74 o                         
  25   3   6        213.55        251.21        39.31 o                         
  26   3   6       1606.65       1630.07        58.53 o                         
  27   3   6        168.12        228.82        48.47 o                         
  28   3   6        412.09        394.16        50.83 o                         
  29   3   6        661.44        678.26        64.14 o                         
  30   3   6        116.27        147.46        62.97 o                         
  31   3   6        272.94        385.91        53.47 o                         
  32   3   6         29.11         73.07        59.77 o                         
  33   3   6        675.36        747.17        81.44 o                         
  34   3   6         89.56        196.44        60.91 o                         
  35   3   6         44.41         45.27        61.55 o                         
  36   3   6         24.46         59.31        61.91 o                         
  37   3   6          1.56        -14.41        63.22 o                         
  38   3   6        194.16        154.27        64.00 o                         
  39   3   6        255.74        233.97        69.17 o                         
  40   3   6        276.11        203.61        67.60 o                         
  41   3   6         17.41        -25.34        66.66 o                         
  42   3   6          1.19        120.43        93.84 o                         
   0   4   6       8062.51       8031.17       126.17 o                         
   1   4   6        248.51        298.27        54.33 o                         
   2   4   6        598.22        615.44        23.56 o                         
   3   4   6       3047.80       2934.65        91.54 o                         
   4   4   6       2685.25       2473.67        55.32 o                         
   5   4   6       1197.47       1155.88        65.21 o                         
   6   4   6       2720.80       2548.93        71.16 o                         
   7   4   6       1166.51        863.99        61.32 o                         
   8   4   6       1627.82       1470.95        41.85 o                         
   9   4   6        761.16        792.13        33.28 o                         
  10   4   6        694.92        721.08        35.77 o                         
  11   4   6       4905.16       4725.47       102.88 o                         
  12   4   6       2708.37       2525.48        48.22 o                         
  13   4   6        475.48        515.66        40.00 o                         
  14   4   6       1126.07       1060.37        44.64 o                         
  15   4   6       1360.88       1362.36        43.26 o                         
  16   4   6       7962.24       7518.83       134.79 o                         
  17   4   6        985.89        969.95        31.10 o                         
  18   4   6        907.55        911.93        43.21 o                         
  19   4   6          5.75         12.25        38.32 o                         
  20   4   6        699.68        662.88        41.55 o                         
  21   4   6        316.01        280.57        38.86 o                         
  22   4   6       1569.98       1606.73        99.69 o                         
  23   4   6       6261.83       6020.54       137.40 o                         
  24   4   6       1127.43       1166.96        56.72 o                         
  25   4   6          5.74         59.60        49.10 o                         
  26   4   6        817.57        847.93        54.78 o                         
  27   4   6       1071.62       1039.22        56.70 o                         
  28   4   6       1211.38       1153.36        58.88 o                         
  29   4   6         74.33        106.51        51.36 o                         
  30   4   6        948.49        953.61        69.16 o                         
  31   4   6       1644.53       1506.01        73.07 o                         
  32   4   6        671.68        704.07        69.02 o                         
  33   4   6        237.23        326.74        68.63 o                         
  34   4   6        248.43        263.97        61.15 o                         
  35   4   6        320.10        353.19        75.10 o                         
  36   4   6         72.56         60.52        73.99 o                         
  37   4   6         29.71         53.78        74.48 o                         
  38   4   6        103.10         25.87        78.72 o                         
  39   4   6        217.05        198.27        78.07 o                         
  40   4   6         56.06         22.22        94.41 o                         
   1   5   6        539.15        520.33        63.02 o                         
   2   5   6       3778.96       3774.82        91.62 o                         
   3   5   6        543.53        484.94        37.64 o                         
   4   5   6       2381.31       2266.53        48.82 o                         
   5   5   6       1407.01       1371.19        52.14 o                         
   6   5   6       8617.60       8335.42       147.99 o                         
   7   5   6       1050.46       1065.96        48.71 o                         
   8   5   6       2099.38       1956.85        55.08 o                         
   9   5   6        349.15        375.48        34.99 o                         
  10   5   6       1646.54       1567.10        42.96 o                         
  11   5   6       1146.55       1164.80        42.68 o                         
  12   5   6        482.75        499.16        40.61 o                         
  13   5   6       1980.71       1905.42        56.80 o                         
  14   5   6        112.07        131.74        41.14 o                         
  15   5   6       2338.95       2140.67        52.22 o                         
  16   5   6         85.96         79.32        41.53 o                         
  17   5   6        617.73        620.55        44.32 o                         
  18   5   6       1374.83       1339.18        49.02 o                         
  19   5   6          1.30         33.16        39.61 o                         
  20   5   6       1788.75       1736.75        52.38 o                         
  21   5   6       1388.56       1340.68        74.06 o                         
  22   5   6        230.65        221.59        78.22 o                         
  23   5   6        472.28        575.37       107.44 o                         
  24   5   6       1014.60       1017.27        75.81 o                         
  25   5   6       1265.91       1320.70       109.90 o                         
  26   5   6        106.87         88.35        66.72 o                         
  27   5   6          7.22         50.24        69.91 o                         
  28   5   6        524.56        550.49        73.89 o                         
  29   5   6       1311.04       1354.77        80.92 o                         
  30   5   6         80.77        140.14        67.14 o                         
  31   5   6        142.28        272.13        98.13 o                         
  32   5   6         95.49        152.18        99.67 o                         
  33   5   6        864.96        947.33       107.82 o                         
  34   5   6        206.13        120.19       104.12 o                         
  35   5   6          5.65        -19.26       111.11 o                         
  36   5   6        532.69        652.03        98.59 o                         
  37   5   6         37.54        169.63       113.42 o                         
  38   5   6          0.20        -14.52        90.54 o                         
  39   5   6        108.40        149.88        93.61 o                         
   0   6   6       4154.50       4164.11       124.26 o                         
   1   6   6       1054.87       1040.58        81.24 o                         
   2   6   6        144.00        178.48        74.84 o                         
   3   6   6         29.61         25.12        72.10 o                         
   4   6   6        453.84        453.17        77.21 o                         
   5   6   6        359.25        325.81        73.81 o                         
   6   6   6         23.47         -4.35        70.29 o                         
   7   6   6        384.94        371.36        71.85 o                         
   8   6   6          1.92         15.34        68.14 o                         
   9   6   6        130.32        119.63        68.60 o                         
  10   6   6       1612.12       1558.83        80.99 o                         
  11   6   6        187.07        193.09        65.55 o                         
  12   6   6       1122.53       1080.21       102.59 o                         
  13   6   6        229.00        237.88        64.27 o                         
  14   6   6       1172.68       1119.51        71.75 o                         
  15   6   6        449.63        399.24        51.05 o                         
  16   6   6        925.06        873.76        53.44 o                         
  17   6   6        375.22        383.61        51.74 o                         
  18   6   6        309.33        273.06        49.94 o                         
  19   6   6        722.20        715.83        67.74 o                         
  20   6   6        171.57        120.40        65.05 o                         
  21   6   6        114.93         99.25        65.87 o                         
  22   6   6        183.94        204.71        65.63 o                         
  23   6   6         62.29         13.91        66.47 o                         
  24   6   6        253.55        191.77        68.83 o                         
  25   6   6         57.19         84.62        66.88 o                         
  26   6   6        136.98        128.97        67.96 o                         
  27   6   6        499.05        447.19        75.23 o                         
  28   6   6        243.01        276.71        69.66 o                         
  29   6   6         48.79        111.84        72.76 o                         
  30   6   6        226.81        249.13        76.41 o                         
  31   6   6          1.01         -7.35        74.68 o                         
  32   6   6        152.89        180.85       100.57 o                         
  33   6   6         48.60         96.22       117.15 o                         
  34   6   6        225.44        148.48       103.47 o                         
  35   6   6        612.48        641.98       111.47 o                         
  36   6   6         83.82        -43.89       106.46 o                         
  37   6   6        113.80        267.16       119.94 o                         
   1   7   6       3388.46       3431.24       105.77 o                         
   2   7   6       1002.53       1019.81        78.28 o                         
   3   7   6       2848.06       2819.67        92.94 o                         
   4   7   6       1058.30       1184.10        81.12 o                         
   5   7   6        741.35        876.01        82.49 o                         
   6   7   6       3249.11       3256.56        95.45 o                         
   7   7   6        367.68        498.69        72.42 o                         
   8   7   6       2446.92       2354.10        88.02 o                         
   9   7   6        648.41        726.90        72.85 o                         
  10   7   6        196.63        191.04        66.93 o                         
  11   7   6       1232.23       1256.13        77.96 o                         
  12   7   6       1353.10       1368.49        79.68 o                         
  13   7   6       2906.41       2833.11        90.37 o                         
  14   7   6        140.45        218.94        77.09 o                         
  15   7   6       1914.42       1693.42        79.76 o                         
  16   7   6        548.78        617.68        70.49 o                         
  17   7   6       1408.92       1321.90       108.06 o                         
  18   7   6        442.18        517.81       100.62 o                         
  19   7   6        134.83        161.12        98.11 o                         
  20   7   6          3.41        145.95        97.36 o                         
  21   7   6       1182.48       1168.50       109.18 o                         
  22   7   6        253.61        335.68        97.58 o                         
  23   7   6        132.67        119.42       151.24 o                         
  24   7   6       1427.70       1333.68       107.73 o                         
  25   7   6       1158.95       1204.23       113.52 o                         
  26   7   6        153.33        261.07        99.05 o                         
  27   7   6         69.67         67.71        95.74 o                         
  28   7   6        353.46        428.85       101.08 o                         
  29   7   6        434.51        455.24       104.24 o                         
  30   7   6        157.97        109.44       102.66 o                         
  31   7   6         79.70         88.66       103.43 o                         
  32   7   6        638.28        700.95       100.53 o                         
  33   7   6        949.78       1101.79       189.06 o                         
  34   7   6          3.53         36.17       159.82 o                         
   0   8   6         68.98        -21.51       127.72 o                         
   1   8   6        171.42        131.88        86.56 o                         
   2   8   6        256.31        275.64        77.55 o                         
   3   8   6        236.27        247.11        76.09 o                         
   4   8   6         42.99        111.16        74.08 o                         
   5   8   6       1273.78       1344.40        85.05 o                         
   6   8   6        267.98        253.02        76.72 o                         
   7   8   6        219.05        176.29        73.19 o                         
   8   8   6        871.94        833.56        77.70 o                         
   9   8   6        294.34        282.71        74.07 o                         
  10   8   6         77.01         99.85        71.10 o                         
  11   8   6        225.26        212.87        70.06 o                         
  12   8   6         21.65         34.64        70.05 o                         
  13   8   6          5.94        -14.14        68.86 o                         
  14   8   6         10.85         -7.57        71.40 o                         
  15   8   6         19.84         61.81        95.48 o                         
  16   8   6        162.60        162.46        93.17 o                         
  17   8   6         82.82        138.14        92.60 o                         
  18   8   6         17.65        121.34        96.23 o                         
  19   8   6        481.09        492.69       100.94 o                         
  20   8   6         59.43        139.35       100.02 o                         
  21   8   6          1.02        -36.10        97.45 o                         
  22   8   6         34.67          4.48       100.03 o                         
  23   8   6          1.82         32.94       103.81 o                         
  24   8   6         67.62        145.43       103.15 o                         
  25   8   6         18.60         90.69       102.27 o                         
  26   8   6        110.58         95.67       100.91 o                         
  27   8   6          3.36         94.48       114.20 o                         
  28   8   6         58.33        120.71        97.58 o                         
  29   8   6          2.45          3.75       102.58 o                         
  30   8   6          0.04        -41.49       105.13 o                         
  31   8   6         16.93         55.19       122.41 o                         
   1   9   6        609.95        523.58        94.18 o                         
   2   9   6        754.95        809.28        99.09 o                         
   3   9   6        401.24        367.41        97.99 o                         
   4   9   6          5.45         54.94        75.38 o                         
   5   9   6         46.86         48.68        76.48 o                         
   6   9   6        862.02        879.51        82.35 o                         
   7   9   6         18.61          5.20        75.22 o                         
   8   9   6        174.10        160.13        72.47 o                         
   9   9   6        310.80        353.73        78.45 o                         
  10   9   6        523.89        571.48        78.60 o                         
  11   9   6         38.18         53.18        71.15 o                         
  12   9   6         22.58        113.06        73.84 o                         
  13   9   6       1384.37       1396.05       137.15 o                         
  14   9   6        661.91        676.89       105.44 o                         
  15   9   6         89.47        126.39       101.28 o                         
  16   9   6        525.55        614.59       111.30 o                         
  17   9   6        512.57        824.06       231.87 o                         
  18   9   6        734.15        818.14       156.01 o                         
  19   9   6          0.44        117.25        99.83 o                         
  20   9   6        426.79        541.01       113.61 o                         
  21   9   6        595.87        742.78       116.01 o                         
  22   9   6        449.90        544.70       113.62 o                         
  23   9   6         15.26        164.56       175.93 o                         
  24   9   6        281.51        430.57       115.60 o                         
  25   9   6        266.83        198.98       107.77 o                         
  26   9   6        199.02        227.47       116.74 o                         
  27   9   6         25.62         48.03       111.20 o                         
  28   9   6         70.51        182.77       146.65 o                         
   0  10   6        361.60        336.43       128.18 o                         
   1  10   6        318.61        299.12        99.60 o                         
   2  10   6          0.55         70.43        98.12 o                         
   3  10   6        166.64        193.08        97.06 o                         
   4  10   6        219.33        189.48       101.12 o                         
   5  10   6        101.61        132.56        78.99 o                         
   6  10   6         78.14         66.96        79.88 o                         
   7  10   6        304.64        391.11        82.91 o                         
   8  10   6        268.06        340.35        80.45 o                         
   9  10   6          8.96         46.01        79.73 o                         
  10  10   6         57.56         44.47        78.54 o                         
  11  10   6        182.68        140.89        81.49 o                         
  12  10   6        178.78        255.23       110.70 o                         
  13  10   6          5.61        122.26       101.10 o                         
  14  10   6         78.28        238.52       113.93 o                         
  15  10   6        264.16        276.90       112.17 o                         
  16  10   6        126.84        174.11       167.57 o                         
  17  10   6        336.58        379.47       115.28 o                         
  18  10   6          1.45         46.97       111.59 o                         
  19  10   6         27.95         89.54       101.69 o                         
  20  10   6        203.20        254.04       109.84 o                         
  21  10   6        109.26         85.14       116.06 o                         
  22  10   6         47.71         -6.30       116.87 o                         
  23  10   6         15.07        171.03       116.80 o                         
   1  11   6        289.17        390.15       108.08 o                         
   2  11   6        590.17        641.33       106.08 o                         
   3  11   6        120.84        144.49        96.67 o                         
   4  11   6         13.55         56.61        99.58 o                         
   5  11   6        227.63        310.69        94.04 o                         
   6  11   6        554.61        666.81       106.93 o                         
   7  11   6        106.56        175.00       100.06 o                         
   8  11   6          2.07        -12.19        79.16 o                         
   9  11   6         38.27        170.59       209.81 o                         
  10  11   6        845.50        902.46       117.60 o                         
  11  11   6         46.43        236.59       120.78 o                         
  12  11   6         85.21         70.63       104.92 o                         
  13  11   6        124.03        342.45       143.07 o                         
  14  11   6        949.49       1164.68       123.27 o                         
  15  11   6        285.19        368.82       122.72 o                         
   1   1   7        584.20        710.52        48.88 o                         
   2   1   7      40721.76      42769.55       173.14 o                         
   3   1   7       8199.92       8974.21        96.62 o                         
   4   1   7        890.57        945.02        30.71 o                         
   5   1   7       1357.73       1368.27        33.07 o                         
   6   1   7      23344.02      23320.70        90.93 o                         
   7   1   7        283.56        287.71        29.56 o                         
   8   1   7       1983.74       2188.36        40.14 o                         
   9   1   7       5469.52       5479.82        51.73 o                         
  10   1   7      12251.29      11856.57       107.19 o                         
  11   1   7       1183.37       1300.95        37.50 o                         
  12   1   7       1871.31       1943.82        41.52 o                         
  13   1   7         13.37         57.91        30.89 o                         
  14   1   7      14683.76      14184.29        75.14 o                         
  15   1   7       1246.83       1270.31        38.47 o                         
  16   1   7        916.62        826.51        36.92 o                         
  17   1   7        697.62        751.64        37.58 o                         
  18   1   7      18942.82      18404.41        97.75 o                         
  19   1   7        124.64        214.94        35.25 o                         
  20   1   7        289.84        322.79        34.77 o                         
  21   1   7        608.19        575.55        36.95 o                         
  22   1   7       4169.81       3807.84        68.97 o                         
  23   1   7          0.50        -14.91        40.25 o                         
  24   1   7        911.87        953.65        55.30 o                         
  25   1   7        300.62        288.13        48.46 o                         
  26   1   7       1968.01       2026.75        56.23 o                         
  27   1   7          0.09        102.41        56.45 o                         
  28   1   7       3983.35       4032.18        80.05 o                         
  29   1   7        490.69        478.17        61.57 o                         
  30   1   7       1087.27        968.78        63.56 o                         
  31   1   7        247.35        279.48        61.24 o                         
  32   1   7       2303.65       2151.39        74.69 o                         
  33   1   7          2.42         28.19        59.33 o                         
  34   1   7        342.73        366.99        62.04 o                         
  35   1   7         38.49        104.73        62.31 o                         
  36   1   7        972.40       1010.59        71.64 o                         
  37   1   7        459.77        446.18        67.67 o                         
  38   1   7        163.93        187.45        59.35 o                         
  39   1   7         42.51         77.74        59.92 o                         
  40   1   7        391.75        375.85        63.23 o                         
  41   1   7         83.54         45.71        61.93 o                         
  42   1   7         54.94         76.18        62.28 o                         
   0   2   7       4223.47       3952.15       110.95 o                         
   1   2   7       5930.34       5460.70        61.04 o                         
   2   2   7        219.90        213.42        16.59 o                         
   3   2   7       3432.52       3207.54        65.01 o                         
   4   2   7        120.38        103.38        22.10 o                         
   5   2   7       3178.75       3109.28        53.19 o                         
   6   2   7        166.01        179.95        17.07 o                         
   7   2   7       1958.76       1831.08        28.13 o                         
   8   2   7          0.33         11.10        20.87 o                         
   9   2   7       1958.18       1832.23        30.92 o                         
  10   2   7        460.07        467.78        26.75 o                         
  11   2   7       1248.87       1168.86        30.21 o                         
  12   2   7        109.61        109.51        27.06 o                         
  13   2   7        793.24        777.56        32.18 o                         
  14   2   7        643.67        628.81        32.58 o                         
  15   2   7        608.93        579.09        32.09 o                         
  16   2   7         96.95        105.51        31.37 o                         
  17   2   7       1181.54       1109.02        36.27 o                         
  18   2   7         70.67         70.31        31.97 o                         
  19   2   7       2551.11       2476.14        42.90 o                         
  20   2   7        546.06        574.56        43.31 o                         
  21   2   7       4375.18       4114.92        61.84 o                         
  22   2   7        354.25        375.68        40.82 o                         
  23   2   7        701.79        694.26        41.96 o                         
  24   2   7        791.39        799.40        42.55 o                         
  25   2   7         53.80         72.48        39.39 o                         
  26   2   7        862.73        840.26        51.24 o                         
  27   2   7        384.59        432.94        60.95 o                         
  28   2   7        494.48        496.44        62.38 o                         
  29   2   7         17.22         15.91        54.86 o                         
  30   2   7        121.94        210.33        59.02 o                         
  31   2   7        418.14        743.75       134.21 o                         
  32   2   7        257.97        306.36        60.32 o                         
  33   2   7         77.40        159.91        58.41 o                         
  34   2   7          1.10         27.81        60.28 o                         
  35   2   7         82.47         61.06        61.16 o                         
  36   2   7          0.10        110.87        62.91 o                         
  37   2   7         37.49        142.73        64.22 o                         
  38   2   7        106.53         97.48        62.90 o                         
  39   2   7         14.76         54.65        65.86 o                         
  40   2   7          2.52         26.78        66.37 o                         
  41   2   7        133.83        170.25        59.99 o                         
   1   3   7       2768.24       2836.66        72.60 o                         
   2   3   7       6422.26       6304.16        90.38 o                         
   3   3   7        507.59        510.52        59.14 o                         
   4   3   7         37.99         32.61        18.37 o                         
   5   3   7        804.26        731.56        25.18 o                         
   6   3   7       4302.73       3993.03        42.70 o                         
   7   3   7       1267.51       1265.68        34.80 o                         
   8   3   7         64.54         67.76        17.39 o                         
   9   3   7       5817.24       5522.62        70.20 o                         
  10   3   7       6954.94       6567.30        65.28 o                         
  11   3   7        310.53        342.18        29.33 o                         
  12   3   7       1918.01       1970.75        35.61 o                         
  13   3   7        931.80        867.61        32.66 o                         
  14   3   7       6664.66       6317.80        52.29 o                         
  15   3   7         14.66         51.11        30.23 o                         
  16   3   7       1235.90       1170.30        35.70 o                         
  17   3   7        726.25        674.78        34.12 o                         
  18   3   7       3717.42       3514.78        46.35 o                         
  19   3   7         30.77         65.33        38.13 o                         
  20   3   7        819.30        846.74        42.62 o                         
  21   3   7       2400.80       2325.94        49.55 o                         
  22   3   7        389.97        439.30        40.34 o                         
  23   3   7        361.78        396.98        41.32 o                         
  24   3   7       4795.88       4493.14        70.97 o                         
  25   3   7        660.32        694.78        50.50 o                         
  26   3   7        307.58        329.42        47.93 o                         
  27   3   7       1319.56       1268.91        56.58 o                         
  28   3   7       1632.63       1598.64        69.54 o                         
  29   3   7         31.64         59.57        59.82 o                         
  30   3   7        583.25        539.48        63.28 o                         
  31   3   7         13.51         70.13        62.33 o                         
  32   3   7       2110.56       2049.76        71.98 o                         
  33   3   7          2.08         54.10        58.95 o                         
  34   3   7        228.32        235.30        61.86 o                         
  35   3   7        209.01        316.74        73.11 o                         
  36   3   7        440.56        497.95        77.03 o                         
  37   3   7        500.75        596.67        78.75 o                         
  38   3   7         34.32         67.07        78.37 o                         
  39   3   7         29.83         70.69        76.94 o                         
  40   3   7       1462.05       1462.76        93.45 o                         
  41   3   7         70.80        119.93        77.07 o                         
   0   4   7        143.28        137.85        81.18 o                         
   1   4   7        952.05        901.60        70.42 o                         
   2   4   7        109.51         97.80        64.34 o                         
   3   4   7        251.00        291.14        66.44 o                         
   4   4   7        641.89        654.35        67.26 o                         
   5   4   7       2171.13       2285.55        78.10 o                         
   6   4   7        551.06        549.17        46.62 o                         
   7   4   7       2618.90       2503.85        50.82 o                         
   8   4   7        443.17        430.53        60.86 o                         
   9   4   7        740.22        807.60        45.18 o                         
  10   4   7        405.25        356.74        28.56 o                         
  11   4   7        983.14        944.90        35.32 o                         
  12   4   7        223.79        233.09        34.00 o                         
  13   4   7       2860.86       2728.17        44.26 o                         
  14   4   7         58.91        122.68        34.32 o                         
  15   4   7       2503.92       2373.96        46.34 o                         
  16   4   7         28.79         35.70        31.64 o                         
  17   4   7        286.21        288.73        38.02 o                         
  18   4   7       1199.64       1060.42        53.96 o                         
  19   4   7       1712.81       1624.42        62.36 o                         
  20   4   7        595.96        594.60        40.59 o                         
  21   4   7        533.70        533.64        39.68 o                         
  22   4   7         29.75         49.38        46.08 o                         
  23   4   7       2291.95       2280.68        76.81 o                         
  24   4   7         68.01         61.23        54.24 o                         
  25   4   7          0.81          9.32        55.68 o                         
  26   4   7         44.76        101.57        56.34 o                         
  27   4   7       1271.92       1225.39        66.10 o                         
  28   4   7         17.95         37.21        56.49 o                         
  29   4   7        161.59        154.34        57.88 o                         
  30   4   7          1.63         80.00        70.89 o                         
  31   4   7       1653.83       1555.91        89.69 o                         
  32   4   7         10.87         59.29        97.40 o                         
  33   4   7          3.43         13.92        77.09 o                         
  34   4   7        204.16        304.16        79.62 o                         
  35   4   7        198.83        214.93        75.59 o                         
  36   4   7        113.70         75.21        75.92 o                         
  37   4   7        180.10        257.27        77.29 o                         
  38   4   7        124.57        159.81        78.52 o                         
  39   4   7         82.64         47.61        75.83 o                         
   1   5   7        141.70        138.27        70.54 o                         
   2   5   7       1350.41       1309.73        81.33 o                         
   3   5   7        306.80        303.29        71.67 o                         
   4   5   7        630.43        582.26        73.91 o                         
   5   5   7        118.39        122.84        71.19 o                         
   6   5   7        308.41        320.07        70.36 o                         
   7   5   7       3057.56       2905.34        96.02 o                         
   8   5   7        614.28        605.55        71.71 o                         
   9   5   7        185.43        223.06        68.23 o                         
  10   5   7        536.51        541.41        71.34 o                         
  11   5   7        350.06        304.84        69.43 o                         
  12   5   7        701.92        688.59        72.08 o                         
  13   5   7         91.29         64.70        63.91 o                         
  14   5   7       2050.36       2004.13        77.14 o                         
  15   5   7        156.06        171.85        48.60 o                         
  16   5   7       1455.68       1477.86        56.71 o                         
  17   5   7        780.77        744.67        53.16 o                         
  18   5   7         53.99         82.24        48.64 o                         
  19   5   7       1420.91       1441.41        67.94 o                         
  20   5   7        110.23        132.39        49.53 o                         
  21   5   7         80.48        170.23        79.51 o                         
  22   5   7        323.29        343.94        67.51 o                         
  23   5   7        120.07        150.89        73.09 o                         
  24   5   7       2577.47       2471.81        87.93 o                         
  25   5   7         10.09         54.44        65.92 o                         
  26   5   7          2.02         43.28        66.38 o                         
  27   5   7          4.55         -4.56        65.14 o                         
  28   5   7        359.62        364.80        69.63 o                         
  29   5   7          9.87         26.82        67.23 o                         
  30   5   7         70.11         28.69        65.94 o                         
  31   5   7         10.72        147.94        97.34 o                         
  32   5   7        808.92        723.62       104.44 o                         
  33   5   7          1.52        -23.84        97.19 o                         
  34   5   7        170.78        126.62       100.67 o                         
  35   5   7         70.68        131.35       103.81 o                         
  36   5   7        725.72        768.49       107.86 o                         
  37   5   7        299.27        250.96       109.14 o                         
  38   5   7          7.44         28.90        93.38 o                         
   0   6   7        718.54        755.92       135.12 o                         
   1   6   7       2683.13       2739.03        94.19 o                         
   2   6   7       1887.30       1897.37       100.91 o                         
   3   6   7        138.79        158.20        73.90 o                         
   4   6   7       1867.53       1755.34        85.37 o                         
   5   6   7         74.19        114.99        72.62 o                         
   6   6   7        195.72        176.48        73.62 o                         
   7   6   7       2126.84       2104.05        85.50 o                         
   8   6   7        104.04        140.97        67.97 o                         
   9   6   7       1312.06       1178.98        76.84 o                         
  10   6   7       1391.73       1414.28        77.81 o                         
  11   6   7       1406.98       1230.95        81.41 o                         
  12   6   7        184.85        181.13        65.98 o                         
  13   6   7        340.18        320.67        66.31 o                         
  14   6   7        185.20        215.06        65.00 o                         
  15   6   7       3358.03       3395.53       146.91 o                         
  16   6   7          4.26         18.48        63.47 o                         
  17   6   7         53.65         74.84        63.37 o                         
  18   6   7        195.56        215.24        64.56 o                         
  19   6   7       2917.25       2723.39       115.87 o                         
  20   6   7        633.12        841.33       153.77 o                         
  21   6   7        775.21        713.59        99.82 o                         
  22   6   7        310.40        478.52        93.89 o                         
  23   6   7       1694.24       1692.89       105.76 o                         
  24   6   7          0.45        -27.36        92.67 o                         
  25   6   7         67.80         85.30        88.32 o                         
  26   6   7         89.41        249.64        91.25 o                         
  27   6   7       1962.70       2033.73       119.48 o                         
  28   6   7         41.82        111.56        97.35 o                         
  29   6   7        313.38        448.67        96.61 o                         
  30   6   7         77.53        124.15        90.22 o                         
  31   6   7       1454.95       1468.63       153.61 o                         
  32   6   7          3.80        454.50       166.51 o                         
  33   6   7        429.62        391.15       167.22 o                         
  34   6   7         36.08         70.85       158.51 o                         
  35   6   7        611.27        613.95       162.78 o                         
  36   6   7         23.01        108.92       158.89 o                         
   1   7   7        530.37        587.21        79.42 o                         
   2   7   7       3197.35       3243.38        97.96 o                         
   3   7   7        503.64        642.46        80.34 o                         
   4   7   7        147.43        169.58        74.96 o                         
   5   7   7       2639.89       2496.80        91.15 o                         
   6   7   7          0.72         60.57        71.23 o                         
   7   7   7          0.28         20.83        71.16 o                         
   8   7   7         25.34        -23.46        67.83 o                         
   9   7   7        190.17        199.69        71.37 o                         
  10   7   7         41.30         46.45        69.22 o                         
  11   7   7          5.93         45.34        67.38 o                         
  12   7   7        406.65        368.99        70.02 o                         
  13   7   7        267.10        328.07        70.15 o                         
  14   7   7        228.27        223.42        69.13 o                         
  15   7   7         10.00         34.88        66.05 o                         
  16   7   7         37.54         38.25        66.74 o                         
  17   7   7        346.33        269.80        70.46 o                         
  18   7   7        139.39        160.23        95.34 o                         
  19   7   7        139.23        130.83       101.08 o                         
  20   7   7         27.95         19.02        92.89 o                         
  21   7   7        173.12        159.32       101.64 o                         
  22   7   7         44.93         63.68        91.10 o                         
  23   7   7        117.44        161.07        97.16 o                         
  24   7   7         47.52        150.53        97.14 o                         
  25   7   7          6.96         27.12        94.86 o                         
  26   7   7          2.63        -77.54        95.74 o                         
  27   7   7         21.39         11.27        92.21 o                         
  28   7   7          9.01         -2.80        96.08 o                         
  29   7   7         18.55         79.70       103.29 o                         
  30   7   7         24.53          8.88        99.12 o                         
  31   7   7          0.50         24.94        91.68 o                         
  32   7   7         94.23        103.27       105.69 o                         
  33   7   7         23.10        -63.17       169.71 o                         
   0   8   7         29.82         91.14       129.48 o                         
   1   8   7       1506.87       1397.00       120.43 o                         
   2   8   7         77.15         69.58        90.56 o                         
   3   8   7         92.13        128.02        73.61 o                         
   4   8   7         56.08         76.07        74.90 o                         
   5   8   7        382.47        390.85        77.32 o                         
   6   8   7        112.49         48.79        75.82 o                         
   7   8   7        172.40        280.37        79.53 o                         
   8   8   7       1407.62       1322.53        84.91 o                         
   9   8   7         45.78        102.09        73.49 o                         
  10   8   7          0.31         68.49        73.65 o                         
  11   8   7       1109.21       1031.55        81.93 o                         
  12   8   7          2.99        115.31        71.94 o                         
  13   8   7        137.45        194.53        72.33 o                         
  14   8   7         74.11         74.13        78.87 o                         
  15   8   7       2143.80       2080.02        90.73 o                         
  16   8   7         57.48        216.28       138.83 o                         
  17   8   7         74.88         69.84       101.26 o                         
  18   8   7          0.49        141.19        98.40 o                         
  19   8   7       1248.39       1349.64       112.77 o                         
  20   8   7         90.78        168.46       112.89 o                         
  21   8   7         28.59         41.25        95.52 o                         
  22   8   7         13.74         75.20       116.77 o                         
  23   8   7       1421.56       1346.74       184.23 o                         
  24   8   7         31.80        201.57       120.98 o                         
  25   8   7         82.44        128.55       104.34 o                         
  26   8   7        146.29        314.62       110.66 o                         
  27   8   7       1042.34       1216.30       125.63 o                         
  28   8   7        119.56        215.52       109.73 o                         
  29   8   7        308.80        317.25       108.74 o                         
  30   8   7         26.45         10.75       100.43 o                         
   1   9   7        137.90        179.49        93.90 o                         
   2   9   7        332.11        427.41        99.28 o                         
   3   9   7          7.20        -25.13        90.81 o                         
   4   9   7          1.85         17.24        79.44 o                         
   5   9   7         32.98         70.88        76.68 o                         
   6   9   7          9.94         56.13        76.95 o                         
   7   9   7         55.26         90.46        76.24 o                         
   8   9   7         38.30          5.57        76.46 o                         
   9   9   7        227.99        221.02        74.08 o                         
  10   9   7         43.51         22.50        76.18 o                         
  11   9   7         22.71          6.84        76.33 o                         
  12   9   7        142.13        116.72        74.42 o                         
  13   9   7        151.26         68.46        74.89 o                         
  14   9   7          0.79          9.50       122.80 o                         
  15   9   7         91.17         84.81       100.53 o                         
  16   9   7        141.51        138.00        98.08 o                         
  17   9   7          9.33         58.72       101.63 o                         
  18   9   7         18.02         52.78       106.43 o                         
  19   9   7          1.58        -12.19       109.83 o                         
  20   9   7        306.25        277.10       113.67 o                         
  21   9   7        275.06        264.41       108.58 o                         
  22   9   7         21.27         63.41       103.91 o                         
  23   9   7         10.37         -3.58       103.96 o                         
  24   9   7        633.34        617.45       111.26 o                         
  25   9   7          0.38         68.38       100.61 o                         
  26   9   7          0.68         34.31       102.11 o                         
   0  10   7         13.88         23.56       139.02 o                         
   1  10   7       1406.33       1415.30       215.21 o                         
   2  10   7          0.05         89.66        93.68 o                         
   3  10   7        837.01        932.99       111.47 o                         
   4  10   7         65.20         80.65        95.35 o                         
   5  10   7        347.12        351.80       104.04 o                         
   6  10   7         16.38        194.60        87.12 o                         
   7  10   7        929.65       1005.12        94.65 o                         
   8  10   7         53.66          9.97        82.20 o                         
   9  10   7        209.52        253.02        86.85 o                         
  10  10   7         57.78        129.07        85.58 o                         
  11  10   7        986.95       1043.15        95.96 o                         
  12  10   7         14.85         94.30       111.80 o                         
  13  10   7        146.92        289.70       114.79 o                         
  14  10   7         58.07         90.72       110.20 o                         
  15  10   7        485.72        497.18       111.34 o                         
  16  10   7          3.97         94.27       115.13 o                         
  17  10   7        320.35        346.02       116.68 o                         
  18  10   7          1.92        204.26       106.71 o                         
  19  10   7        684.33        879.00       121.05 o                         
  20  10   7         21.55        159.70       116.50 o                         
  21  10   7        107.73         85.36       112.86 o                         
   1  11   7        210.01        252.86       103.34 o                         
   2  11   7        210.59        186.63       110.49 o                         
   3  11   7         44.75         74.10       103.64 o                         
   4  11   7         10.05        108.02       103.19 o                         
   5  11   7          1.49        -39.42       106.42 o                         
   6  11   7        261.84        410.06       101.89 o                         
   7  11   7         20.23         21.79       105.52 o                         
   8  11   7         53.73        109.86       105.50 o                         
   9  11   7          0.18        -31.87        87.03 o                         
  10  11   7        199.64        263.36       117.41 o                         
  11  11   7          0.95        118.16       116.62 o                         
  12  11   7         81.12        142.76       115.09 o                         
  13  11   7         13.45        -68.23       114.39 o                         
   0   0   8       3120.03       3575.30       129.98 o                         
   1   0   8       1078.36       1101.10        76.01 o                         
   2   0   8      16548.69      18246.07       292.09 o                         
   3   0   8       5904.36       6549.79       135.12 o                         
   4   0   8      36113.04      37286.13       552.42 o                         
   5   0   8        604.52        731.52        72.33 o                         
   6   0   8       1506.12       1457.45        52.59 o                         
   7   0   8       2716.09       2657.55        77.42 o                         
   8   0   8       2507.13       2276.09        58.45 o                         
   9   0   8       1078.38       1007.54        50.89 o                         
  10   0   8       1431.58       1388.46        55.32 o                         
  11   0   8        127.39        177.69        48.27 o                         
  12   0   8       3948.89       3969.49        71.16 o                         
  13   0   8        617.59        651.64        67.00 o                         
  14   0   8       1248.28       1160.41        56.52 o                         
  15   0   8        219.00        232.48        59.64 o                         
  16   0   8       4341.73       4405.30        89.29 o                         
  17   0   8        711.05        730.08        66.41 o                         
  18   0   8         79.05        103.14        60.18 o                         
  19   0   8        133.17        147.56        59.71 o                         
  20   0   8       5164.59       4901.23        95.89 o                         
  21   0   8       2136.31       2182.70        66.58 o                         
  22   0   8        543.53        493.21        47.03 o                         
  23   0   8       4086.47       3999.56        87.99 o                         
  24   0   8        690.12        864.13        66.91 o                         
  25   0   8        589.98        635.81        66.98 o                         
  26   0   8       6412.47       6186.63       104.68 o                         
  27   0   8        739.80        791.67        70.55 o                         
  28   0   8       2355.25       2469.31       120.54 o                         
  29   0   8        477.08        630.72        94.55 o                         
  30   0   8       3503.65       3399.59       244.49 o                         
  31   0   8        267.41        216.34        94.00 o                         
  32   0   8        303.75        217.40        93.31 o                         
  33   0   8          9.37         74.34        77.73 o                         
  34   0   8       1534.68       1344.73       107.34 o                         
  35   0   8          9.73         -5.93        77.06 o                         
  36   0   8         16.01        -65.04        79.94 o                         
  37   0   8         82.99        104.50        82.74 o                         
  38   0   8       1261.93       1243.03        96.90 o                         
  39   0   8         14.88        -59.39        85.20 o                         
  40   0   8          8.94         63.32        89.08 o                         
  41   0   8         24.68          3.85        90.73 o                         
   1   1   8       4478.96       5065.20       144.11 o                         
   2   1   8       1168.79       1447.14        60.43 o                         
   3   1   8       1657.83       1719.32        51.05 o                         
   4   1   8         44.97         49.18        28.98 o                         
   5   1   8        679.76        741.67        33.21 o                         
   6   1   8        119.89        151.19        30.33 o                         
   7   1   8       2688.19       2660.51        43.28 o                         
   8   1   8       1700.40       1692.20        40.50 o                         
   9   1   8        907.65        939.97        37.91 o                         
  10   1   8        368.76        457.64        35.75 o                         
  11   1   8        156.56        144.79        34.45 o                         
  12   1   8         76.77         59.79        35.63 o                         
  13   1   8          6.04          8.09        35.13 o                         
  14   1   8          0.35         25.95        33.25 o                         
  15   1   8         63.47         70.51        34.57 o                         
  16   1   8          1.52         51.86        35.91 o                         
  17   1   8       2365.97       2227.77        45.97 o                         
  18   1   8         65.51         77.07        36.10 o                         
  19   1   8         54.48         46.88        36.71 o                         
  20   1   8         14.97          5.52        34.67 o                         
  21   1   8          3.47         43.45        33.77 o                         
  22   1   8        881.77        826.78        45.51 o                         
  23   1   8        524.06        522.43        43.39 o                         
  24   1   8       1144.22       1110.66        50.41 o                         
  25   1   8        991.95        981.27        57.04 o                         
  26   1   8        169.12        161.59        48.71 o                         
  27   1   8        139.92        101.78        46.07 o                         
  28   1   8         88.32         83.62        54.69 o                         
  29   1   8         30.36         49.77        55.27 o                         
  30   1   8         92.73        108.22        55.85 o                         
  31   1   8         42.94         10.82        56.15 o                         
  32   1   8          0.25         22.48        57.01 o                         
  33   1   8         71.72         68.02        59.57 o                         
  34   1   8         13.58        -14.89        59.89 o                         
  35   1   8          0.35          3.26        59.94 o                         
  36   1   8          0.07         36.89        61.38 o                         
  37   1   8          4.22         23.42        64.29 o                         
  38   1   8         45.90         99.40        60.86 o                         
  39   1   8        118.03        119.80        60.94 o                         
  40   1   8         49.65        165.39        60.54 o                         
  41   1   8          0.17          8.33        60.23 o                         
   0   2   8       4980.90       4871.42       216.17 o                         
   1   2   8        237.33        209.25        10.65 o                         
   2   2   8        465.44        429.82        20.26 o                         
   3   2   8        354.57        386.70        23.65 o                         
   4   2   8      10668.26      10758.58       106.13 o                         
   5   2   8        164.58        197.05        35.35 o                         
   6   2   8        962.11        876.18        25.53 o                         
   7   2   8        156.02        172.48        21.94 o                         
   8   2   8       6483.33       6236.53        82.25 o                         
   9   2   8        211.25        248.95        28.09 o                         
  10   2   8       3860.22       3650.25        62.22 o                         
  11   2   8         54.07         71.71        31.02 o                         
  12   2   8       3409.36       3052.35        44.94 o                         
  13   2   8        281.65        296.47        31.41 o                         
  14   2   8       3968.59       3778.26        46.49 o                         
  15   2   8        237.41        254.63        32.98 o                         
  16   2   8       8520.73       7917.97        60.42 o                         
  17   2   8          0.11         86.51        34.18 o                         
  18   2   8       4818.61       4564.19        52.01 o                         
  19   2   8         26.74         70.31        32.96 o                         
  20   2   8       5095.70       5145.91        83.82 o                         
  21   2   8        451.12        533.70        41.66 o                         
  22   2   8       4570.97       4589.19        61.07 o                         
  23   2   8       1960.44       1918.37        50.44 o                         
  24   2   8       1143.33       1096.36        46.08 o                         
  25   2   8         51.96        114.15        40.93 o                         
  26   2   8       2929.13       2738.78        74.34 o                         
  27   2   8        428.30        408.88        60.66 o                         
  28   2   8        794.14        850.24        63.19 o                         
  29   2   8        393.79        373.96        56.65 o                         
  30   2   8       2213.41       2123.82        69.83 o                         
  31   2   8         70.01        189.28        56.91 o                         
  32   2   8        266.55        296.07        59.85 o                         
  33   2   8        119.68        109.99        59.60 o                         
  34   2   8        931.36        890.61        66.44 o                         
  35   2   8         58.74         83.37        73.19 o                         
  36   2   8        441.99        355.82        74.12 o                         
  37   2   8         14.44        100.95        74.58 o                         
  38   2   8       1085.70        892.86        86.28 o                         
  39   2   8          0.09         35.90        75.13 o                         
  40   2   8          3.17         17.41        76.17 o                         
   1   3   8       1981.95       1907.21        74.06 o                         
   2   3   8       4440.79       4542.90        94.33 o                         
   3   3   8        157.05        109.57        60.63 o                         
   4   3   8        113.05        101.82        31.58 o                         
   5   3   8        959.99        862.84        36.34 o                         
   6   3   8       2535.76       2454.75        49.14 o                         
   7   3   8       2113.03       1999.39        38.57 o                         
   8   3   8          4.43         30.58        30.58 o                         
   9   3   8        570.66        485.20        35.40 o                         
  10   3   8        580.46        583.16        25.93 o                         
  11   3   8        685.30        696.68        28.35 o                         
  12   3   8        360.60        328.68        28.06 o                         
  13   3   8       1633.58       1542.09        35.68 o                         
  14   3   8        751.38        744.28        33.57 o                         
  15   3   8        496.88        480.70        33.10 o                         
  16   3   8        287.90        261.44        32.79 o                         
  17   3   8        238.63        280.57        33.11 o                         
  18   3   8        464.59        428.42        38.78 o                         
  19   3   8        453.02        464.64        38.73 o                         
  20   3   8        260.66        247.59        37.52 o                         
  21   3   8        611.41        554.89        39.50 o                         
  22   3   8         62.82        100.61        43.53 o                         
  23   3   8       1816.38       1695.01        55.46 o                         
  24   3   8         25.99         93.83        54.53 o                         
  25   3   8       1949.14       2067.17        68.36 o                         
  26   3   8        523.00        491.36        58.49 o                         
  27   3   8        642.64        674.25        58.65 o                         
  28   3   8          7.21         25.77        68.04 o                         
  29   3   8        617.43        529.62        75.86 o                         
  30   3   8         23.30        -11.76        68.89 o                         
  31   3   8        287.85        361.11        74.44 o                         
  32   3   8          3.08         76.19        68.88 o                         
  33   3   8        720.17        737.04        75.45 o                         
  34   3   8         31.12         75.23        70.56 o                         
  35   3   8        379.79        416.22        73.91 o                         
  36   3   8         62.13        122.11        76.80 o                         
  37   3   8        144.21        159.05        75.26 o                         
  38   3   8         48.21        154.77        76.15 o                         
  39   3   8        100.00         57.71        76.07 o                         
  40   3   8          4.69         11.21        77.80 o                         
   0   4   8       9065.68       8847.65       204.28 o                         
   1   4   8         78.70         78.74        68.84 o                         
   2   4   8        113.72        128.86        70.03 o                         
   3   4   8          0.48        -21.82        68.46 o                         
   4   4   8       2104.22       1935.25        81.32 o                         
   5   4   8        691.76        651.97        72.98 o                         
   6   4   8       2671.12       2678.28        85.28 o                         
   7   4   8         42.01         99.77        67.04 o                         
   8   4   8       4599.00       4442.68       114.94 o                         
   9   4   8        614.19        687.88        71.50 o                         
  10   4   8       1245.11       1133.13        74.18 o                         
  11   4   8        734.79        699.56        71.70 o                         
  12   4   8       4871.38       4800.47        96.71 o                         
  13   4   8         18.07         71.74        50.89 o                         
  14   4   8        686.59        698.22        52.67 o                         
  15   4   8        233.01        218.86        36.23 o                         
  16   4   8       4514.70       4316.48        56.32 o                         
  17   4   8        151.76        204.15        41.45 o                         
  18   4   8       1406.46       1365.31        50.14 o                         
  19   4   8         54.47         48.13        41.43 o                         
  20   4   8        910.07        870.31        48.36 o                         
  21   4   8        804.65        708.45        52.45 o                         
  22   4   8        354.03        339.85        46.71 o                         
  23   4   8        298.08        281.34        55.11 o                         
  24   4   8       1315.09       1140.34        63.06 o                         
  25   4   8         85.83         96.52        56.39 o                         
  26   4   8       2305.94       2169.38        75.87 o                         
  27   4   8         19.90         38.45        55.59 o                         
  28   4   8       1188.84       1127.50        65.29 o                         
  29   4   8          1.70         52.93        68.66 o                         
  30   4   8        613.23        605.32        77.85 o                         
  31   4   8         24.32         86.65        73.57 o                         
  32   4   8        238.86        238.78        76.12 o                         
  33   4   8          0.31         28.45        77.09 o                         
  34   4   8        215.78        237.00        82.56 o                         
  35   4   8         17.88         95.06        72.11 o                         
  36   4   8        443.96        482.80       104.51 o                         
  37   4   8          0.02        110.17        76.22 o                         
  38   4   8        356.62        390.39        76.84 o                         
   1   5   8       2695.53       2837.16        94.78 o                         
   2   5   8         52.92        104.26        76.00 o                         
   3   5   8       3750.22       3565.80        97.93 o                         
   4   5   8        960.26       1023.74        81.31 o                         
   5   5   8        639.27        670.95        78.12 o                         
   6   5   8        418.99        368.43        76.83 o                         
   7   5   8        558.18        543.64        75.12 o                         
   8   5   8        127.16        175.21        73.47 o                         
   9   5   8       2758.63       2831.47        90.36 o                         
  10   5   8          3.34         47.38        67.52 o                         
  11   5   8       1000.03       1033.99        74.68 o                         
  12   5   8         53.45        126.71        66.65 o                         
  13   5   8       3576.57       3272.56        89.85 o                         
  14   5   8         89.84        111.21        64.65 o                         
  15   5   8        502.83        484.96        66.21 o                         
  16   5   8         11.36         79.25        62.91 o                         
  17   5   8       2400.42       2374.23        82.48 o                         
  18   5   8        627.52        623.30        69.42 o                         
  19   5   8       1221.90       1047.52        72.84 o                         
  20   5   8        216.30        266.67        72.01 o                         
  21   5   8       4639.99       4648.60       141.97 o                         
  22   5   8          0.15         70.33        91.90 o                         
  23   5   8        312.27        296.28        88.55 o                         
  24   5   8        158.57        177.65        89.06 o                         
  25   5   8        535.37        658.91       171.70 o                         
  26   5   8        139.27        148.41        88.19 o                         
  27   5   8          1.72        -20.42        82.54 o                         
  28   5   8        101.09        223.96        86.91 o                         
  29   5   8        852.17        928.88        99.41 o                         
  30   5   8          7.91         72.77       149.46 o                         
  31   5   8         13.01         56.46       147.82 o                         
  32   5   8         49.80        152.78       152.19 o                         
  33   5   8        935.34        993.07       165.70 o                         
  34   5   8         73.52        105.17       158.56 o                         
  35   5   8         19.22        169.00       159.61 o                         
  36   5   8         33.67          8.35       146.80 o                         
  37   5   8        517.52        734.61       129.00 o                         
   0   6   8       1388.60       1547.47       142.85 o                         
   1   6   8       1068.52       1074.97        81.29 o                         
   2   6   8         54.70         49.66        72.50 o                         
   3   6   8        141.42        209.16        74.56 o                         
   4   6   8       1278.17       1406.59        81.27 o                         
   5   6   8         78.54         75.05        71.55 o                         
   6   6   8        315.43        309.46        73.28 o                         
   7   6   8        767.68        796.36        76.80 o                         
   8   6   8        327.38        286.73        70.57 o                         
   9   6   8        128.15        133.58        70.33 o                         
  10   6   8        114.91         88.08        68.87 o                         
  11   6   8        160.83        142.58        68.78 o                         
  12   6   8        738.57        650.04        71.24 o                         
  13   6   8          1.61         69.16        69.61 o                         
  14   6   8          7.20         13.63        65.53 o                         
  15   6   8        177.45        124.98        65.82 o                         
  16   6   8        797.09        849.27        73.18 o                         
  17   6   8        147.28        173.97        66.85 o                         
  18   6   8        212.22        209.66        67.49 o                         
  19   6   8         80.52         79.17        66.46 o                         
  20   6   8        372.98        338.25        96.71 o                         
  21   6   8         14.73         15.79        91.37 o                         
  22   6   8        390.44        456.86        96.08 o                         
  23   6   8          6.70         17.91        89.50 o                         
  24   6   8        119.74         60.91        89.28 o                         
  25   6   8         18.12        -38.97        86.68 o                         
  26   6   8         18.89         62.69        93.70 o                         
  27   6   8          0.01        -29.52        88.01 o                         
  28   6   8        116.34        126.09        93.58 o                         
  29   6   8         26.93         85.29        95.92 o                         
  30   6   8        215.37        268.95        90.74 o                         
  31   6   8         24.63         86.71       165.19 o                         
  32   6   8        108.93         46.89       155.10 o                         
  33   6   8        111.51         76.88       152.43 o                         
  34   6   8          2.65         14.77       163.39 o                         
  35   6   8          0.63         65.78       151.79 o                         
   1   7   8        780.94        856.37        95.81 o                         
   2   7   8       1463.64       1600.78        89.81 o                         
   3   7   8       1981.44       2084.31        91.66 o                         
   4   7   8        101.75        261.35        77.45 o                         
   5   7   8       1594.01       1628.53        89.50 o                         
   6   7   8        185.73        213.77        76.54 o                         
   7   7   8       2967.26       3124.82       101.48 o                         
   8   7   8        337.77        400.51        75.94 o                         
   9   7   8       5366.75       5283.57       113.60 o                         
  10   7   8         62.80        131.64        73.11 o                         
  11   7   8        364.10        414.63        78.74 o                         
  12   7   8        718.67        691.14       102.91 o                         
  13   7   8       2971.43       3114.30        96.81 o                         
  14   7   8        587.06        709.36        91.50 o                         
  15   7   8        284.16        275.74        71.37 o                         
  16   7   8        153.37        327.66        73.26 o                         
  17   7   8       1087.49       1057.58        78.22 o                         
  18   7   8         13.72         47.59        90.69 o                         
  19   7   8        272.12        338.97        96.34 o                         
  20   7   8        322.58        991.52       474.96 o                         
  21   7   8       4133.50       4176.14       142.12 o                         
  22   7   8          1.48         79.89       101.13 o                         
  23   7   8         23.59        -17.07        99.19 o                         
  24   7   8        171.15        292.22       101.59 o                         
  25   7   8       1047.76       1189.49       110.32 o                         
  26   7   8         68.67         80.00       100.35 o                         
  27   7   8          0.34         75.35       104.66 o                         
  28   7   8         38.18         17.79       101.92 o                         
  29   7   8       1393.41       1361.25       113.21 o                         
  30   7   8          1.62         93.84       103.66 o                         
  31   7   8         73.57        114.69       105.31 o                         
  32   7   8        211.27        283.20       163.00 o                         
   0   8   8        197.12        216.91       128.69 o                         
   1   8   8         86.83        106.55        94.59 o                         
   2   8   8        931.88        762.25        97.23 o                         
   3   8   8          0.09          5.99        77.70 o                         
   4   8   8         67.27         28.86        76.92 o                         
   5   8   8          0.60         39.20        76.31 o                         
   6   8   8         69.30         61.10        77.03 o                         
   7   8   8       1208.31       1021.19        85.25 o                         
   8   8   8         74.30         89.35        78.54 o                         
   9   8   8         12.02         43.82        76.49 o                         
  10   8   8        935.46        891.61        82.15 o                         
  11   8   8         13.61         89.10        73.42 o                         
  12   8   8        459.99        420.08        92.10 o                         
  13   8   8        488.62        344.30        74.72 o                         
  14   8   8        105.09        145.48        70.56 o                         
  15   8   8          5.59         23.43        67.68 o                         
  16   8   8         23.07        -37.55        95.39 o                         
  17   8   8          2.67         22.80        94.65 o                         
  18   8   8         37.49         55.02        98.09 o                         
  19   8   8          5.93         50.34       102.32 o                         
  20   8   8          9.47         51.11       102.74 o                         
  21   8   8        102.13        216.20       105.44 o                         
  22   8   8         23.71        101.34        99.30 o                         
  23   8   8          0.04         28.37       102.45 o                         
  24   8   8         30.12         -5.23       101.76 o                         
  25   8   8          7.39         34.88       115.48 o                         
  26   8   8          0.12         63.98        96.50 o                         
  27   8   8        181.13        142.06       106.33 o                         
  28   8   8         38.25         67.63       106.85 o                         
  29   8   8          0.01        -63.43       110.16 o                         
   1   9   8       1142.11       1192.41       108.22 o                         
   2   9   8        330.48        283.80        99.08 o                         
   3   9   8       1207.10       1384.12       113.90 o                         
   4   9   8         21.74         80.20        89.10 o                         
   5   9   8        855.67       1013.60        90.20 o                         
   6   9   8          2.58         56.44        80.26 o                         
   7   9   8        143.80        143.33        82.91 o                         
   8   9   8          8.81         49.39        78.44 o                         
   9   9   8        357.79        456.31        82.19 o                         
  10   9   8         63.79         28.58        79.21 o                         
  11   9   8        322.39        300.69        78.76 o                         
  12   9   8        114.57        163.34        78.07 o                         
  13   9   8        997.19       1120.42        91.49 o                         
  14   9   8        153.29        247.28       118.93 o                         
  15   9   8        525.15        483.24       108.54 o                         
  16   9   8         85.63        314.86       110.46 o                         
  17   9   8        421.02        577.40       154.71 o                         
  18   9   8         10.26         58.12       110.02 o                         
  19   9   8        221.33        232.92       111.01 o                         
  20   9   8        138.38        219.37       104.64 o                         
  21   9   8        512.32        523.92       109.07 o                         
  22   9   8          0.88          4.41       105.32 o                         
  23   9   8         32.20        134.11       103.93 o                         
  24   9   8          0.15        151.20       103.43 o                         
  25   9   8        919.80        968.46       158.91 o                         
   0  10   8        219.27        360.46       144.76 o                         
   1  10   8          4.79          7.20        97.85 o                         
   2  10   8         55.41         58.30        99.35 o                         
   3  10   8         10.81        100.37       105.74 o                         
   4  10   8        126.86         91.53       102.49 o                         
   5  10   8        122.56         59.95        92.98 o                         
   6  10   8         12.12          6.03        96.58 o                         
   7  10   8          6.98          8.12        79.07 o                         
   8  10   8        386.06        412.69        89.25 o                         
   9  10   8        126.57         58.53        82.68 o                         
  10  10   8          8.25          8.05        85.04 o                         
  11  10   8          3.79        157.85        83.87 o                         
  12  10   8        328.77        326.44       116.45 o                         
  13  10   8        157.88         79.03       119.38 o                         
  14  10   8        239.38        265.23       110.98 o                         
  15  10   8          9.41         19.44       111.65 o                         
  16  10   8        128.10        218.67       119.60 o                         
  17  10   8         79.42         24.70       111.56 o                         
  18  10   8         47.37         68.35       108.06 o                         
  19  10   8         42.70        -72.30       157.28 o                         
   1  11   8        410.40        398.16       106.45 o                         
   2  11   8         18.94        -59.04       113.31 o                         
   3  11   8        155.64        166.23       112.15 o                         
   4  11   8          1.31         24.74        99.58 o                         
   5  11   8        352.87        378.63       110.36 o                         
   6  11   8         23.68        -18.47        96.20 o                         
   7  11   8         41.67         22.83       130.09 o                         
   8  11   8          4.53         43.10       101.84 o                         
   9  11   8        319.96        371.24       100.43 o                         
   1   1   9       1501.73       1527.00        70.74 o                         
   2   1   9       6445.00       6426.82        89.89 o                         
   3   1   9        249.89        323.60        43.93 o                         
   4   1   9         19.37         82.41        48.54 o                         
   5   1   9       1457.51       1572.30        46.09 o                         
   6   1   9       6569.97       6335.88        74.65 o                         
   7   1   9        869.83        856.76        38.87 o                         
   8   1   9        973.20        963.07        39.34 o                         
   9   1   9         88.03         94.89        35.89 o                         
  10   1   9       8713.08       8472.59        70.37 o                         
  11   1   9        116.06        178.98        38.34 o                         
  12   1   9       1639.98       1631.33        45.64 o                         
  13   1   9       2444.13       2471.57        57.29 o                         
  14   1   9       2324.25       2299.70        50.65 o                         
  15   1   9         78.80        111.77        36.86 o                         
  16   1   9        441.69        422.13        38.67 o                         
  17   1   9       2960.51       2950.79        51.00 o                         
  18   1   9       5087.48       4999.26        72.79 o                         
  19   1   9         24.72         82.40        35.93 o                         
  20   1   9       1346.92       1283.67        42.44 o                         
  21   1   9         40.63         33.25        40.78 o                         
  22   1   9        275.00        279.09        42.24 o                         
  23   1   9        109.75        126.95        42.06 o                         
  24   1   9       1842.49       1767.05        64.33 o                         
  25   1   9         42.10         68.36        53.13 o                         
  26   1   9       1977.76       1887.30        61.48 o                         
  27   1   9        176.99        239.96        48.26 o                         
  28   1   9       1209.21       1216.95        61.76 o                         
  29   1   9        694.90        721.23        59.56 o                         
  30   1   9        530.05        443.29        58.21 o                         
  31   1   9          2.28         52.49        56.16 o                         
  32   1   9        448.41        433.79        61.99 o                         
  33   1   9        378.19        409.85        61.36 o                         
  34   1   9        497.53        437.30        62.93 o                         
  35   1   9        542.85        571.18        75.14 o                         
  36   1   9        789.18        758.53        80.83 o                         
  37   1   9         15.46         -7.30        75.35 o                         
  38   1   9        152.98        116.51        66.06 o                         
  39   1   9         34.80         93.77        65.81 o                         
  40   1   9        534.06        594.98        72.31 o                         
   0   2   9        176.06        223.58        24.18 o                         
   1   2   9       1542.99       1535.30        47.49 o                         
   2   2   9         25.77         63.71        62.00 o                         
   3   2   9        146.51        168.95        29.89 o                         
   4   2   9       1051.34       1003.75        36.68 o                         
   5   2   9        317.98        313.80        40.20 o                         
   6   2   9         61.21         89.22        36.59 o                         
   7   2   9       3114.20       2914.96        69.93 o                         
   8   2   9       1136.70       1149.71        31.04 o                         
   9   2   9        858.86        781.37        31.56 o                         
  10   2   9        145.65        113.85        29.94 o                         
  11   2   9       2732.32       2658.81        42.88 o                         
  12   2   9       1171.44       1129.13        37.83 o                         
  13   2   9        117.69        107.45        34.16 o                         
  14   2   9        687.82        619.11        34.47 o                         
  15   2   9        991.02        961.42        37.07 o                         
  16   2   9        116.92        120.02        32.64 o                         
  17   2   9        106.24        107.07        32.50 o                         
  18   2   9        494.68        500.12        34.23 o                         
  19   2   9         20.82         29.69        31.04 o                         
  20   2   9        208.04        213.39        38.19 o                         
  21   2   9        678.75        588.40        41.70 o                         
  22   2   9         34.90         54.77        38.53 o                         
  23   2   9       2218.61       2059.49        57.82 o                         
  24   2   9         29.14         60.40        45.68 o                         
  25   2   9          0.36        -12.09        45.01 o                         
  26   2   9        154.23         98.04        68.51 o                         
  27   2   9        144.05        105.18        67.59 o                         
  28   2   9         65.70         25.49        68.18 o                         
  29   2   9        200.13        119.00        72.57 o                         
  30   2   9         44.20        100.15        63.99 o                         
  31   2   9        125.56        194.88        68.82 o                         
  32   2   9        745.45        730.21        72.43 o                         
  33   2   9        122.94        101.75        68.88 o                         
  34   2   9         27.24        156.27        70.16 o                         
  35   2   9         93.11         93.20        72.59 o                         
  36   2   9          2.35        115.86        72.83 o                         
  37   2   9          0.26        152.40        76.29 o                         
  38   2   9          1.46         90.63        72.02 o                         
  39   2   9        460.50        436.40        77.96 o                         
   1   3   9        165.64        267.97        86.03 o                         
   2   3   9      11186.01      11060.31       135.63 o                         
   3   3   9        161.70        268.82        68.33 o                         
   4   3   9         28.19         -8.11        66.57 o                         
   5   3   9        323.27        315.51        43.14 o                         
   6   3   9       5911.96       5559.32       157.68 o                         
   7   3   9        270.52        270.76        40.99 o                         
   8   3   9         52.70         65.22        41.36 o                         
   9   3   9        100.25        125.13        39.62 o                         
  10   3   9       4031.00       3772.13        60.68 o                         
  11   3   9       1691.11       1649.22        51.53 o                         
  12   3   9       2360.61       2213.47        54.68 o                         
  13   3   9        252.52        250.41        43.10 o                         
  14   3   9       1018.24        925.73        47.39 o                         
  15   3   9         41.01         43.56        35.60 o                         
  16   3   9        717.86        619.31        38.79 o                         
  17   3   9       1631.51       1650.44        44.53 o                         
  18   3   9       1092.11        996.04        47.91 o                         
  19   3   9          1.03         13.51        41.11 o                         
  20   3   9          4.65         41.33        42.05 o                         
  21   3   9          7.22         48.91        42.95 o                         
  22   3   9       2588.76       2486.19        60.59 o                         
  23   3   9         48.00        109.87        45.40 o                         
  24   3   9       1517.57       1509.47        55.84 o                         
  25   3   9        624.86        553.19        58.72 o                         
  26   3   9        309.73        305.12        55.78 o                         
  27   3   9         12.47         -2.59        66.67 o                         
  28   3   9        388.10        428.44        71.90 o                         
  29   3   9        307.43        422.42        71.47 o                         
  30   3   9         81.10         82.61        70.14 o                         
  31   3   9          9.11         87.89        72.22 o                         
  32   3   9        448.15        501.74        78.87 o                         
  33   3   9        375.06        448.80        71.91 o                         
  34   3   9          2.20        102.21        71.14 o                         
  35   3   9         47.13        187.05        72.94 o                         
  36   3   9        827.54        814.72       107.86 o                         
  37   3   9         48.19        116.35        74.50 o                         
  38   3   9         23.44         12.74        77.44 o                         
   0   4   9       8132.76       7818.28       209.26 o                         
   1   4   9       1601.15       1706.43        85.02 o                         
   2   4   9        488.32        514.47        76.67 o                         
   3   4   9          6.20         -1.28        73.81 o                         
   4   4   9       1163.35       1257.36        81.04 o                         
   5   4   9        492.75        517.69        75.60 o                         
   6   4   9       1081.30       1025.03        79.04 o                         
   7   4   9       1802.96       1844.69        84.81 o                         
   8   4   9       2633.14       2515.66        85.66 o                         
   9   4   9          1.75         43.76        69.21 o                         
  10   4   9         11.67         72.75        66.28 o                         
  11   4   9       1960.31       1729.41        57.23 o                         
  12   4   9        795.09        798.38        51.30 o                         
  13   4   9          8.41         10.37        38.76 o                         
  14   4   9        684.77        701.12        44.06 o                         
  15   4   9       2029.94       2021.97        52.62 o                         
  16   4   9         69.03        100.33        38.72 o                         
  17   4   9         37.54         21.39        47.83 o                         
  18   4   9        102.42         70.08        48.60 o                         
  19   4   9        770.06        816.80        56.11 o                         
  20   4   9        629.73        676.49        55.30 o                         
  21   4   9         48.41         87.44        53.27 o                         
  22   4   9         44.70         60.92        52.30 o                         
  23   4   9       3036.08       3107.24        92.27 o                         
  24   4   9         30.31        134.73        66.48 o                         
  25   4   9        102.47        101.85        84.54 o                         
  26   4   9         13.31         17.16        64.95 o                         
  27   4   9        516.38        492.24        70.32 o                         
  28   4   9         92.55         69.22        88.89 o                         
  29   4   9         32.75         15.99        89.34 o                         
  30   4   9        157.22        150.25        91.54 o                         
  31   4   9        553.69        503.83        98.24 o                         
  32   4   9         12.85         97.69       100.52 o                         
  33   4   9          7.29         51.82        93.03 o                         
  34   4   9         85.70         46.19       100.46 o                         
  35   4   9       1119.84       1342.89       116.88 o                         
  36   4   9         76.46        146.51        84.91 o                         
  37   4   9          1.03         73.93        91.19 o                         
   1   5   9        325.75        298.39        89.84 o                         
   2   5   9        210.20        198.30        73.40 o                         
   3   5   9        618.77        571.91        78.23 o                         
   4   5   9          1.55         32.36        72.44 o                         
   5   5   9          7.01         85.60        70.81 o                         
   6   5   9       1040.36       1119.12        78.68 o                         
   7   5   9         54.76         56.02        68.32 o                         
   8   5   9          0.40         -5.25        66.61 o                         
   9   5   9         70.04         38.19        67.80 o                         
  10   5   9        484.86        464.06        69.28 o                         
  11   5   9        108.42         95.69        64.16 o                         
  12   5   9        124.69        114.76        66.35 o                         
  13   5   9        300.25        312.93        68.00 o                         
  14   5   9        133.23        182.70        66.98 o                         
  15   5   9         65.76        102.72        64.26 o                         
  16   5   9        158.28        126.32        64.27 o                         
  17   5   9         16.35         12.98        64.91 o                         
  18   5   9        232.56        190.61        67.25 o                         
  19   5   9        150.50        141.40        64.80 o                         
  20   5   9        606.96        487.02        68.95 o                         
  21   5   9          6.22         37.40        74.66 o                         
  22   5   9       2268.89       2230.65       111.43 o                         
  23   5   9        182.16        170.14        90.49 o                         
  24   5   9        645.27        657.24       103.81 o                         
  25   5   9        148.38        151.11        91.33 o                         
  26   5   9          3.99          5.51        84.07 o                         
  27   5   9         22.84          4.86        87.58 o                         
  28   5   9        142.66        175.66        83.47 o                         
  29   5   9        159.41        142.38        88.54 o                         
  30   5   9        210.16        152.06       148.55 o                         
  31   5   9        232.14        265.42       151.97 o                         
  32   5   9         29.31         90.60       149.78 o                         
  33   5   9         81.10        -20.50       157.26 o                         
  34   5   9        307.72        333.14       159.28 o                         
  35   5   9         70.60        115.51       155.60 o                         
   0   6   9       4209.11       3940.85       177.61 o                         
   1   6   9       2100.24       2053.20       111.07 o                         
   2   6   9          0.07        105.30        77.66 o                         
   3   6   9       4157.25       4142.14       105.67 o                         
   4   6   9       1734.62       1884.77        88.71 o                         
   5   6   9       3089.70       3084.19        98.31 o                         
   6   6   9       1167.42       1213.18        92.50 o                         
   7   6   9       2063.85       2246.50        92.77 o                         
   8   6   9        147.59        105.94        74.74 o                         
   9   6   9         15.04          1.36        72.18 o                         
  10   6   9        948.47        880.26        80.26 o                         
  11   6   9       3183.44       3125.92        96.75 o                         
  12   6   9        876.43        897.34        78.30 o                         
  13   6   9        116.23        155.37        70.93 o                         
  14   6   9        783.84        714.44        75.68 o                         
  15   6   9       1035.26       1100.42        79.50 o                         
  16   6   9        591.76        631.37        80.89 o                         
  17   6   9          2.10         76.46        68.45 o                         
  18   6   9        747.04        757.14        81.90 o                         
  19   6   9       2027.39       2110.29        86.50 o                         
  20   6   9         67.38        197.21        96.11 o                         
  21   6   9         14.83         73.11        96.54 o                         
  22   6   9        325.35        429.23       100.35 o                         
  23   6   9        651.21        772.69       102.19 o                         
  24   6   9        383.65        481.23       100.87 o                         
  25   6   9         57.03        145.60        94.89 o                         
  26   6   9        212.67        211.34        94.57 o                         
  27   6   9        198.29        177.58        99.60 o                         
  28   6   9         47.62        128.50        97.99 o                         
  29   6   9        300.64        396.60       100.86 o                         
  30   6   9        532.27       1010.33       178.10 o                         
  31   6   9        711.02       1098.24       177.14 o                         
  32   6   9        226.89        377.94       170.88 o                         
  33   6   9        399.83        517.71       166.72 o                         
   1   7   9        510.43        509.01        92.56 o                         
   2   7   9        225.47        248.40        92.06 o                         
   3   7   9         49.57         76.44        76.92 o                         
   4   7   9          2.37         25.23        76.10 o                         
   5   7   9        358.09        395.96        80.34 o                         
   6   7   9       1057.71       1059.47        86.33 o                         
   7   7   9        847.25        940.72       116.59 o                         
   8   7   9          3.53         38.06        75.38 o                         
   9   7   9        121.77        206.39        79.20 o                         
  10   7   9        524.55        527.49        80.72 o                         
  11   7   9        118.91         76.01        74.54 o                         
  12   7   9          1.21        -13.38        69.89 o                         
  13   7   9        119.78         84.60        71.66 o                         
  14   7   9        148.09        180.62        69.62 o                         
  15   7   9          0.02         11.62        70.38 o                         
  16   7   9         92.62        143.78        70.92 o                         
  17   7   9         48.80         92.89        68.42 o                         
  18   7   9        152.53        137.45        96.97 o                         
  19   7   9          0.14        -19.66        93.12 o                         
  20   7   9        194.01         35.72        94.42 o                         
  21   7   9         19.82        -18.92        92.04 o                         
  22   7   9         33.87         48.67        97.56 o                         
  23   7   9          0.12        -19.81       101.50 o                         
  24   7   9         35.78         59.82       101.40 o                         
  25   7   9          6.85         31.41       100.20 o                         
  26   7   9          0.62          1.02        91.98 o                         
  27   7   9          0.07         57.38        99.39 o                         
  28   7   9         66.66         76.65       105.17 o                         
  29   7   9         67.81        109.01       101.98 o                         
  30   7   9          0.72        -74.50        95.02 o                         
  31   7   9         57.58        -66.03       166.08 o                         
   0   8   9       5295.32       4853.90       196.69 o                         
   1   8   9        252.45        340.63       103.05 o                         
   2   8   9         24.86          6.46        90.17 o                         
   3   8   9        358.76        349.37       102.59 o                         
   4   8   9          4.16         29.88        77.66 o                         
   5   8   9        582.15        679.02        85.29 o                         
   6   8   9        119.39        221.50        81.22 o                         
   7   8   9       2728.95       2848.11       104.41 o                         
   8   8   9       1549.66       1511.89        94.37 o                         
   9   8   9        339.45        369.05        80.16 o                         
  10   8   9         58.31         93.45        76.03 o                         
  11   8   9        665.90        749.83        83.72 o                         
  12   8   9        358.42        376.42        80.33 o                         
  13   8   9        217.29        166.73        78.38 o                         
  14   8   9        152.48        245.11        77.43 o                         
  15   8   9        938.85       1013.77        84.95 o                         
  16   8   9        462.38        517.26       105.04 o                         
  17   8   9        101.24        115.67       102.74 o                         
  18   8   9        137.62        187.19       106.20 o                         
  19   8   9        758.42        871.26       118.30 o                         
  20   8   9         12.61        154.43       108.60 o                         
  21   8   9         31.97        150.47       141.35 o                         
  22   8   9        185.50        193.78       107.53 o                         
  23   8   9        664.27        659.89       115.33 o                         
  24   8   9         42.90         48.73       106.01 o                         
  25   8   9         26.01         40.32       104.08 o                         
  26   8   9        118.23        182.69       101.86 o                         
  27   8   9       1226.31       1342.95       119.03 o                         
   1   9   9          0.52        -82.11        99.73 o                         
   2   9   9         85.63        103.45        96.69 o                         
   3   9   9         10.79         41.96        94.16 o                         
   4   9   9        339.31        339.68        95.22 o                         
   5   9   9        355.89        313.37       103.63 o                         
   6   9   9        259.78        263.27        82.48 o                         
   7   9   9          1.13         57.19        82.31 o                         
   8   9   9         26.58         54.54        79.27 o                         
   9   9   9         53.69         46.38        79.54 o                         
  10   9   9         72.86         26.69        79.61 o                         
  11   9   9          3.09          9.33        76.50 o                         
  12   9   9         22.61         71.31        78.82 o                         
  13   9   9          9.40         51.99        90.88 o                         
  14   9   9          0.45         44.90       107.39 o                         
  15   9   9         71.69         78.70       102.81 o                         
  16   9   9         59.44         28.63       108.60 o                         
  17   9   9         51.90         79.24       113.68 o                         
  18   9   9         16.36        -31.71       112.71 o                         
  19   9   9          0.05         11.30       110.08 o                         
  20   9   9          6.83         50.35       102.22 o                         
  21   9   9          9.65        -27.92        95.97 o                         
  22   9   9          2.20         43.64       115.04 o                         
  23   9   9         19.00        169.99       130.13 o                         
   0  10   9        858.76        797.88       156.48 o                         
   1  10   9        536.60        643.71       116.32 o                         
   2  10   9          9.35         21.14       106.99 o                         
   3  10   9        299.89        355.28       109.75 o                         
   4  10   9        489.61        656.17       111.12 o                         
   5  10   9        339.50        325.10       101.73 o                         
   6  10   9         44.44         67.50       108.57 o                         
   7  10   9        932.35       1348.13       117.43 o                         
   8  10   9        266.42        419.21        94.50 o                         
   9  10   9        340.87        366.97        96.48 o                         
  10  10   9        189.62        316.85       105.99 o                         
  11  10   9        765.84        662.44       113.24 o                         
  12  10   9        692.75        690.04       114.07 o                         
  13  10   9          2.09         56.91       115.31 o                         
  14  10   9        182.98        510.57       318.91 o                         
  15  10   9        928.08       1200.97       130.00 o                         
  16  10   9        551.25        587.72       128.99 o                         
   0   0  10       3005.86       2962.01       146.34 o                         
   1   0  10          7.42          1.09        79.82 o                         
   2   0  10        611.26        583.58        85.55 o                         
   3   0  10        123.23        109.59        82.34 o                         
   4   0  10       1155.53       1231.40        92.66 o                         
   5   0  10        866.57        917.97        57.43 o                         
   6   0  10         39.88         16.05        51.75 o                         
   7   0  10        558.64        558.61        56.05 o                         
   8   0  10       2485.10       2523.39        68.79 o                         
   9   0  10         59.99        106.01        52.78 o                         
  10   0  10       1560.62       1444.89        63.91 o                         
  11   0  10       6092.15       6166.88        90.82 o                         
  12   0  10         13.58         58.91        55.43 o                         
  13   0  10        899.44        822.27        61.45 o                         
  14   0  10       1107.49       1029.86        61.24 o                         
  15   0  10        149.58        194.23        54.34 o                         
  16   0  10        351.07        316.31        54.77 o                         
  17   0  10       1323.81       1298.37        63.44 o                         
  18   0  10        414.54        378.32        55.09 o                         
  19   0  10       1117.82       1183.00        61.37 o                         
  20   0  10         51.20         46.68        51.51 o                         
  21   0  10         12.54         58.09        47.40 o                         
  22   0  10       2106.72       2230.30        78.89 o                         
  23   0  10        934.35       1042.38        71.58 o                         
  24   0  10       1046.14       1159.59        74.28 o                         
  25   0  10        120.21        113.77        63.72 o                         
  26   0  10          3.85         74.38        63.31 o                         
  27   0  10       2541.41       2451.61        93.19 o                         
  28   0  10         66.99        210.26        65.78 o                         
  29   0  10         83.30        129.30        64.83 o                         
  30   0  10        312.68        269.20        87.63 o                         
  31   0  10       2133.69       2128.54       115.59 o                         
  32   0  10         35.91        109.90        91.38 o                         
  33   0  10          9.04         56.32        92.33 o                         
  34   0  10        348.74        292.93       106.30 o                         
  35   0  10        332.10        283.97       155.98 o                         
  36   0  10        468.27        579.13       116.43 o                         
  37   0  10         78.21         82.79       111.35 o                         
  38   0  10        600.00        616.60       117.40 o                         
  39   0  10        438.76        466.30       118.39 o                         
   1   1  10          1.36         -6.84        58.07 o                         
   2   1  10        812.45        812.62        61.76 o                         
   3   1  10         71.23        101.88        58.29 o                         
   4   1  10        512.40        521.11        50.32 o                         
   5   1  10        791.70        850.12        51.27 o                         
   6   1  10         12.87         26.54        34.14 o                         
   7   1  10          2.13          0.01        34.99 o                         
   8   1  10        165.33        196.83        37.54 o                         
   9   1  10         15.18         19.52        37.29 o                         
  10   1  10         28.29         47.93        38.87 o                         
  11   1  10          1.21          3.87        38.48 o                         
  12   1  10        568.00        527.91        42.24 o                         
  13   1  10        328.56        305.53        40.28 o                         
  14   1  10        316.76        297.91        39.94 o                         
  15   1  10          0.19         38.18        34.38 o                         
  16   1  10         43.24         62.14        34.70 o                         
  17   1  10         45.47         43.84        35.49 o                         
  18   1  10        155.33        146.97        35.80 o                         
  19   1  10       1946.77       1887.61        46.69 o                         
  20   1  10          7.12         32.82        35.98 o                         
  21   1  10        294.41        310.12        43.46 o                         
  22   1  10        274.52        278.51        42.89 o                         
  23   1  10         33.16         19.20        48.53 o                         
  24   1  10        348.35        315.56        62.11 o                         
  25   1  10          1.40        -22.65        61.73 o                         
  26   1  10          4.44         62.42        56.78 o                         
  27   1  10        358.30        327.79        53.55 o                         
  28   1  10         44.14         61.31        59.54 o                         
  29   1  10        193.97        189.49        54.79 o                         
  30   1  10        101.19         98.78        55.86 o                         
  31   1  10         43.36        104.28        68.04 o                         
  32   1  10         16.90         30.57        69.77 o                         
  33   1  10          0.19         24.48        67.15 o                         
  34   1  10         79.61        129.28        71.09 o                         
  35   1  10         56.38         38.97        72.90 o                         
  36   1  10         20.21         28.54        73.29 o                         
  37   1  10        168.67        200.33        74.31 o                         
  38   1  10         65.03        156.44        72.86 o                         
   0   2  10       2456.39       2590.87       154.99 o                         
   1   2  10       6620.33       6675.91       138.92 o                         
   2   2  10         43.31        117.14        68.61 o                         
   3   2  10       4856.02       5079.00        82.74 o                         
   4   2  10       4063.42       4126.83        78.60 o                         
   5   2  10       3426.62       3534.66        74.95 o                         
   6   2  10        140.12        152.98        56.86 o                         
   7   2  10       2233.53       2265.69        67.76 o                         
   8   2  10       1367.74       1379.22        63.39 o                         
   9   2  10        531.07        580.56        56.90 o                         
  10   2  10       2292.43       2391.12        68.14 o                         
  11   2  10       1839.62       1841.68        64.52 o                         
  12   2  10        707.01        715.37        58.94 o                         
  13   2  10        673.61        624.72        55.01 o                         
  14   2  10        774.17        723.27        45.65 o                         
  15   2  10       3412.38       3162.40        52.98 o                         
  16   2  10        654.85        743.79        40.43 o                         
  17   2  10        153.16        143.43        37.07 o                         
  18   2  10        209.23        213.40        37.30 o                         
  19   2  10       1377.68       1401.15        53.49 o                         
  20   2  10        269.03        253.23        46.36 o                         
  21   2  10        643.65        613.79        48.81 o                         
  22   2  10        740.32        759.26        50.76 o                         
  23   2  10        591.99        605.76        50.68 o                         
  24   2  10         12.57         68.99        46.74 o                         
  25   2  10       1479.21       1478.16        65.81 o                         
  26   2  10       1132.82       1144.41        78.92 o                         
  27   2  10        325.97        458.34        72.10 o                         
  28   2  10         31.01         -7.83        67.92 o                         
  29   2  10          5.63        -20.93        69.02 o                         
  30   2  10          2.78          9.93        63.39 o                         
  31   2  10        354.26        329.85        68.76 o                         
  32   2  10         55.82         71.54        66.92 o                         
  33   2  10         59.28        124.63        71.15 o                         
  34   2  10        128.33        122.26        71.95 o                         
  35   2  10        777.01        833.27        78.31 o                         
  36   2  10        148.71        133.04        73.90 o                         
  37   2  10        144.33        215.67        76.91 o                         
  38   2  10        310.88        364.25        75.76 o                         
   1   3  10         65.03         64.85        89.09 o                         
   2   3  10       1303.87       1303.05        98.23 o                         
   3   3  10       1372.00       1318.92        78.40 o                         
   4   3  10        355.33        368.50        73.78 o                         
   5   3  10        476.63        469.08        72.10 o                         
   6   3  10        131.91         53.60        69.01 o                         
   7   3  10        613.29        660.44        61.70 o                         
   8   3  10        201.83        219.52        57.61 o                         
   9   3  10       2265.36       2267.08        68.88 o                         
  10   3  10       2285.10       2273.13        67.56 o                         
  11   3  10        111.50        162.54        41.13 o                         
  12   3  10       2370.80       2127.51        53.70 o                         
  13   3  10        866.41        821.50        46.28 o                         
  14   3  10        576.60        518.24        42.95 o                         
  15   3  10        459.44        506.82        43.29 o                         
  16   3  10        477.20        499.42        42.67 o                         
  17   3  10        266.78        289.25        41.69 o                         
  18   3  10         91.09        111.01        48.94 o                         
  19   3  10         44.01         77.77        49.69 o                         
  20   3  10       1525.23       1478.05        62.01 o                         
  21   3  10         42.23        103.66        51.70 o                         
  22   3  10        376.53        320.50        53.34 o                         
  23   3  10        215.52        167.17        53.02 o                         
  24   3  10         70.27        130.23        52.94 o                         
  25   3  10        950.85        859.00        70.60 o                         
  26   3  10       1094.34       1018.21        73.06 o                         
  27   3  10          4.24        110.46        84.58 o                         
  28   3  10       1557.49       1480.93       103.55 o                         
  29   3  10         30.83         -4.23        88.26 o                         
  30   3  10         88.40        107.82        85.56 o                         
  31   3  10         31.39         78.61        93.77 o                         
  32   3  10        629.20        587.11        96.90 o                         
  33   3  10        123.27        237.80        86.70 o                         
  34   3  10         42.01         44.11        78.79 o                         
  35   3  10          6.69         17.29        82.75 o                         
  36   3  10        130.69        215.22        87.69 o                         
  37   3  10        319.37        212.48        91.73 o                         
   0   4  10        293.90        182.87       126.68 o                         
   1   4  10        773.48        733.66        97.25 o                         
   2   4  10       1664.48       1672.01        85.11 o                         
   3   4  10       1785.04       1661.83        83.58 o                         
   4   4  10       2006.25       1921.22       111.58 o                         
   5   4  10       1507.50       1308.28       149.87 o                         
   6   4  10         24.79        -40.83        71.25 o                         
   7   4  10        820.13        781.57        77.02 o                         
   8   4  10       2573.42       2504.71        85.59 o                         
   9   4  10        718.12        791.26        72.66 o                         
  10   4  10        102.65        180.59        68.01 o                         
  11   4  10       2149.01       2138.69        68.36 o                         
  12   4  10        641.69        700.29        55.89 o                         
  13   4  10        418.76        383.09        52.66 o                         
  14   4  10        139.92        125.94        49.99 o                         
  15   4  10       1423.36       1396.93        59.40 o                         
  16   4  10          4.82         19.07        62.81 o                         
  17   4  10          9.10        -31.45        48.99 o                         
  18   4  10          7.48         -6.26        49.68 o                         
  19   4  10         57.01        110.97        52.65 o                         
  20   4  10       1939.08       1906.61        94.65 o                         
  21   4  10       2542.44       2299.50       127.94 o                         
  22   4  10          9.84         80.26        59.94 o                         
  23   4  10         61.12        115.08        65.44 o                         
  24   4  10       1346.01       1270.81        75.44 o                         
  25   4  10          0.54         44.15        63.87 o                         
  26   4  10         84.17         95.96        66.24 o                         
  27   4  10        212.76        151.97        66.38 o                         
  28   4  10        188.21        138.22        92.26 o                         
  29   4  10         56.08        -12.78        93.41 o                         
  30   4  10         47.88         64.03        92.13 o                         
  31   4  10        329.18        309.64        97.34 o                         
  32   4  10        126.55        155.68        97.17 o                         
  33   4  10          4.18        -58.37        99.20 o                         
  34   4  10         28.81        -31.46        95.59 o                         
  35   4  10         36.17        151.53       101.25 o                         
  36   4  10        202.72        277.06        87.82 o                         
   1   5  10       2470.21       2562.76       112.47 o                         
   2   5  10       4018.57       4179.11       128.35 o                         
   3   5  10       1010.45       1018.01        82.23 o                         
   4   5  10        108.38        190.55        74.90 o                         
   5   5  10       2699.51       2811.64        96.71 o                         
   6   5  10       2000.68       2009.98        99.04 o                         
   7   5  10        249.10        346.76        74.09 o                         
   8   5  10        317.07        339.53        74.65 o                         
   9   5  10       3112.73       2898.91        92.67 o                         
  10   5  10        395.99        470.22        74.21 o                         
  11   5  10         84.78        146.99        69.42 o                         
  12   5  10        725.29        661.98        73.80 o                         
  13   5  10        561.11        599.20        73.94 o                         
  14   5  10       1558.43       1485.65        82.19 o                         
  15   5  10         28.39         82.33        68.58 o                         
  16   5  10         55.84         79.33        66.50 o                         
  17   5  10        116.92        144.29        68.25 o                         
  18   5  10       1650.16       1706.39        85.27 o                         
  19   5  10          1.10         47.00        86.20 o                         
  20   5  10       1689.25       1825.28       178.60 o                         
  21   5  10       1992.44       2236.81       109.64 o                         
  22   5  10        527.52        685.18        95.32 o                         
  23   5  10         21.59         87.24        88.81 o                         
  24   5  10         72.79         46.54        88.79 o                         
  25   5  10        110.81         38.13        89.01 o                         
  26   5  10         32.86         32.25        91.22 o                         
  27   5  10         35.08         50.43        90.13 o                         
  28   5  10        399.80        403.22        93.91 o                         
  29   5  10        109.77        218.08       152.56 o                         
  30   5  10          9.49        141.11       155.07 o                         
  31   5  10          2.70         69.10       148.30 o                         
  32   5  10        264.25        218.61       150.91 o                         
  33   5  10        128.57        100.06       155.39 o                         
  34   5  10        294.47        361.01       156.34 o                         
   0   6  10        110.45        127.70       137.34 o                         
   1   6  10        473.16        473.91        90.97 o                         
   2   6  10         22.36         69.28        90.72 o                         
   3   6  10        794.49        810.12        82.89 o                         
   4   6  10        349.95        415.93        77.21 o                         
   5   6  10          3.16         10.00        74.67 o                         
   6   6  10          1.57        -12.92        73.00 o                         
   7   6  10         24.49         13.55        72.44 o                         
   8   6  10        161.54        109.56        77.29 o                         
   9   6  10        336.43        337.21        77.53 o                         
  10   6  10          0.92        -13.74        74.19 o                         
  11   6  10        394.25        387.23        76.91 o                         
  12   6  10        103.87        117.43        74.71 o                         
  13   6  10        286.37        285.49        75.83 o                         
  14   6  10          1.11         31.86        70.31 o                         
  15   6  10         70.06         82.85        72.40 o                         
  16   6  10        306.25        307.20        72.31 o                         
  17   6  10        398.60        408.84        73.21 o                         
  18   6  10         36.22        136.86        70.02 o                         
  19   6  10        279.97        266.98        68.02 o                         
  20   6  10        665.74        652.88        99.49 o                         
  21   6  10          4.13         17.93        95.30 o                         
  22   6  10          2.54         25.38        93.54 o                         
  23   6  10          3.42         57.17        89.28 o                         
  24   6  10          1.93         -3.45        93.32 o                         
  25   6  10          3.67         16.28        98.14 o                         
  26   6  10        188.83        216.72        95.70 o                         
  27   6  10        134.64        184.59        99.23 o                         
  28   6  10         59.72         74.90       100.69 o                         
  29   6  10         10.38        -18.33        92.17 o                         
  30   6  10          0.91        163.04       156.06 o                         
  31   6  10         20.94       -158.43       168.58 o                         
  32   6  10         43.75         -6.83       147.95 o                         
   1   7  10       1261.90       1322.24       104.18 o                         
   2   7  10       2536.78       2483.96       125.85 o                         
   3   7  10       2098.93       2287.08       119.08 o                         
   4   7  10        296.28        507.51       144.92 o                         
   5   7  10       1381.56       1695.22       106.81 o                         
   6   7  10       6808.45       6843.42       131.77 o                         
   7   7  10        934.55       1370.57        97.94 o                         
   8   7  10        562.35        703.50        83.89 o                         
   9   7  10       3338.97       3697.37       254.77 o                         
  10   7  10       2382.73       2407.44       103.60 o                         
  11   7  10         28.14         71.15        79.22 o                         
  12   7  10        348.88        556.11        86.20 o                         
  13   7  10        884.86       1151.70       174.93 o                         
  14   7  10       2046.10       1897.43        91.61 o                         
  15   7  10         17.19        209.06        74.31 o                         
  16   7  10        151.15        194.40        72.21 o                         
  17   7  10        640.01        663.63        78.00 o                         
  18   7  10        638.62        713.18       104.59 o                         
  19   7  10        345.12        329.70       100.66 o                         
  20   7  10        286.67        467.24       104.72 o                         
  21   7  10        569.25        623.77       134.09 o                         
  22   7  10        989.49       1076.33       115.62 o                         
  23   7  10         49.73        113.57       103.35 o                         
  24   7  10        325.68        212.68       105.37 o                         
  25   7  10        230.52        211.76       103.69 o                         
  26   7  10         40.28        -42.09        97.84 o                         
  27   7  10         21.76        157.44       103.25 o                         
  28   7  10        433.09        671.29       115.98 o                         
  29   7  10        506.63        531.79       107.01 o                         
   0   8  10       1269.55       1308.53       151.17 o                         
   1   8  10         59.28         83.37       101.83 o                         
   2   8  10        413.67        436.05        99.33 o                         
   3   8  10        551.25        452.81       101.09 o                         
   4   8  10        119.50        134.92        94.93 o                         
   5   8  10         85.00        141.24        78.31 o                         
   6   8  10          7.58        113.02        78.37 o                         
   7   8  10          3.33         15.81        80.11 o                         
   8   8  10         84.07        140.95        82.32 o                         
   9   8  10          0.88         44.04        79.96 o                         
  10   8  10         18.18         18.31        75.10 o                         
  11   8  10          0.04         20.49        75.23 o                         
  12   8  10         29.67         68.00        77.12 o                         
  13   8  10        116.95        119.30        79.61 o                         
  14   8  10         11.54         81.75        88.77 o                         
  15   8  10        189.59        127.02        75.96 o                         
  16   8  10         14.44        -13.66       100.61 o                         
  17   8  10        227.53        158.32       102.43 o                         
  18   8  10        142.14        148.32       190.21 o                         
  19   8  10        149.81        271.93       107.22 o                         
  20   8  10          4.84        111.20       106.63 o                         
  21   8  10         30.03        111.14       106.19 o                         
  22   8  10         67.12         60.77       105.14 o                         
  23   8  10         43.12         81.05       103.54 o                         
  24   8  10          6.86         58.13       102.86 o                         
  25   8  10          7.21         55.83        98.42 o                         
   1   9  10         72.05         31.16        96.57 o                         
   2   9  10        648.43        648.81       108.46 o                         
   3   9  10        109.61        260.29       105.75 o                         
   4   9  10        117.45         75.87        91.70 o                         
   5   9  10        644.23        768.77       176.06 o                         
   6   9  10        593.53        560.17       108.54 o                         
   7   9  10        438.27        299.24        90.32 o                         
   8   9  10        150.17        207.30        85.73 o                         
   9   9  10        574.67        623.56        85.69 o                         
  10   9  10        296.15        374.68        85.80 o                         
  11   9  10        196.13        236.52        76.96 o                         
  12   9  10        129.63        227.61        81.87 o                         
  13   9  10         84.15        269.13        84.86 o                         
  14   9  10        965.07        717.19       124.98 o                         
  15   9  10          0.26        168.02       116.45 o                         
  16   9  10        125.08        370.87       112.34 o                         
  17   9  10        627.72        831.88       121.64 o                         
  18   9  10        329.74        460.88       121.69 o                         
  19   9  10          9.77         46.64       115.45 o                         
  20   9  10        288.30        237.93       118.47 o                         
   0  10  10          6.55        -22.86       159.49 o                         
   1  10  10          1.36         31.91       130.74 o                         
   2  10  10        136.96        187.88       102.14 o                         
   3  10  10        270.36        176.86       111.40 o                         
   4  10  10        805.88        748.47       112.94 o                         
   5  10  10         67.09        117.73       104.06 o                         
   6  10  10          5.36        130.85       101.41 o                         
   7  10  10        398.83        301.73       110.78 o                         
   8  10  10        290.52        418.85       110.92 o                         
   9  10  10        296.50        361.87        96.77 o                         
  10  10  10          0.18        138.73       119.78 o                         
  11  10  10        108.47        122.67        91.29 o                         
  12  10  10         66.51        117.71       114.33 o                         
   1   1  11        437.04        484.86        65.32 o                         
   2   1  11        780.44        878.27        69.29 o                         
   3   1  11       4533.99       4905.07        89.51 o                         
   4   1  11        417.22        542.70        66.37 o                         
   5   1  11       2701.21       2772.31        68.09 o                         
   6   1  11       3083.55       3209.73        66.76 o                         
   7   1  11        139.67        211.05        51.00 o                         
   8   1  11        246.31        244.85        49.58 o                         
   9   1  11       2825.86       2897.50        63.27 o                         
  10   1  11        353.94        415.70        49.45 o                         
  11   1  11          8.10         30.32        45.75 o                         
  12   1  11         73.92        121.85        51.25 o                         
  13   1  11       2108.93       2090.15        56.28 o                         
  14   1  11         10.03         52.18        44.05 o                         
  15   1  11        803.86        823.21        43.33 o                         
  16   1  11          1.33         75.63        39.38 o                         
  17   1  11       4645.03       4522.64        63.59 o                         
  18   1  11         77.77        100.40        39.87 o                         
  19   1  11        512.47        484.76        42.92 o                         
  20   1  11        147.74        190.00        47.32 o                         
  21   1  11       1558.38       1647.37        60.83 o                         
  22   1  11        211.72        232.95        48.14 o                         
  23   1  11         75.86         68.91        56.49 o                         
  24   1  11         63.46         99.20        57.06 o                         
  25   1  11       3725.40       3435.39        80.27 o                         
  26   1  11          4.94        129.46        53.23 o                         
  27   1  11         36.24         91.89        47.64 o                         
  28   1  11        118.98        185.37        55.98 o                         
  29   1  11       2709.43       2606.82        73.06 o                         
  30   1  11         19.06         81.50        58.39 o                         
  31   1  11        477.14        456.32        72.06 o                         
  32   1  11        166.15        140.74        69.28 o                         
  33   1  11        958.26        977.67        91.62 o                         
  34   1  11         14.62         54.55        82.57 o                         
  35   1  11         35.51        -12.75        87.80 o                         
  36   1  11         36.32        -73.57        90.47 o                         
  37   1  11        601.46        622.19        94.52 o                         
   0   2  11       3589.89       3712.63       132.97 o                         
   1   2  11        857.05        958.99        69.48 o                         
   2   2  11        702.60        736.30        76.54 o                         
   3   2  11        548.38        595.50        74.48 o                         
   4   2  11        263.21        318.86        65.89 o                         
   5   2  11        564.63        618.63        60.53 o                         
   6   2  11       1256.14       1245.87        64.19 o                         
   7   2  11        198.20        206.79        55.97 o                         
   8   2  11       1051.17        994.35        60.53 o                         
   9   2  11          0.58         30.38        52.18 o                         
  10   2  11        314.67        289.60        53.20 o                         
  11   2  11        401.26        376.51        51.97 o                         
  12   2  11        267.27        278.05        51.45 o                         
  13   2  11         25.38         32.73        49.47 o                         
  14   2  11        446.01        373.84        51.14 o                         
  15   2  11        599.31        519.46        43.82 o                         
  16   2  11        524.21        510.71        45.63 o                         
  17   2  11         36.27         27.15        41.66 o                         
  18   2  11          6.16         32.29        41.75 o                         
  19   2  11        170.08        163.19        50.70 o                         
  20   2  11          8.09        -11.41        50.47 o                         
  21   2  11          9.25         34.87        52.71 o                         
  22   2  11        649.56        552.56        56.87 o                         
  23   2  11         10.89         35.51        53.02 o                         
  24   2  11       1951.90       1805.23        82.30 o                         
  25   2  11        671.62        712.62        70.72 o                         
  26   2  11       1123.89       1179.97        75.85 o                         
  27   2  11          0.45         27.84        81.61 o                         
  28   2  11        163.83        141.62        87.32 o                         
  29   2  11          0.91         44.89        84.11 o                         
  30   2  11        102.33        103.29        77.93 o                         
  31   2  11         30.85        149.93        80.14 o                         
  32   2  11         79.11         86.74        78.48 o                         
  33   2  11         34.42        148.87        79.81 o                         
  34   2  11        410.07        425.85        86.32 o                         
  35   2  11        103.34        102.83        79.49 o                         
  36   2  11          0.85        -62.89        82.62 o                         
   1   3  11       1502.54       1450.99       103.85 o                         
   2   3  11        460.81        403.64        90.29 o                         
   3   3  11        788.41        769.23        94.37 o                         
   4   3  11        254.03        241.13        70.85 o                         
   5   3  11        478.48        551.74        60.22 o                         
   6   3  11         58.69        101.34        55.69 o                         
   7   3  11       2026.83       2164.34        70.53 o                         
   8   3  11        893.43        917.14        61.21 o                         
   9   3  11       2783.09       2741.23        71.82 o                         
  10   3  11        151.18        186.97        52.05 o                         
  11   3  11          2.07         50.27        51.61 o                         
  12   3  11         20.94         97.22        52.06 o                         
  13   3  11       2927.78       2930.88        72.16 o                         
  14   3  11        290.82        273.60        52.16 o                         
  15   3  11        128.17        158.05        50.64 o                         
  16   3  11        298.16        243.16        51.92 o                         
  17   3  11       3633.70       3402.78        92.49 o                         
  18   3  11         46.85         71.60        63.74 o                         
  19   3  11        153.97        128.53        50.55 o                         
  20   3  11         52.27         35.51        52.16 o                         
  21   3  11       1050.94       1073.58        61.32 o                         
  22   3  11         26.59         35.04        53.49 o                         
  23   3  11          3.08        -18.03        54.09 o                         
  24   3  11        360.64        383.45        81.02 o                         
  25   3  11       1942.88       1796.20        84.58 o                         
  26   3  11         78.01         66.01        85.45 o                         
  27   3  11        442.92        464.74        91.73 o                         
  28   3  11         87.52         24.79        88.45 o                         
  29   3  11        409.57        423.17        94.90 o                         
  30   3  11          0.09        -25.65        89.25 o                         
  31   3  11          0.30         14.95        93.93 o                         
  32   3  11         45.24        104.35        91.05 o                         
  33   3  11        667.87        643.28        88.43 o                         
  34   3  11          5.48        146.46        81.95 o                         
  35   3  11         10.99         19.30        87.00 o                         
   0   4  11       1473.89       1406.24       149.80 o                         
   1   4  11        387.01        389.35        93.10 o                         
   2   4  11        303.39        335.12        90.78 o                         
   3   4  11       1304.03       1297.58       100.28 o                         
   4   4  11        856.02        921.51        78.50 o                         
   5   4  11        188.95        179.44        71.24 o                         
   6   4  11         37.95         29.49        69.88 o                         
   7   4  11        254.09        354.19        71.80 o                         
   8   4  11        762.84        792.73        75.07 o                         
   9   4  11        452.97        467.61        58.78 o                         
  10   4  11        140.95        164.07        56.70 o                         
  11   4  11       1193.36       1235.68        68.71 o                         
  12   4  11       2385.66       2331.55        70.83 o                         
  13   4  11         44.75         88.34        55.88 o                         
  14   4  11        236.23        257.18        54.66 o                         
  15   4  11         88.06         69.76        52.68 o                         
  16   4  11        562.60        669.55        72.31 o                         
  17   4  11        116.92        118.08        65.30 o                         
  18   4  11         59.01         38.89        64.91 o                         
  19   4  11          3.50          9.86        65.52 o                         
  20   4  11       1029.66       1001.05        73.80 o                         
  21   4  11        172.64        141.32        66.33 o                         
  22   4  11       1212.16       1213.69        77.49 o                         
  23   4  11        104.75         62.92        67.63 o                         
  24   4  11       1241.39       1344.78       100.11 o                         
  25   4  11         57.24        315.87        87.19 o                         
  26   4  11        224.92        282.71        86.88 o                         
  27   4  11         14.97        -90.72       139.24 o                         
  28   4  11         76.25         72.46       137.99 o                         
  29   4  11         13.72         62.07       144.29 o                         
  30   4  11        784.15        732.04        97.16 o                         
  31   4  11         18.69         17.12        86.02 o                         
  32   4  11        230.11        141.37        98.54 o                         
  33   4  11          9.97        -86.03        96.19 o                         
  34   4  11        381.35        292.85        94.56 o                         
   1   5  11        106.87         64.00        92.56 o                         
   2   5  11         62.67        -16.07        93.80 o                         
   3   5  11        210.88        224.13        90.87 o                         
   4   5  11         64.50        113.70        73.90 o                         
   5   5  11         80.11         72.11        73.36 o                         
   6   5  11          7.17         45.64        74.96 o                         
   7   5  11       1216.98       1262.39        83.06 o                         
   8   5  11        295.89        322.49        77.63 o                         
   9   5  11        563.04        640.91        78.29 o                         
  10   5  11          0.50          5.86        71.53 o                         
  11   5  11         83.26        106.56        75.53 o                         
  12   5  11          3.53         41.10        70.67 o                         
  13   5  11        616.77        718.30        60.09 o                         
  14   5  11        222.60        244.62        70.03 o                         
  15   5  11          1.12         11.96        67.16 o                         
  16   5  11        166.24        145.43        71.14 o                         
  17   5  11        397.07        385.22        74.92 o                         
  18   5  11          7.73         56.14        71.51 o                         
  19   5  11        738.69        678.25        74.70 o                         
  20   5  11        260.46        280.72        75.44 o                         
  21   5  11        602.80        605.09        74.59 o                         
  22   5  11         56.58         77.23        92.30 o                         
  23   5  11         99.58        173.07       154.22 o                         
  24   5  11         30.59         86.74        88.54 o                         
  25   5  11        141.86        139.49       140.78 o                         
  26   5  11          1.46         52.93        92.16 o                         
  27   5  11         68.63        164.49        92.44 o                         
  28   5  11        117.82        216.48       152.03 o                         
  29   5  11        511.11        566.82       156.63 o                         
  30   5  11         65.81        -43.31       154.31 o                         
  31   5  11         52.13         16.79       146.80 o                         
  32   5  11         28.13        -80.74       153.57 o                         
   0   6  11       4136.81       4117.82       188.75 o                         
   1   6  11         19.56         96.18        97.38 o                         
   2   6  11        120.36        125.72        95.66 o                         
   3   6  11          5.91         -8.45        93.25 o                         
   4   6  11       2449.02       2555.47       105.47 o                         
   5   6  11         80.58        178.81        81.52 o                         
   6   6  11        125.41        153.27        77.26 o                         
   7   6  11        686.24       1024.30       201.81 o                         
   8   6  11       3847.23       3729.75       108.45 o                         
   9   6  11        157.97        283.01        80.75 o                         
  10   6  11        211.63        221.86        77.82 o                         
  11   6  11        444.74        640.76        86.51 o                         
  12   6  11       2879.78       2945.35       102.73 o                         
  13   6  11        526.22        554.89        79.53 o                         
  14   6  11        748.56        819.85        81.18 o                         
  15   6  11        220.29        295.58        75.67 o                         
  16   6  11       1865.78       1885.68       100.10 o                         
  17   6  11        223.64        379.03       105.56 o                         
  18   6  11       1205.53       1184.63        82.30 o                         
  19   6  11          2.51        -16.96        81.80 o                         
  20   6  11       1548.13       1728.30       118.66 o                         
  21   6  11        323.47        641.56       108.41 o                         
  22   6  11       1202.08       1067.46       118.86 o                         
  23   6  11       1154.01       1135.29        70.29 o                         
  24   6  11         98.89        249.19        84.78 o                         
  25   6  11        182.14        183.30       138.53 o                         
  26   6  11        483.32        659.19       102.03 o                         
  27   6  11          1.06        -22.09       101.17 o                         
  28   6  11        163.22        107.61        97.71 o                         
  29   6  11         98.33        191.27       149.88 o                         
  30   6  11        632.63        750.10       168.37 o                         
   1   7  11         42.53        180.88       104.69 o                         
   2   7  11         18.77        -14.13        92.01 o                         
   3   7  11        584.80        535.10       104.39 o                         
   4   7  11         91.32         95.90        97.50 o                         
   5   7  11        674.32        722.12        84.99 o                         
   6   7  11        111.02        152.60        81.31 o                         
   7   7  11        230.79        184.02        79.33 o                         
   8   7  11         33.22        124.79        79.92 o                         
   9   7  11          8.48        141.17        79.39 o                         
  10   7  11          0.08          4.02        75.95 o                         
  11   7  11         92.89        137.25        78.37 o                         
  12   7  11          6.23         30.44        76.93 o                         
  13   7  11         76.67         71.86        76.89 o                         
  14   7  11          0.33         33.83        78.19 o                         
  15   7  11          3.39        -16.07        77.28 o                         
  16   7  11        118.73         88.85        75.40 o                         
  17   7  11         81.07         65.40        75.57 o                         
  18   7  11        139.77        153.68       101.00 o                         
  19   7  11         10.69        150.62        98.32 o                         
  20   7  11         31.60         14.83        99.52 o                         
  21   7  11         14.02         38.66       104.97 o                         
  22   7  11        136.43        174.14       106.82 o                         
  23   7  11         19.52         23.45       106.19 o                         
  24   7  11          0.81         17.32       102.27 o                         
  25   7  11          0.75          8.79        98.00 o                         
  26   7  11         59.29        105.01       103.31 o                         
  27   7  11          0.02         74.64       109.68 o                         
   0   8  11       1070.04       1001.33       169.63 o                         
   1   8  11         68.19        176.13        94.99 o                         
   2   8  11         87.80        191.19       105.97 o                         
   3   8  11        111.83         95.51        95.71 o                         
   4   8  11       1107.88       1158.62       196.33 o                         
   5   8  11        205.04        150.85       100.59 o                         
   6   8  11        113.81         82.01        98.19 o                         
   7   8  11         83.79        187.57       102.24 o                         
   8   8  11       1605.79       1453.23        96.71 o                         
   9   8  11          2.44        180.25        85.04 o                         
  10   8  11        168.37        122.35        87.30 o                         
  11   8  11        209.67        274.45        87.10 o                         
  12   8  11        693.83        741.83        87.18 o                         
  13   8  11        126.61        195.55        80.68 o                         
  14   8  11         49.75         96.55        84.59 o                         
  15   8  11         58.55        220.67       114.18 o                         
  16   8  11       1088.93       1083.91        95.16 o                         
  17   8  11         52.37        116.69       111.46 o                         
  18   8  11        141.21        223.50       110.51 o                         
  19   8  11        225.16        436.13       264.89 o                         
  20   8  11        937.22        814.85       114.00 o                         
  21   8  11          0.99         24.31       124.30 o                         
  22   8  11         49.48        134.76       102.46 o                         
  23   8  11        192.06        315.77       277.48 o                         
   1   9  11         59.81         21.94       103.48 o                         
   2   9  11          0.00         42.20       102.56 o                         
   3   9  11          0.26         45.99        98.60 o                         
   4   9  11          2.97         32.98       109.57 o                         
   5   9  11        120.06        122.22        98.40 o                         
   6   9  11        180.03        161.34       103.96 o                         
   7   9  11        336.82        339.73       109.16 o                         
   8   9  11         73.14        154.30        87.50 o                         
   9   9  11          0.86         96.50        93.28 o                         
  10   9  11         85.25        162.22        87.10 o                         
  11   9  11        156.53         60.57        88.85 o                         
  12   9  11         57.16         14.32        87.19 o                         
  13   9  11        109.93         75.68        85.49 o                         
  14   9  11         86.53         84.74       141.65 o                         
  15   9  11          0.00        105.64       118.14 o                         
  16   9  11        510.18        682.79       127.97 o                         
  17   9  11         25.98         55.76       115.13 o                         
   0  10  11       2046.02       2231.10       190.48 o                         
   1  10  11         36.60        180.69       114.36 o                         
   2  10  11         10.02        124.52       111.46 o                         
   3  10  11        144.36         -4.24        96.47 o                         
   4  10  11        734.26        969.84       129.07 o                         
   5  10  11        128.82         41.29       111.67 o                         
   6  10  11        339.17        249.44       113.09 o                         
   7  10  11        263.39        271.70       140.61 o                         
   0   0  12        590.26        598.79       130.53 o                         
   1   0  12       3125.25       3245.94       117.69 o                         
   2   0  12       8189.87       7813.00       150.16 o                         
   3   0  12        150.48        174.99        93.25 o                         
   4   0  12       2318.29       2308.76       110.42 o                         
   5   0  12       8386.34       8375.81       152.18 o                         
   6   0  12        569.80        591.69        93.97 o                         
   7   0  12       1743.58       1619.73        98.43 o                         
   8   0  12        636.00        655.54        87.98 o                         
   9   0  12       1092.09       1165.15        91.79 o                         
  10   0  12        110.12        132.03        78.74 o                         
  11   0  12       1660.29       1594.61        94.91 o                         
  12   0  12        871.40        865.94        84.31 o                         
  13   0  12        491.24        566.46        80.86 o                         
  14   0  12        165.95        154.75        77.62 o                         
  15   0  12       1264.87       1218.27        91.23 o                         
  16   0  12        295.04        306.20        79.61 o                         
  17   0  12       3255.91       3317.94       253.24 o                         
  18   0  12         37.62         21.06        74.76 o                         
  19   0  12       1849.40       1872.12       130.78 o                         
  20   0  12         45.06        137.75        71.97 o                         
  21   0  12        693.88        731.74        90.04 o                         
  22   0  12        251.72        303.87        86.19 o                         
  23   0  12        918.77        867.85        94.31 o                         
  24   0  12        161.33        139.81        92.79 o                         
  25   0  12         31.16         94.00        83.89 o                         
  26   0  12         13.25         74.67        84.53 o                         
  27   0  12       2544.12       2412.87       191.16 o                         
  28   0  12         14.39          9.26        93.70 o                         
  29   0  12         85.50        153.80        91.21 o                         
  30   0  12        262.63        307.30       147.15 o                         
  31   0  12        380.88        295.10       146.04 o                         
  32   0  12         92.46       -100.22       139.42 o                         
  33   0  12        554.43        453.48       103.99 o                         
  34   0  12         19.45        122.31       101.87 o                         
  35   0  12        924.24        907.49       114.37 o                         
   1   1  12        785.81        781.18        67.92 o                         
   2   1  12        730.44        709.64        67.22 o                         
   3   1  12       1637.36       1773.40        74.07 o                         
   4   1  12          3.96        -13.49        61.31 o                         
   5   1  12         41.68         57.91        59.51 o                         
   6   1  12        200.81        181.05        47.44 o                         
   7   1  12         90.21         96.43        46.91 o                         
   8   1  12        183.56        173.03        48.87 o                         
   9   1  12          1.49          2.68        45.44 o                         
  10   1  12          0.74         44.51        46.12 o                         
  11   1  12          2.63        -10.29        44.99 o                         
  12   1  12        149.67        120.33        46.46 o                         
  13   1  12         72.57         51.08        45.68 o                         
  14   1  12        216.99        179.19        46.72 o                         
  15   1  12        121.77        102.10        45.81 o                         
  16   1  12        125.48        129.93        47.14 o                         
  17   1  12        173.59        152.93        47.03 o                         
  18   1  12        268.11        282.64        47.63 o                         
  19   1  12        549.57        468.96        49.47 o                         
  20   1  12        260.29        234.80        55.66 o                         
  21   1  12        160.41        187.54        55.99 o                         
  22   1  12        111.36        126.47        64.19 o                         
  23   1  12          2.21         98.80        84.16 o                         
  24   1  12         36.52          5.08        84.02 o                         
  25   1  12          4.13         19.40        84.14 o                         
  26   1  12          1.15         88.99        71.70 o                         
  27   1  12          1.31         24.38        60.29 o                         
  28   1  12        124.13        183.37        75.74 o                         
  29   1  12         37.15        136.78        73.10 o                         
  30   1  12         22.59         96.13        76.60 o                         
  31   1  12         36.26         89.42        97.95 o                         
  32   1  12          3.26         20.17       100.48 o                         
  33   1  12          9.35         22.24       105.00 o                         
  34   1  12         10.29         48.86        98.79 o                         
  35   1  12         14.54        -16.73       102.15 o                         
   0   2  12       2824.53       2850.73       360.45 o                         
   1   2  12        466.69        518.65        65.12 o                         
   2   2  12        291.55        408.74        63.83 o                         
   3   2  12       5529.82       5589.67        95.33 o                         
   4   2  12        199.18        307.36        64.04 o                         
   5   2  12       3533.34       3558.70        83.76 o                         
   6   2  12         43.10        131.89        50.73 o                         
   7   2  12       2101.43       2294.91        69.46 o                         
   8   2  12          2.94         50.32        53.21 o                         
   9   2  12        460.27        428.23        54.92 o                         
  10   2  12        870.40        864.58        58.57 o                         
  11   2  12       5243.49       4913.60        83.95 o                         
  12   2  12        204.64        275.43        53.66 o                         
  13   2  12        433.40        433.37        54.49 o                         
  14   2  12         54.30        101.52        52.51 o                         
  15   2  12       2582.23       2579.51        70.77 o                         
  16   2  12       1054.94        983.06        58.74 o                         
  17   2  12        524.97        570.03        56.84 o                         
  18   2  12        235.47        288.86        66.13 o                         
  19   2  12       3510.32       3607.70        94.80 o                         
  20   2  12        114.64        186.37        54.37 o                         
  21   2  12          0.11         -1.69        51.69 o                         
  22   2  12        116.34        208.75        54.69 o                         
  23   2  12       3448.84       3378.78        77.86 o                         
  24   2  12        138.62        198.24        64.82 o                         
  25   2  12        250.25        327.30        66.85 o                         
  26   2  12        240.31        231.56        70.69 o                         
  27   2  12       1185.44       1104.22        96.57 o                         
  28   2  12         76.11        132.76        87.05 o                         
  29   2  12        181.62        163.80        90.71 o                         
  30   2  12        145.05        176.67        67.64 o                         
  31   2  12        675.99        654.98        85.53 o                         
  32   2  12         15.73         63.44        97.08 o                         
  33   2  12         57.23        100.07        97.15 o                         
  34   2  12          0.88         69.39       104.15 o                         
   1   3  12        146.37        122.10        89.28 o                         
   2   3  12       1522.37       1496.42        90.15 o                         
   3   3  12          6.79         63.72        69.31 o                         
   4   3  12        478.86        379.55        72.36 o                         
   5   3  12        544.59        560.91        61.03 o                         
   6   3  12        688.98        788.19        61.97 o                         
   7   3  12         70.13         82.42        56.32 o                         
   8   3  12          4.07          8.41        56.68 o                         
   9   3  12          4.51         22.83        55.87 o                         
  10   3  12       2104.05       2131.49        72.57 o                         
  11   3  12        107.30        196.47        57.25 o                         
  12   3  12          1.44         -2.79        52.91 o                         
  13   3  12        365.46        377.66        55.63 o                         
  14   3  12       1234.34       1225.55        63.53 o                         
  15   3  12         37.46         94.38        53.49 o                         
  16   3  12          3.75          8.22        51.32 o                         
  17   3  12        117.72        184.61        64.21 o                         
  18   3  12        167.63        205.37        64.15 o                         
  19   3  12          0.29        -55.87        64.53 o                         
  20   3  12         48.57         72.14        65.71 o                         
  21   3  12        645.68        716.42        72.47 o                         
  22   3  12       1234.19       1145.43        77.11 o                         
  23   3  12         31.91         55.31        65.63 o                         
  24   3  12        183.24        148.60        69.10 o                         
  25   3  12        641.45        721.56       138.43 o                         
  26   3  12        569.82        619.24       139.42 o                         
  27   3  12         12.27        103.88       135.45 o                         
  28   3  12        414.16        371.74       140.14 o                         
  29   3  12          2.31        -33.17       127.55 o                         
  30   3  12         10.51        -63.65       129.95 o                         
  31   3  12          9.50         32.80       141.97 o                         
  32   3  12        398.25        340.65       144.22 o                         
  33   3  12        119.65        131.80       104.60 o                         
   0   4  12        750.96        716.65       136.53 o                         
   1   4  12        245.71        290.00        94.12 o                         
   2   4  12        453.66        483.96        99.15 o                         
   3   4  12        378.17        368.51        93.29 o                         
   4   4  12         26.06         68.81        89.47 o                         
   5   4  12        783.28        730.90        76.42 o                         
   6   4  12        243.90        178.57        72.22 o                         
   7   4  12        420.63        497.33        62.82 o                         
   8   4  12         41.57        105.15        58.29 o                         
   9   4  12       1297.88       1171.61        66.38 o                         
  10   4  12        106.32        146.76        59.40 o                         
  11   4  12       1467.11       1439.94        67.65 o                         
  12   4  12          1.52         44.08        55.32 o                         
  13   4  12        160.22        161.83        56.37 o                         
  14   4  12         28.51         89.03        55.56 o                         
  15   4  12        694.91        695.28        72.94 o                         
  16   4  12         32.20         71.53        67.34 o                         
  17   4  12          6.85          0.20        67.35 o                         
  18   4  12        317.52        350.75        69.63 o                         
  19   4  12         71.94        128.38        65.49 o                         
  20   4  12         39.92         97.38        68.04 o                         
  21   4  12        806.00        837.08        73.33 o                         
  22   4  12        955.41        898.28        79.45 o                         
  23   4  12        730.48        730.20        76.48 o                         
  24   4  12        209.26        225.40        91.54 o                         
  25   4  12        295.78        322.46        89.84 o                         
  26   4  12        148.44         43.14       143.75 o                         
  27   4  12       1038.04       1146.43       160.51 o                         
  28   4  12          0.17        -83.25       140.89 o                         
  29   4  12          1.65       -184.62       140.73 o                         
  30   4  12        300.89        267.80       135.77 o                         
  31   4  12        473.72        404.85       146.65 o                         
  32   4  12         32.17         98.89       147.84 o                         
   1   5  12          3.86         -2.73        92.34 o                         
   2   5  12        918.92        895.03       103.25 o                         
   3   5  12         24.71         33.46        95.59 o                         
   4   5  12         36.37          8.27        90.20 o                         
   5   5  12        296.25        271.32        75.34 o                         
   6   5  12        520.75        654.38        79.32 o                         
   7   5  12          0.22         12.61        77.45 o                         
   8   5  12        404.29        379.86        77.21 o                         
   9   5  12        290.76        391.26        80.87 o                         
  10   5  12       2146.89       2118.43        76.90 o                         
  11   5  12        114.99        182.00        60.48 o                         
  12   5  12         37.54         99.99        58.98 o                         
  13   5  12          1.04         47.71        74.89 o                         
  14   5  12       1230.38       1214.72        98.35 o                         
  15   5  12         12.42         36.44        71.73 o                         
  16   5  12          8.04        -25.73        68.91 o                         
  17   5  12        100.60         92.30        67.87 o                         
  18   5  12        849.64       1004.06        83.37 o                         
  19   5  12         72.71        160.50        74.14 o                         
  20   5  12        734.08        837.83        80.71 o                         
  21   5  12        435.51        347.61        77.18 o                         
  22   5  12        811.63        903.07       106.21 o                         
  23   5  12         12.25         93.91        93.66 o                         
  24   5  12       1151.13       1111.27       107.13 o                         
  25   5  12        173.46        344.53       101.02 o                         
  26   5  12         50.57          2.41        85.97 o                         
  27   5  12          5.53         23.31       142.52 o                         
  28   5  12        588.46        825.52       165.26 o                         
  29   5  12         11.55         94.81       142.74 o                         
  30   5  12        442.45        381.76       151.88 o                         
   0   6  12        453.03        505.56       142.90 o                         
   1   6  12        318.12        327.74       102.66 o                         
   2   6  12          0.98         20.45        96.10 o                         
   3   6  12        812.52        810.82       105.30 o                         
   4   6  12        148.85        180.95        94.66 o                         
   5   6  12        531.99        422.96       105.12 o                         
   6   6  12          0.40         29.07        79.07 o                         
   7   6  12        279.78        308.74        77.82 o                         
   8   6  12         87.98        166.97        78.95 o                         
   9   6  12          9.21         16.37        76.20 o                         
  10   6  12          9.83         -2.35        76.69 o                         
  11   6  12        132.28        175.77        80.10 o                         
  12   6  12         27.90         16.29        77.56 o                         
  13   6  12          9.00         17.40        77.03 o                         
  14   6  12          4.76        -14.63        75.97 o                         
  15   6  12        226.27        317.84        78.50 o                         
  16   6  12        299.79        377.65        78.98 o                         
  17   6  12          1.42         65.15        76.00 o                         
  18   6  12          6.53         45.49        73.96 o                         
  19   6  12        614.72        596.53        80.75 o                         
  20   6  12         11.81        145.64        94.71 o                         
  21   6  12        188.53        285.71        98.83 o                         
  22   6  12         13.61         70.91        99.30 o                         
  23   6  12         80.88        106.24       103.84 o                         
  24   6  12        235.69        175.05        95.70 o                         
  25   6  12         14.39         37.65        96.67 o                         
  26   6  12         18.22        104.11       101.59 o                         
  27   6  12          5.56         -8.19        98.08 o                         
   1   7  12         37.61        -14.18       105.18 o                         
   2   7  12        695.54        659.91       102.41 o                         
   3   7  12          4.11        -20.55       104.83 o                         
   4   7  12         72.40         68.56        96.14 o                         
   5   7  12          4.09        168.87       101.06 o                         
   6   7  12       2275.31       2069.56       155.27 o                         
   7   7  12         91.01        236.26        83.64 o                         
   8   7  12        167.89        164.90        81.14 o                         
   9   7  12          5.99         -9.33        82.77 o                         
  10   7  12       1302.78       1406.81        96.18 o                         
  11   7  12        427.63        634.63        86.14 o                         
  12   7  12        649.04        688.10        85.50 o                         
  13   7  12         21.35         96.29        77.27 o                         
  14   7  12        592.94        567.55        83.88 o                         
  15   7  12          6.57         74.62        77.82 o                         
  16   7  12        365.94        367.65        83.34 o                         
  17   7  12         31.71        105.72        82.07 o                         
  18   7  12        861.29        969.56        87.87 o                         
  19   7  12        224.73        434.82       103.18 o                         
  20   7  12        887.07       1148.49       247.85 o                         
  21   7  12          2.78        289.88       265.57 o                         
  22   7  12       1324.19       1255.19       122.68 o                         
  23   7  12          1.41         73.32       104.16 o                         
  24   7  12        349.59        344.28       111.48 o                         
   0   8  12        343.15        189.76       149.77 o                         
   1   8  12        106.19        173.20       102.04 o                         
   2   8  12        169.25        158.90       107.62 o                         
   3   8  12        105.21        210.12        98.07 o                         
   4   8  12          0.41         75.31       104.11 o                         
   5   8  12         64.22         24.37       100.58 o                         
   6   8  12          7.01          6.52        97.96 o                         
   7   8  12        100.92        154.85       101.31 o                         
   8   8  12        162.87         60.04        86.30 o                         
   9   8  12         61.94         16.57        86.13 o                         
  10   8  12         10.03         33.91        84.75 o                         
  11   8  12         14.96         35.06        78.68 o                         
  12   8  12         30.03         24.08        82.63 o                         
  13   8  12         87.73         93.09        83.52 o                         
  14   8  12         75.70         80.15        82.49 o                         
  15   8  12         43.98         30.96        79.18 o                         
  16   8  12         33.65         20.69        79.33 o                         
  17   8  12         16.36         17.58       189.22 o                         
  18   8  12          7.12       -110.51        96.82 o                         
  19   8  12          6.70         39.48       106.69 o                         
  20   8  12          0.08         73.24       106.20 o                         
   1   9  12          2.05         82.62        97.59 o                         
   2   9  12        807.47        806.67       120.95 o                         
   3   9  12         20.20         85.19       107.77 o                         
   4   9  12         11.29        180.63       108.65 o                         
   5   9  12         21.14         84.29        99.95 o                         
   6   9  12        740.09        767.76       121.22 o                         
   7   9  12         14.78        205.82        98.93 o                         
   8   9  12          9.92        -22.17       107.83 o                         
   9   9  12         88.21         71.82        92.15 o                         
  10   9  12        211.39        271.17        86.44 o                         
  11   9  12        160.54        175.05        88.22 o                         
  12   9  12         31.84         32.54        82.96 o                         
  13   9  12          3.72         14.93        83.15 o                         
   1   1  13        367.63        538.19        65.72 o                         
   2   1  13       2815.38       2852.89        82.79 o                         
   3   1  13       1756.77       1917.54        78.18 o                         
   4   1  13        273.14        398.72        65.76 o                         
   5   1  13       1684.92       1763.01        75.86 o                         
   6   1  13        422.28        476.83        64.75 o                         
   7   1  13       1514.32       1466.25        70.40 o                         
   8   1  13        197.11        248.85        61.62 o                         
   9   1  13       2726.07       2722.24        93.93 o                         
  10   1  13        691.39        785.04        65.50 o                         
  11   1  13        584.47        649.42        63.62 o                         
  12   1  13       1536.53       1493.16        69.34 o                         
  13   1  13       2040.07       2096.45        74.13 o                         
  14   1  13        696.52        832.93        63.45 o                         
  15   1  13         27.01         22.83        59.47 o                         
  16   1  13         53.80         88.75        57.50 o                         
  17   1  13       3061.73       3149.23        80.22 o                         
  18   1  13        611.44        679.26        62.38 o                         
  19   1  13        655.96        562.38        73.14 o                         
  20   1  13        488.49        607.48        72.79 o                         
  21   1  13       2010.21       1975.01        87.73 o                         
  22   1  13          1.91         52.98        92.14 o                         
  23   1  13          1.32         72.29        90.57 o                         
  24   1  13         69.64        117.26       153.94 o                         
  25   1  13       2042.27       2017.88       106.62 o                         
  26   1  13        142.72        225.15        65.04 o                         
  27   1  13        132.90        208.47        67.38 o                         
  28   1  13        126.76        155.12        74.50 o                         
  29   1  13        532.60        565.93        81.52 o                         
  30   1  13          1.54        157.24        98.29 o                         
  31   1  13         11.16          3.02        99.79 o                         
  32   1  13        350.21        451.61       127.94 o                         
  33   1  13        525.96        421.42       135.90 o                         
   0   2  13        692.02        772.50       118.56 o                         
   1   2  13        718.13        767.38        67.40 o                         
   2   2  13          0.26         20.51        62.63 o                         
   3   2  13         41.18         70.78        62.06 o                         
   4   2  13       1092.66       1026.95        70.00 o                         
   5   2  13         14.26         56.24        62.18 o                         
   6   2  13        369.38        408.49        63.61 o                         
   7   2  13         32.07         35.80        51.72 o                         
   8   2  13        510.42        593.21        54.39 o                         
   9   2  13          0.44         17.43        50.83 o                         
  10   2  13          0.29         25.37        50.61 o                         
  11   2  13        272.14        252.27        52.61 o                         
  12   2  13       1184.27       1136.32        58.75 o                         
  13   2  13        339.69        319.66        53.68 o                         
  14   2  13         16.81         69.89        50.84 o                         
  15   2  13        419.69        362.79        50.36 o                         
  16   2  13        597.41        490.23        52.08 o                         
  17   2  13          8.20         33.98        48.09 o                         
  18   2  13         95.68         53.22        65.34 o                         
  19   2  13         10.17         29.28        56.69 o                         
  20   2  13        183.03        140.73        71.63 o                         
  21   2  13         41.11         72.53        67.65 o                         
  22   2  13         29.90         98.10        69.20 o                         
  23   2  13        153.43        129.34        91.04 o                         
  24   2  13         69.70        165.30        89.24 o                         
  25   2  13         24.65         42.63        90.44 o                         
  26   2  13         32.37          5.65        93.45 o                         
  27   2  13         43.87         19.62       144.25 o                         
  28   2  13         15.62        104.25       127.20 o                         
  29   2  13         42.58        240.32       162.27 o                         
  30   2  13        171.28        262.08       106.30 o                         
  31   2  13         44.21         64.07        98.71 o                         
  32   2  13         28.41         89.14       161.03 o                         
   1   3  13       1282.90       1280.34        73.16 o                         
   2   3  13       1730.01       1661.64        76.11 o                         
   3   3  13        276.32        278.51        74.42 o                         
   4   3  13        188.35        186.45        71.76 o                         
   5   3  13       1121.73       1229.04        83.37 o                         
   6   3  13        480.67        483.25        75.78 o                         
   7   3  13        460.57        501.52        62.05 o                         
   8   3  13        386.74        485.46        60.76 o                         
   9   3  13       1632.87       1619.88        70.08 o                         
  10   3  13       1546.87       1493.39        68.56 o                         
  11   3  13        471.38        475.44        60.50 o                         
  12   3  13        773.56        772.37        63.92 o                         
  13   3  13       1134.11       1192.99        65.24 o                         
  14   3  13        348.32        402.04        59.08 o                         
  15   3  13        101.44        126.41        62.80 o                         
  16   3  13        340.84        425.06        73.18 o                         
  17   3  13        515.21        549.07        71.88 o                         
  18   3  13        204.42        163.53        73.67 o                         
  19   3  13        401.99        398.69        74.17 o                         
  20   3  13          1.25         16.53        67.02 o                         
  21   3  13       1312.92       1382.10        82.90 o                         
  22   3  13        486.68        482.89        73.95 o                         
  23   3  13        205.67        248.40        71.12 o                         
  24   3  13       1282.71       1248.60        81.97 o                         
  25   3  13       1131.55       1166.66        99.30 o                         
  26   3  13          2.83        157.30       131.12 o                         
  27   3  13         36.73         61.61       131.06 o                         
  28   3  13        143.10        335.06       142.62 o                         
   0   4  13        408.81        414.59       141.81 o                         
   1   4  13        186.26        186.21        96.31 o                         
   2   4  13         57.57         12.24        92.83 o                         
   3   4  13         21.14         46.15        92.78 o                         
   4   4  13         60.50         64.27        73.03 o                         
   5   4  13        192.31        202.15        76.02 o                         
   6   4  13         31.55         36.19        71.41 o                         
   7   4  13        365.52        436.66        64.27 o                         
   8   4  13        877.35        910.89        67.56 o
[truncated: 63,829 more chars]
